# Supplementary material for: Multi-omics analysis reveals the alterations in the tumor microbiome and metabolome associated with cervical cancer lymph node metastasis
Source: Microbiol Spectr. 2026 Apr 30;14(6):e02247-25. doi: 10.1128/spectrum.02247-25 (PMC13228043; doi:10.1128/spectrum.02247-25)
Supplement: Table S1 — The LEfSe analysis results for CC with and without LNM. [file spectrum.02247-25-s0003.xlsx]

## Sheet: Table S1
Taxa	Abundace	Group	LDA_score	Pvalue
Bacteria.Pseudomonadota.Alphaproteobacteria.Hyphomicrobiales.Aurantimonadaceae	3.37322			-
Bacteria.Actinomycetota.Actinomycetes.Kitasatosporales.Streptomycetaceae.Streptacidiphilus	1.31835			-
Bacteria.Bacillota.Erysipelotrichia.Erysipelotrichales.Erysipelotrichaceae.Bulleidia	0			-
Bacteria.Actinomycetota.Actinomycetes.Micrococcales	4.62995			-
Bacteria.Bacillota.Clostridia.Eubacteriales.Desulfitobacteriaceae.Desulfosporosinus	1.45561			-
Bacteria.Actinomycetota.Thermoleophilia.Solirubrobacterales	3.9864			-
Bacteria.Deferribacterota.Deferribacteres.Deferribacterales.Mucispirillaceae.Mucispirillum	0.129165			-
Bacteria.Bacillota.Bacilli.Bacillales.Bacillaceae.Priestia	4.37373	C	4.04877	0.000865250113254
Bacteria.Pseudomonadota.Gammaproteobacteria.Enterobacterales	4.49525			-
Bacteria.Actinomycetota.Actinomycetes.Geodermatophilales	0.0882559853913			-
Bacteria.Pseudomonadota.Gammaproteobacteria.Xanthomonadales.Xanthomonadaceae.Lysobacter	0.194504			-
Bacteria.Pseudomonadota.Alphaproteobacteria.Rhodobacterales.Paracoccaceae	3.18543			-
Bacteria.Pseudomonadota.Alphaproteobacteria.Hyphomicrobiales.Methylobacteriaceae	3.87852			-
Bacteria.Verrucomicrobiota.Verrucomicrobiae.Verrucomicrobiales.Akkermansiaceae.Akkermansia	0.845972			-
Bacteria.Bacillota.Clostridia.Eubacteriales.Oscillospiraceae.Ercella	0.758164			-
Bacteria.Actinomycetota.Actinomycetes.Micrococcales.Promicromonosporaceae.Isoptericola	0.310105			-
Bacteria.Planctomycetota	0.416674			-
Bacteria.Actinomycetota.Actinomycetes.Micrococcales.Micrococcaceae.Micrococcus	4.57539			-
Bacteria.Pseudomonadota.Betaproteobacteria.Burkholderiales.Comamonadaceae.Diaphorobacter	0.240941			-
Bacteria.Bacillota.Clostridia.Eubacteriales.Lachnospiraceae.Syntrophococcus	1.9127			-
Bacteria.Planctomycetota.Planctomycetia	0.416674			-
Bacteria.Pseudomonadota.Betaproteobacteria.Burkholderiales.Comamonadaceae.Brachymonas	3.65809			-
Bacteria.Bacillota.Bacilli.Bacillales.Bacillaceae.Virgibacillus	4.46595	C	4.21999	0.0254193980123
Bacteria.Bacillota.Clostridia.Eubacteriales.Eubacteriaceae	0.356529			-
Bacteria.Pseudomonadota.Gammaproteobacteria.Oceanospirillales.Oceanospirillaceae.Marinobacterium	0.361128			-
Bacteria.Acidobacteriota.Vicinamibacteria.Vicinamibacterales.Vicinamibacteraceae.Luteitalea	0			-
Bacteria.Actinomycetota.Actinomycetes.Pseudonocardiales.Pseudonocardiaceae.Saccharopolyspora	4.38095	C	4.09155	0.00864483151098
Bacteria.Campylobacterota.Epsilonproteobacteria.Campylobacterales	3.4932	C	3.13705	0.0148928244955
Bacteria.Actinomycetota.Actinomycetes.Mycobacteriales.Nocardiaceae.Rhodococcus	2.35754			-
Bacteria.Actinomycetota.Actinomycetes.Mycobacteriales.Nocardiaceae	2.35754			-
Bacteria.Actinomycetota.Coriobacteriia.Eggerthellales.Eggerthellaceae.Slackia	2.60929			-
Bacteria.Bacteroidota.Sphingobacteriia.Sphingobacteriales	3.72421	M	3.51847	0.0345913788048
Bacteria.Pseudomonadota.Alphaproteobacteria.Sphingomonadales.Erythrobacteraceae	0.621901			-
Bacteria.Pseudomonadota.Betaproteobacteria.Burkholderiales.Oxalobacteraceae.Massilia	1.43146			-
Bacteria.Cyanobacteriota.Cyanophyceae.Nostocales.Nostocaceae	0			-
Bacteria.Pseudomonadota.Alphaproteobacteria.Hyphomicrobiales.Rhizobiaceae.Rhizobium	3.77173			-
Bacteria.Bacteroidota.Bacteroidia.Bacteroidales.Tannerellaceae	1.44763			-
Bacteria.Bacteroidota.Flavobacteriia.Flavobacteriales.Weeksellaceae.Epilithonimonas	1.45204			-
Bacteria.Thermodesulfobacteriota.Desulfovibrionia.Desulfovibrionales.Desulfovibrionaceae.Desulfovibrio	3.49688			-
Bacteria.Pseudomonadota.Alphaproteobacteria.Sphingomonadales.Sphingomonadaceae.Sphingobium	0.652266			-
Bacteria.Bacteroidota.Flavobacteriia.Flavobacteriales.Flavobacteriaceae.Maribacter	0.24239			-
Bacteria.Bacillota.Clostridia.Eubacteriales.Lachnospiraceae	3.79596			-
Bacteria.Verrucomicrobiota	0.845972			-
Bacteria.Actinomycetota.Actinomycetes.Mycobacteriales	4.39312			-
Bacteria.Bacteroidota.Bacteroidia.Bacteroidales	5.08229			-
Bacteria.Pseudomonadota.Gammaproteobacteria.Thiotrichales	0			-
Bacteria.Myxococcota.Myxococcia	4.02992			-
Bacteria.Actinomycetota.Acidimicrobiia.Acidimicrobiales.Iamiaceae.Iamia	3.84872			-
Bacteria.Acidobacteriota.Vicinamibacteria.Vicinamibacterales	0			-
Bacteria.Actinomycetota.Thermoleophilia.Solirubrobacterales.Solirubrobacteraceae.Solirubrobacter	0			-
Bacteria.Bacillota.Clostridia.Moorellales.Moorellaceae.Moorella	1.82728			-
Bacteria.Bacillota.Negativicutes.Acidaminococcales.Acidaminococcaceae	2.94376			-
Bacteria.Actinomycetota.Actinomycetes.Micrococcales.Dermabacteraceae	0			-
Bacteria.Cyanobacteriota.Cyanophyceae.Spirulinales.Spirulinaceae	2.79013			-
Bacteria.Pseudomonadota.Betaproteobacteria.Burkholderiales.Burkholderiaceae.Ralstonia	2.7476			-
Bacteria.Chloroflexota.Anaerolineae	0.497663			-
Bacteria.Bacteroidota.Bacteroidia.Bacteroidales.Prevotellaceae.Prevotellamassilia	3.02092			-
Bacteria.Pseudomonadota.Alphaproteobacteria.Hyphomicrobiales.Methylobacteriaceae.Methylobacterium	3.87852			-
Bacteria.Actinomycetota.Actinomycetes.Micrococcales.Microbacteriaceae	3.89619			-
Bacteria.Actinomycetota.Actinomycetes.Geodermatophilales.Geodermatophilaceae.Blastococcus	0.0882559853913			-
Bacteria.Pseudomonadota.Gammaproteobacteria.Enterobacterales.Yersiniaceae.Serratia	3.27516			-
Bacteria.Actinomycetota.Rubrobacteria.Rubrobacterales.Rubrobacteraceae	4.22491			-
Bacteria.Bacillota.Bacilli.Bacillales.Paenibacillaceae.Brevibacillus	0.129321			-
Bacteria.Gemmatimonadota.Gemmatimonadetes.Gemmatimonadales	0.0168710910121			-
Bacteria.Bacillota.Negativicutes.Veillonellales.Veillonellaceae.Lucifera	0.845901			-
Bacteria.Pseudomonadota.Gammaproteobacteria.Oceanospirillales	0.361128			-
Bacteria.Bacillota.Bacilli.Lactobacillales.Enterococcaceae	4.88411			-
Bacteria.Mycoplasmatota.Mollicutes.Mycoplasmatales.Mycoplasmataceae.Ureaplasma	4.18792			-
Bacteria.Bacillota.Clostridia.Eubacteriales.Lachnospiraceae.Anaerobium	0.105538			-
Bacteria.Pseudomonadota.Gammaproteobacteria.Aeromonadales.Aeromonadaceae	1.04371			-
Bacteria.Actinomycetota.Thermoleophilia.Solirubrobacterales.Conexibacteraceae.Conexibacter	3.98637			-
Bacteria.Pseudomonadota.Alphaproteobacteria.Hyphomicrobiales.Blastochloridaceae	0.12185			-
Bacteria.Actinomycetota.Actinomycetes.Kitasatosporales.Streptomycetaceae.Streptomyces	3.50953			-
Bacteria.Bacteroidota.Bacteroidia.Bacteroidales.Prevotellaceae.Prevotella	4.66838			-
Bacteria.Bacteroidota.Bacteroidia.Bacteroidales.Prevotellaceae	4.73801			-
Bacteria.Actinomycetota.Actinomycetes.Propionibacteriales.Propionibacteriaceae.Cutibacterium	4.23095			-
Bacteria.Actinomycetota.Actinomycetes.Micrococcales.Microbacteriaceae.Microbacterium	3.89606			-
Bacteria.Actinomycetota.Actinomycetes.Streptosporangiales.Thermomonosporaceae.Actinocorallia	0.782023			-
Bacteria.Actinomycetota.Actinomycetes.Actinomycetales.Actinomycetaceae.Mobiluncus	4.01015			-
Bacteria.Pseudomonadota.Alphaproteobacteria.Maricaulales.Robiginitomaculaceae.Litorimonas	1.23766			-
Bacteria.Pseudomonadota.Gammaproteobacteria.Chromatiales.Ectothiorhodospiraceae.Thioalkalivibrio	0.515032			-
Bacteria.Actinomycetota.Actinomycetes.Micrococcales.Promicromonosporaceae.Promicromonospora	3.96238			-
Bacteria.Bacillota.Clostridia.Eubacteriales.Desulfotomaculaceae.Desulfotomaculum	3.6159			-
Bacteria.Bacteroidota.Bacteroidia.Bacteroidales.Porphyromonadaceae.Microbacter	3.17846			-
Bacteria.Bacteroidota.Flavobacteriia.Flavobacteriales	4.00976			-
Bacteria.Pseudomonadota.Gammaproteobacteria.Oceanospirillales.Oceanospirillaceae	0.361128			-
Bacteria.Actinomycetota.Actinomycetes.Micrococcales.Dermabacteraceae.Brachybacterium	0			-
Bacteria.Armatimonadota.Armatimonadia.Capsulimonadales.Capsulimonadaceae	0			-
Bacteria.Bacillota.Bacilli.Lactobacillales.Lactobacillaceae.Lentilactobacillus	0.305912			-
Bacteria.Actinomycetota.Rubrobacteria.Gaiellales	0			-
Bacteria.Deferribacterota.Deferribacteres	0.129165			-
Bacteria.Pseudomonadota.Alphaproteobacteria.Maricaulales	1.23766			-
Bacteria.Actinomycetota.Actinomycetes.Micrococcales.Sanguibacteraceae	3.78932			-
Bacteria.Actinomycetota.Coriobacteriia.Eggerthellales	3.80942			-
Bacteria.Bacillota.Bacilli.Bacillales.Bacillaceae.Lysinibacillus	1.7087			-
Bacteria.Actinomycetota.Actinomycetes.Streptosporangiales.Thermomonosporaceae	0.782023			-
Bacteria.Bacillota.Bacilli.Lactobacillales.Carnobacteriaceae.Alkalibacterium	0.281629			-
Bacteria.Bacteroidota.Bacteroidia.Bacteroidales.Dysgonomonadaceae.Petrimonas	0.0230608401436			-
Bacteria.Bacillota.Erysipelotrichia	2.34853			-
Bacteria.Mycoplasmatota.Mollicutes.Mycoplasmatales.Mycoplasmataceae	4.66891			-
Bacteria.Bacillota.Erysipelotrichia.Erysipelotrichales.Turicibacteraceae.Turicibacter	0.383909			-
Bacteria.Pseudomonadota.Alphaproteobacteria.Sphingomonadales.Sphingomonadaceae	3.65381	M	3.35972	0.0460876219456
Bacteria.Verrucomicrobiota.Verrucomicrobiae.Verrucomicrobiales	0.845972			-
Bacteria.Bacillota.Bacilli.Lactobacillales.Lactobacillaceae.Lactiplantibacillus	0.127713			-
Bacteria.Actinomycetota.Actinomycetes.Bifidobacteriales.Bifidobacteriaceae.Gardnerella	3.74495			-
Bacteria.Bacillota.Bacilli	5.35321			-
Bacteria.Actinomycetota.Actinomycetes.Bifidobacteriales	3.74845			-
Bacteria.Actinomycetota.Actinomycetes.Micromonosporales.Micromonosporaceae.Micromonospora	0.228907			-
Bacteria.Bacillota.Clostridia.Eubacteriales.Oscillospiraceae.Papillibacter	2.75223			-
Bacteria.Pseudomonadota.Alphaproteobacteria.Hyphomicrobiales.Amorphaceae.Amorphus	3.75794			-
Bacteria.Pseudomonadota.Betaproteobacteria.Burkholderiales.Alcaligenaceae.Bordetella	0.0600990018398			-
Bacteria.Pseudomonadota.Gammaproteobacteria.Enterobacterales.Enterobacteriaceae.Salmonella	0.792739			-
Bacteria.Actinomycetota.Actinomycetes.Actinomycetales.Actinomycetaceae	4.10572			-
Bacteria.Bacteroidota.Cytophagia.Cytophagales.Cytophagaceae.Cytophaga	3.09589	M	3.1838	0.0439738668934
Bacteria.Actinomycetota.Actinomycetes.Mycobacteriales.Mycobacteriaceae	0.593644			-
Bacteria.Myxococcota.Myxococcia.Myxococcales.Archangiaceae	4.02989			-
Bacteria.Pseudomonadota.Gammaproteobacteria.Pseudomonadales.Pseudomonadaceae.Stutzerimonas	3.40559			-
Bacteria.Bacillota.Bacilli.Bacillales.Bacillaceae.Geobacillus	0.0862406982585			-
Bacteria.Pseudomonadota.Alphaproteobacteria.Rhodospirillales.Acetobacteraceae	2.73911			-
Bacteria.Pseudomonadota.Gammaproteobacteria.Pseudomonadales	4.57512			-
Bacteria.Actinomycetota.Actinomycetes.Micrococcales.Brevibacteriaceae.Brevibacterium	1.50085			-
Bacteria.Campylobacterota.Epsilonproteobacteria.Campylobacterales.Helicobacteraceae.Helicobacter	0.690137			-
Bacteria.Cyanobacteriota.Cyanophyceae.Oscillatoriales.Oscillatoriaceae	3.77082			-
Bacteria.Acidobacteriota.Thermoanaerobaculia.Thermoanaerobaculales	1.21634			-
Bacteria.Pseudomonadota.Gammaproteobacteria.Xanthomonadales.Xanthomonadaceae.Stenotrophomonas	4.72688	M	4.34468	0.0107447261043
Bacteria.Actinomycetota.Coriobacteriia.Eggerthellales.Eggerthellaceae.Gordonibacter	2.4656			-
Bacteria.Bacillota.Bacilli.Lactobacillales.Enterococcaceae.Enterococcus	4.88411			-
Bacteria.Actinomycetota.Actinomycetes.Kitasatosporales	3.50969			-
Bacteria.Actinomycetota.Coriobacteriia.Coriobacteriales.Atopobiaceae.Olsenella	3.60149			-
Bacteria.Bacillota.Erysipelotrichia.Erysipelotrichales.Erysipelotrichaceae.Solobacterium	2.34195	C	2.19056	0.0430946588778
Bacteria.Pseudomonadota.Gammaproteobacteria.Moraxellales.Moraxellaceae.Acinetobacter	5.35107			-
Bacteria.Thermodesulfobacteriota.Desulfovibrionia.Desulfovibrionales.Desulfovibrionaceae	3.49688			-
Bacteria.Pseudomonadota.Gammaproteobacteria.Aeromonadales	1.04371			-
Bacteria.Pseudomonadota.Gammaproteobacteria.Enterobacterales.Enterobacteriaceae.Klebsiella	0.320585			-
Bacteria.Pseudomonadota.Gammaproteobacteria.Enterobacterales.Enterobacteriaceae.Shigella	1.1632			-
Bacteria.Bacteroidota.Bacteroidia.Bacteroidales.Muribaculaceae.Sangeribacter	0.498331			-
Bacteria.Bacillota.Clostridia.Eubacteriales.Lachnospiraceae.Mediterraneibacter	0.582659			-
Bacteria.Bacillota.Bacilli.Lactobacillales.Streptococcaceae.Streptococcus	4.56802			-
Bacteria.Bacillota.Clostridia.Eubacteriales.Lachnospiraceae.Moryella	0.377952			-
Bacteria.Armatimonadota	0			-
Bacteria.Pseudomonadota.Betaproteobacteria.Burkholderiales.Comamonadaceae.Comamonas	4.14994			-
Bacteria.Myxococcota	4.02992			-
Bacteria.Pseudomonadota.Betaproteobacteria.Burkholderiales.Comamonadaceae.Ramlibacter	0			-
Bacteria.Balneolota.Balneolia.Balneolales.Balneolaceae	3.24004			-
Bacteria.Bacteroidota.Bacteroidia	5.08229			-
Bacteria.Actinomycetota.Actinomycetes.Bifidobacteriales.Bifidobacteriaceae.Bifidobacterium	3.02504			-
Bacteria.Actinomycetota.Actinomycetes.Micrococcales.Dermacoccaceae.Dermacoccus	0.708886			-
Bacteria.Pseudomonadota.Alphaproteobacteria.Hyphomicrobiales.Devosiaceae	3.65871			-
Bacteria.Bacillota.Bacilli.Lactobacillales.Carnobacteriaceae	3.69421			-
Bacteria.Actinomycetota.Actinomycetes.Actinomycetales.Actinomycetaceae.Trueperella	0.453614			-
Bacteria.Bacteroidota.Sphingobacteriia.Sphingobacteriales.Sphingobacteriaceae	3.72421	M	3.53036	0.0345913788048
Bacteria.Mycoplasmatota.Mollicutes.Mycoplasmatales	4.66891			-
Bacteria.Fusobacteriota.Fusobacteriia	4.01244	C	3.61614	0.0372585118907
Bacteria.Cyanobacteriota.Cyanophyceae	3.81408			-
Bacteria.Deferribacterota	0.129165			-
Bacteria.Actinomycetota.Actinomycetes.Candidatus_Nanopelagicales.Candidatus_Nanopelagicaceae	0.12185			-
Bacteria.Actinomycetota.Rubrobacteria	4.22493			-
Bacteria.Bacillota.Clostridia.Moorellales.Moorellaceae	1.82728			-
Bacteria.Actinomycetota.Rubrobacteria.Rubrobacterales	4.22491			-
Bacteria.Bacteroidota.Bacteroidia.Bacteroidales.Porphyromonadaceae.Porphyromonas	4.91309	C	4.5843	0.0459791854397
Bacteria.Armatimonadota.Armatimonadia.Capsulimonadales	0			-
Bacteria.Balneolota.Balneolia.Balneolales	3.24004			-
Bacteria.Pseudomonadota.Alphaproteobacteria.Hyphomicrobiales.Amorphaceae	3.75794			-
Bacteria.Bacillota.Bacilli.Bacillales.Alicyclobacillaceae	1.00348			-
Bacteria.Pseudomonadota.Betaproteobacteria.Burkholderiales.Comamonadaceae.Variovorax	3.48037			-
Bacteria.Bacillota.Tissierellia.Tissierellales.Peptoniphilaceae.Anaerococcus	4.31499	C	3.86924	0.00567949932551
Bacteria.Bacillota.Clostridia.Eubacteriales.Desulfotomaculaceae	3.6159			-
Bacteria.Bacillota.Tissierellia.Tissierellales.Peptoniphilaceae	4.34176	C	3.80771	0.0162209926627
Bacteria.Actinomycetota.Actinomycetes.Pseudonocardiales.Pseudonocardiaceae.Amycolatopsis	0.100392			-
Bacteria.Bacillota.Bacilli.Lactobacillales.Streptococcaceae.Lactococcus	1.35376			-
Bacteria.Bacteroidota.Chitinophagia.Chitinophagales.Chitinophagaceae.Filimonas	0.0862406982585			-
Bacteria.Campylobacterota.Epsilonproteobacteria	3.4932	C	3.16112	0.0148928244955
Bacteria.Bacillota.Clostridia.Eubacteriales.Eubacteriaceae.Eubacterium	0.100392			-
Bacteria.Bacillota.Clostridia.Eubacteriales.Syntrophomonadaceae.Dethiobacter	0.100392			-
Bacteria.Pseudomonadota.Betaproteobacteria.Burkholderiales.Oxalobacteraceae	1.56091			-
Bacteria.Bacillota.Clostridia.Eubacteriales.Lachnospiraceae.Catonella	1.17957			-
Bacteria.Bacillota.Bacilli.Bacillales.Staphylococcaceae.Staphylococcus	4.76364			-
Bacteria.Bacteroidota.Flavobacteriia.Flavobacteriales.Flavobacteriaceae.Capnocytophaga	0.401422			-
Bacteria.Bacillota.Tissierellia.Tissierellales.Peptoniphilaceae.Peptoniphilus	3.63386			-
Bacteria.Bacteroidota.Bacteroidia.Bacteroidales.Bacteroidaceae	3.62774			-
Bacteria.Pseudomonadota.Gammaproteobacteria.Enterobacterales.Enterobacteriaceae.Cronobacter	2.298			-
Bacteria.Pseudomonadota.Gammaproteobacteria.Moraxellales.Moraxellaceae.Moraxella	0.4191			-
Bacteria.Bacteroidota.Flavobacteriia.Flavobacteriales.Flavobacteriaceae.Corallibacter	3.18987			-
Bacteria.Bacillota.Bacilli.Bacillales	5.06593			-
Bacteria.Thermodesulfobacteriota.Desulfovibrionia.Desulfovibrionales	3.67173			-
Bacteria.Thermodesulfobacteriota.Desulfovibrionia	3.67173			-
Bacteria.Actinomycetota.Actinomycetes.Actinomycetales.Actinomycetaceae.Schaalia	2.58127			-
Bacteria.Pseudomonadota.Gammaproteobacteria.Xanthomonadales.Xanthomonadaceae	4.72694	M	4.35922	0.00629119507523
Bacteria.Pseudomonadota.Gammaproteobacteria.Chromatiales.Ectothiorhodospiraceae	2.86113			-
Bacteria.Bacteroidota.Cytophagia	3.25197			-
Bacteria.Actinomycetota.Acidimicrobiia.Acidimicrobiales.Iamiaceae.Actinomarinicola	2.77589			-
Bacteria.Actinomycetota.Actinomycetes.Micrococcales.Cellulomonadaceae.Cellulomonas	0.285821			-
Bacteria.Chloroflexota.Anaerolineae.Anaerolineales.Anaerolineaceae.Flexilinea	0.497663			-
Bacteria.Actinomycetota.Actinomycetes.Propionibacteriales.Nocardioidaceae	3.91861			-
Bacteria.Bacillota.Clostridia.Eubacteriales.Clostridiaceae.Caminicella	1.62971			-
Bacteria.Pseudomonadota.Betaproteobacteria.Burkholderiales.Burkholderiaceae.Burkholderia	0.817028			-
Bacteria.Bacillota.Bacilli.Lactobacillales.Lactobacillaceae	4.56498			-
Bacteria.Fusobacteriota.Fusobacteriia.Fusobacteriales	4.01244	C	3.64907	0.0372585118907
Bacteria.Actinomycetota.Actinomycetes.Micrococcales.Brevibacteriaceae	1.50085			-
Bacteria.Bacillota.Clostridia.Eubacteriales.Peptostreptococcaceae.Tepidibacter	0.498331			-
Bacteria.Bacillota.Bacilli.Bacillales.Bacillaceae.Anoxybacillus	0.451961			-
Bacteria.Bacteroidota	5.10907			-
Bacteria.Bacillota.Clostridia.Eubacteriales.Oscillospiraceae.Ruthenibacterium	0.649604			-
Bacteria.Pseudomonadota.Alphaproteobacteria.Sphingomonadales.Erythrobacteraceae.Erythrobacter	0.214002			-
Bacteria.Pseudomonadota.Alphaproteobacteria.Caulobacterales.Caulobacteraceae.Caulobacter	4.85028	M	4.597	0.0120354773931
Bacteria.Pseudomonadota.Gammaproteobacteria.Enterobacterales.Erwiniaceae.Pantoea	2.93309	C	2.88111	0.0217089573105
Bacteria.Bacillota.Bacilli.Lactobacillales.Aerococcaceae.Aerococcus	4.21288			-
Bacteria.Bacillota.Clostridia.Eubacteriales.Peptostreptococcaceae.Peptostreptococcus	4.63001	C	4.12074	0.0267794654934
Bacteria.Actinomycetota.Actinomycetes.Propionibacteriales.Propionibacteriaceae.Microlunatus	2.20681			-
Bacteria.Bacteroidota.Flavobacteriia.Flavobacteriales.Flavobacteriaceae.Nonlabens	0.845901			-
Bacteria.Verrucomicrobiota.Verrucomicrobiae	0.845972			-
Bacteria.Actinomycetota.Acidimicrobiia	3.87161			-
Bacteria.Gemmatimonadota.Gemmatimonadetes.Gemmatimonadales.Gemmatimonadaceae	0.0168710910121			-
Bacteria.Pseudomonadota.Alphaproteobacteria.Rhodobacterales.Roseobacteraceae.Loktanella	0			-
Bacteria.Myxococcota.Myxococcia.Myxococcales.Myxococcaceae	0			-
Bacteria.Actinomycetota.Actinomycetes	5.08561			-
Bacteria.Bacteroidota.Flavobacteriia.Flavobacteriales.Flavobacteriaceae.Flavobacterium	3.52108			-
Bacteria.Pseudomonadota.Gammaproteobacteria.Xanthomonadales.Xanthomonadaceae.Luteimonas	0.790183			-
Bacteria.Actinomycetota.Coriobacteriia.Coriobacteriales	3.60149			-
Bacteria.Bacteroidota.Bacteroidia.Bacteroidales.Bacteroidaceae.Bacteroides	3.62539			-
Bacteria.Pseudomonadota.Alphaproteobacteria.Rhodospirillales.Acetobacteraceae.Formicincola	2.73911			-
Bacteria	5.99998			-
Bacteria.Pseudomonadota.Alphaproteobacteria.Hyphomicrobiales.Blastochloridaceae.Blastochloris	0.12185			-
Bacteria.Bacillota.Clostridia.Eubacteriales.Clostridiaceae.Alkaliphilus	4.66386			-
Bacteria.Pseudomonadota.Gammaproteobacteria.Enterobacterales.Erwiniaceae	2.93309	C	2.79139	0.0217089573105
Bacteria.Chloroflexota.Anaerolineae.Anaerolineales	0.497663			-
Bacteria.Gemmatimonadota.Gemmatimonadetes	0.0168710910121			-
Bacteria.Bacillota.Erysipelotrichia.Erysipelotrichales.Erysipelotrichaceae.Faecalibaculum	0.713859			-
Bacteria.Bacillota.Erysipelotrichia.Erysipelotrichales.Turicibacteraceae	0.383909			-
Bacteria.Pseudomonadota.Alphaproteobacteria.Hyphomicrobiales.Rhizobiaceae.Agrobacterium	2.9748			-
Bacteria.Bacteroidota.Cytophagia.Cytophagales.Thermonemataceae.Thermonema	0.276483			-
Bacteria.Bacteroidota.Flavobacteriia.Flavobacteriales.Flavobacteriaceae.Ulvibacter	2.74798			-
Bacteria.Actinomycetota.Thermoleophilia	3.9864			-
Bacteria.Pseudomonadota.Betaproteobacteria.Neisseriales.Neisseriaceae.Snodgrassella	1.42881			-
Bacteria.Pseudomonadota.Alphaproteobacteria.Rickettsiales	0.378838			-
Bacteria.Bacteroidota.Flavobacteriia.Flavobacteriales.Weeksellaceae	3.8017	M	3.50104	0.0185376170556
Bacteria.Bacillota.Bacilli.Lactobacillales	5.16033			-
Bacteria.Bacteroidota.Bacteroidia.Bacteroidales.Muribaculaceae	0.498331			-
Bacteria.Actinomycetota.Actinomycetes.Propionibacteriales.Propionibacteriaceae	4.23095			-
Bacteria.Bacillota.Clostridia.Eubacteriales.Peptostreptococcaceae.Filifactor	0.453614			-
Bacteria.Pseudomonadota.Betaproteobacteria.Burkholderiales.Alcaligenaceae	0.0600990018398			-
Bacteria.Bacillota.Bacilli.Lactobacillales.Carnobacteriaceae.Dolosigranulum	3.69404	M	3.65017	0.0439738668934
Bacteria.Acidobacteriota.Thermoanaerobaculia	1.21634			-
Bacteria.Pseudomonadota.Alphaproteobacteria.Hyphomicrobiales.Aurantimonadaceae.Aureimonas	3.37322			-
Bacteria.Fusobacteriota	4.01244	C	3.63587	0.0372585118907
Bacteria.Campylobacterota.Epsilonproteobacteria.Campylobacterales.Campylobacteraceae	3.49191	C	3.13544	0.0254193980123
Bacteria.Pseudomonadota.Gammaproteobacteria.Enterobacterales.Enterobacteriaceae.Escherichia	4.36618			-
Bacteria.Bacillota.Bacilli.Lactobacillales.Lactobacillaceae.Lacticaseibacillus	0			-
Bacteria.Bacillota.Clostridia.Eubacteriales.Lachnospiraceae.Roseburia	0.105538			-
Bacteria.Pseudomonadota.Gammaproteobacteria.Pasteurellales.Pasteurellaceae	3.069			-
Bacteria.Chloroflexota.Chloroflexia.Chloroflexales.Oscillochloridaceae.Candidatus_Chloroploca	0			-
Bacteria.Bacillota.Negativicutes.Veillonellales	4.04489			-
Bacteria.Bacteroidota.Bacteroidia.Bacteroidales.Bacteroidaceae.Phocaeicola	1.36081			-
Bacteria.Cyanobacteriota.Cyanophyceae.Nostocales.Calotrichaceae.Dulcicalothrix	0			-
Bacteria.Pseudomonadota.Alphaproteobacteria.Rickettsiales.Anaplasmataceae	0.19992			-
Bacteria.Bacteroidota.Flavobacteriia.Flavobacteriales.Flavobacteriaceae.Polaribacter	0.401422			-
Bacteria.Fusobacteriota.Fusobacteriia.Fusobacteriales.Leptotrichiaceae.Sneathia	3.8818	C	3.45587	0.00864483151098
Bacteria.Bacteroidota.Bacteroidia.Bacteroidales.Rikenellaceae	0			-
Bacteria.Balneolota.Balneolia.Balneolales.Balneolaceae.Balneola	3.24004			-
Bacteria.Acidobacteriota	1.21634			-
Bacteria.Bacillota.Clostridia.Eubacteriales.Lachnospiraceae.Candidatus_Epulonipiscium	1.73039			-
Bacteria.Bacteroidota.Flavobacteriia.Flavobacteriales.Flavobacteriaceae.Aequorivita	0			-
Bacteria.Bacillota.Clostridia.Eubacteriales.Syntrophomonadaceae	0.100392			-
Bacteria.Bacteroidota.Bacteroidia.Bacteroidales.Rikenellaceae.Alistipes	0			-
Bacteria.Fusobacteriota.Fusobacteriia.Fusobacteriales.Fusobacteriaceae.Fusobacterium	3.42703			-
Bacteria.Actinomycetota.Actinomycetes.Candidatus_Nanopelagicales	0.12185			-
Bacteria.Bacillota.Tissierellia.Tissierellales.Peptoniphilaceae.Miniphocaeibacter	0.310105			-
Bacteria.Candidatus_Saccharibacteria.Candidatus_Saccharimonadia.Candidatus_Saccharimonadales.Candidatus_Saccharimonadaceae.Candidatus_Saccharimonas	0.0379104803022			-
Bacteria.Bacteroidota.Flavobacteriia.Flavobacteriales.Flavobacteriaceae.Subsaxibacter	3.59208			-
Bacteria.Pseudomonadota.Alphaproteobacteria.Rhodobacterales.Roseobacteraceae	0			-
Bacteria.Acidobacteriota.Thermoanaerobaculia.Thermoanaerobaculales.Thermoanaerobaculaceae	1.21634			-
Bacteria.Actinomycetota.Actinomycetes.Micrococcales.Micrococcaceae.Nesterenkonia	3.70003			-
Bacteria.Cyanobacteriota.Cyanophyceae.Nostocales	0.0896059246899			-
Bacteria.Pseudomonadota.Alphaproteobacteria.Hyphomicrobiales.Hyphomicrobiaceae	3.36516			-
Bacteria.Myxococcota.Myxococcia.Myxococcales.Myxococcaceae.Myxococcus	0			-
Bacteria.Pseudomonadota.Gammaproteobacteria.Moraxellales.Moraxellaceae	5.35107			-
Bacteria.Bacteroidota.Bacteroidia.Bacteroidales.Porphyromonadaceae	4.92102	C	4.58093	0.0172768706395
Bacteria.Pseudomonadota.Alphaproteobacteria	5.08457	M	4.69199	0.00358771592283
Bacteria.Bacillota.Bacilli.Lactobacillales.Lactobacillaceae.Lactobacillus	4.56459			-
Bacteria.Pseudomonadota.Betaproteobacteria	4.35204	M	4.00312	0.0107593992244
Bacteria.Fusobacteriota.Fusobacteriia.Fusobacteriales.Leptotrichiaceae.Pseudostreptobacillus	0			-
Bacteria.Bacillota.Tissierellia.Tissierellales.Peptoniphilaceae.Finegoldia	2.0803			-
Bacteria.Chloroflexota.Anaerolineae.Anaerolineales.Anaerolineaceae	0.497663			-
Bacteria.Bacteroidota.Bacteroidia.Bacteroidales.Tannerellaceae.Parabacteroides	1.44763			-
Bacteria.Actinomycetota.Actinomycetes.Micrococcales.Micrococcaceae.Kocuria	2.13463			-
Bacteria.Bacillota.Bacilli.Lactobacillales.Lactobacillaceae.Ligilactobacillus	0			-
Bacteria.Gemmatimonadota	0.0168710910121			-
Bacteria.Bacillota.Negativicutes.Veillonellales.Veillonellaceae	4.04489			-
Bacteria.Actinomycetota.Actinomycetes.Mycobacteriales.Dietziaceae	1.80368			-
Bacteria.Pseudomonadota.Gammaproteobacteria.Thiotrichales.Thiotrichaceae.Thiothrix	0			-
Bacteria.Pseudomonadota.Alphaproteobacteria.Rickettsiales.Rickettsiaceae	0			-
Bacteria.Thermodesulfobacteriota.Desulfovibrionia.Desulfovibrionales.Desulfomicrobiaceae	3.67147			-
Bacteria.Actinomycetota	5.15108			-
Bacteria.Actinomycetota.Actinomycetes.Propionibacteriales.Nocardioidaceae.Marmoricola	3.21328			-
Bacteria.Pseudomonadota.Betaproteobacteria.Burkholderiales.Oxalobacteraceae.Janthinobacterium	0.894676			-
Bacteria.Bacillota.Bacilli.Bacillales.Bacillaceae.Niallia	3.68486			-
Bacteria.Actinomycetota.Actinomycetes.Micrococcales.Micrococcaceae	4.62981			-
Bacteria.Pseudomonadota.Gammaproteobacteria.Thiotrichales.Thiotrichaceae	0			-
Bacteria.Deferribacterota.Deferribacteres.Deferribacterales	0.129165			-
Bacteria.Pseudomonadota.Alphaproteobacteria.Hyphomicrobiales.Brucellaceae	3.96034			-
Bacteria.Bacillota.Bacilli.Bacillales.Planococcaceae.Kurthia	0.373402			-
Bacteria.Pseudomonadota.Alphaproteobacteria.Rickettsiales.Rickettsiaceae.Candidatus_Megaera	0			-
Bacteria.Actinomycetota.Actinomycetes.Propionibacteriales.Nocardioidaceae.Aeromicrobium	0.512653			-
Bacteria.Pseudomonadota.Betaproteobacteria.Burkholderiales	4.35147	M	4.02402	0.0206778201176
Bacteria.Actinomycetota.Actinomycetes.Mycobacteriales.Gordoniaceae.Gordonia	3.35323			-
Bacteria.Gemmatimonadota.Gemmatimonadetes.Gemmatimonadales.Gemmatimonadaceae.Roseisolibacter	0.0168710910121			-
Bacteria.Actinomycetota.Thermoleophilia.Solirubrobacterales.Solirubrobacteraceae	0			-
Bacteria.Pseudomonadota.Alphaproteobacteria.Hyphomicrobiales.Rhodovibrionaceae	0.215533			-
Bacteria.Bacillota.Clostridia.Eubacteriales.Peptostreptococcaceae.Criibacterium	1.00992			-
Bacteria.Pseudomonadota.Gammaproteobacteria.Cellvibrionales.Microbulbiferaceae	0.27587			-
Bacteria.Bacteroidota.Cytophagia.Cytophagales.Cytophagaceae	3.09589	M	3.23785	0.0439738668934
Bacteria.Bacillota.Bacilli.Bacillales.Bacillaceae.Alteribacter	0.35117			-
Bacteria.Chloroflexota.Chloroflexia.Chloroflexales.Oscillochloridaceae	0			-
Bacteria.Campylobacterota.Epsilonproteobacteria.Campylobacterales.Arcobacteraceae	0.632145			-
Bacteria.Bacillota.Erysipelotrichia.Erysipelotrichales	2.34853			-
Bacteria.Actinomycetota.Actinomycetes.Mycobacteriales.Gordoniaceae	3.35323			-
Bacteria.Pseudomonadota.Gammaproteobacteria.Pasteurellales.Pasteurellaceae.Haemophilus	3.05351			-
Bacteria.Thermodesulfobacteriota	3.67173			-
Bacteria.Actinomycetota.Actinomycetes.Mycobacteriales.Mycobacteriaceae.Mycobacterium	0.593644			-
Bacteria.Bacillota.Erysipelotrichia.Erysipelotrichales.Erysipelotrichaceae.Allobaculum	0.264154			-
Bacteria.Bacillota.Negativicutes.Veillonellales.Veillonellaceae.Megasphaera	2.25534			-
Bacteria.Pseudomonadota.Betaproteobacteria.Burkholderiales.Comamonadaceae.Hydrogenophaga	0.144254			-
Bacteria.Myxococcota.Myxococcia.Myxococcales	4.02992			-
Bacteria.Bacillota.Clostridia.Eubacteriales	4.98189			-
Bacteria.Actinomycetota.Actinomycetes.Actinomycetales.Actinomycetaceae.Arcanobacterium	3.32459			-
Bacteria.Chloroflexota.Chloroflexia	0			-
Bacteria.Pseudomonadota.Betaproteobacteria.Burkholderiales.Sphaerotilaceae	1.83102			-
Bacteria.Cyanobacteriota.Cyanophyceae.Spirulinales	2.79013			-
Bacteria.Pseudomonadota.Gammaproteobacteria.Enterobacterales.Enterobacteriaceae.Enterobacter	0.219681			-
Bacteria.Pseudomonadota.Gammaproteobacteria	5.47314			-
Bacteria.Bacteroidota.Flavobacteriia.Flavobacteriales.Flavobacteriaceae	3.73786			-
Bacteria.Actinomycetota.Rubrobacteria.Rubrobacterales.Rubrobacteraceae.Rubrobacter	4.22491			-
Bacteria.Actinomycetota.Actinomycetes.Micrococcales.Microbacteriaceae.Curtobacterium	0.336627			-
Bacteria.Planctomycetota.Planctomycetia.Planctomycetales	0.416674			-
Bacteria.Pseudomonadota.Alphaproteobacteria.Hyphomicrobiales.Phyllobacteriaceae	3.58897			-
Bacteria.Pseudomonadota.Alphaproteobacteria.Sphingomonadales.Sphingomonadaceae.Sphingomonas	3.65337			-
Bacteria.Candidatus_Saccharibacteria.Candidatus_Saccharimonadia	0.0379104803022			-
Bacteria.Bacillota.Tissierellia.Tissierellales.Peptoniphilaceae.Parvimonas	0.517539			-
Bacteria.Bacillota.Bacilli.Bacillales.Staphylococcaceae	4.76364			-
Bacteria.Actinomycetota.Actinomycetes.Micrococcales.Micrococcaceae.Rothia	1.80201			-
Bacteria.Pseudomonadota.Gammaproteobacteria.Pasteurellales	3.069			-
Bacteria.Bacteroidota.Sphingobacteriia.Sphingobacteriales.Sphingobacteriaceae.Sphingobacterium	3.72399			-
Bacteria.Pseudomonadota.Alphaproteobacteria.Hyphomicrobiales.Rhizobiaceae	3.83614			-
Bacteria.Bacteroidota.Chitinophagia.Chitinophagales.Chitinophagaceae	0.0862406982585			-
Bacteria.Bacillota.Clostridia.Eubacteriales.Oscillospiraceae.Flavonifractor	1.57239			-
Bacteria.Pseudomonadota.Gammaproteobacteria.Cellvibrionales	0.27587			-
Bacteria.Pseudomonadota.Alphaproteobacteria.Hyphomicrobiales.Rhizobiaceae.Ensifer	0.838251			-
Bacteria.Actinomycetota.Actinomycetes.Geodermatophilales.Geodermatophilaceae	0.0882559853913			-
Bacteria.Bacillota.Bacilli.Bacillales.Bacillaceae.Mesobacillus	0.583938			-
Bacteria.Myxococcota.Myxococcia.Myxococcales.Archangiaceae.Hyalangium	4.02989			-
Bacteria.Pseudomonadota.Gammaproteobacteria.Moraxellales	5.35107			-
Bacteria.Bacteroidota.Chitinophagia	0.0862406982585			-
Bacteria.Pseudomonadota.Alphaproteobacteria.Hyphomicrobiales.Phyllobacteriaceae.Mesorhizobium	3.58897			-
Bacteria.Bacteroidota.Cytophagia.Cytophagales	3.25197			-
Bacteria.Candidatus_Saccharibacteria.Candidatus_Saccharimonadia.Candidatus_Saccharimonadales.Candidatus_Saccharimonadaceae	0.0379104803022			-
Bacteria.Pseudomonadota.Alphaproteobacteria.Rhodospirillales	3.87818			-
Bacteria.Actinomycetota.Actinomycetes.Micrococcales.Microbacteriaceae.Agromyces	0.231766			-
Bacteria.Pseudomonadota.Alphaproteobacteria.Hyphomicrobiales.Nitrobacteraceae.Bradyrhizobium	3.41893			-
Bacteria.Actinomycetota.Actinomycetes.Kitasatosporales.Streptomycetaceae	3.50969			-
Bacteria.Cyanobacteriota.Cyanophyceae.Oscillatoriales	3.77082			-
Bacteria.Pseudomonadota.Gammaproteobacteria.Enterobacterales.Yersiniaceae	3.7427			-
Bacteria.Candidatus_Saccharibacteria.Candidatus_Saccharimonadia.Candidatus_Saccharimonadales	0.0379104803022			-
Bacteria.Bacteroidota.Cytophagia.Cytophagales.Flammeovirgaceae	2.73183			-
Bacteria.Pseudomonadota.Betaproteobacteria.Burkholderiales.Sphaerotilaceae.Aquincola	1.83102			-
Bacteria.Armatimonadota.Armatimonadia	0			-
Bacteria.Bacillota.Clostridia.Eubacteriales.Oscillospiraceae.Ruminococcus	3.62194			-
Bacteria.Bacillota.Bacilli.Bacillales.Planococcaceae.Sporosarcina	3.85786	M	3.60347	0.0439738668934
Bacteria.Pseudomonadota.Alphaproteobacteria.Rhodospirillales.Azospirillaceae.Azospirillum	3.87812			-
Bacteria.Chloroflexota	0.58455			-
Bacteria.Actinomycetota.Actinomycetes.Pseudonocardiales.Pseudonocardiaceae	4.38097	C	4.1222	0.00864483151098
Bacteria.Actinomycetota.Actinomycetes.Micromonosporales	0.228907			-
Bacteria.Bacillota.Bacilli.Bacillales.Bacillaceae	4.76499	C	4.41942	0.00289193883057
Bacteria.Bacillota.Bacilli.Lactobacillales.Streptococcaceae	4.56828			-
Bacteria.Mycoplasmatota.Mollicutes.Mycoplasmatales.Mycoplasmataceae.Mycoplasma	4.61944			-
Bacteria.Bacillota.Bacilli.Lactobacillales.Lactobacillaceae.Latilactobacillus	1.52861			-
Bacteria.Cyanobacteriota.Cyanophyceae.Oscillatoriales.Oscillatoriaceae.Plectonema	3.77082			-
Bacteria.Bacillota.Clostridia.Eubacteriales.Oscillospiraceae.Anaerotruncus	0.160469			-
Bacteria.Bacillota.Negativicutes.Selenomonadales.Selenomonadaceae.Mitsuokella	0.100392			-
Bacteria.Actinomycetota.Actinomycetes.Micromonosporales.Micromonosporaceae	0.228907			-
Bacteria.Pseudomonadota.Gammaproteobacteria.Vibrionales.Vibrionaceae.Photobacterium	0.214002			-
Bacteria.Bacillota.Bacilli.Bacillales.Bacillaceae.Bacillus	3.84723			-
Bacteria.Pseudomonadota.Betaproteobacteria.Neisseriales	1.47184			-
Bacteria.Actinomycetota.Actinomycetes.Candidatus_Nanopelagicales.Candidatus_Nanopelagicaceae.Candidatus_Nanopelagicus	0.12185			-
Bacteria.Pseudomonadota.Alphaproteobacteria.Hyphomicrobiales.Rhizobiaceae.Sinorhizobium	0.848918			-
Bacteria.Pseudomonadota.Alphaproteobacteria.Maricaulales.Robiginitomaculaceae	1.23766			-
Bacteria.Pseudomonadota.Gammaproteobacteria.Enterobacterales.Enterobacteriaceae.Citrobacter	3.71548			-
Bacteria.Pseudomonadota.Gammaproteobacteria.Alteromonadales.Colwelliaceae.Thalassomonas	0			-
Bacteria.Pseudomonadota.Alphaproteobacteria.Hyphomicrobiales.Brucellaceae.Ochrobactrum	3.74239			-
Bacteria.Bacillota.Negativicutes.Veillonellales.Veillonellaceae.Dialister	2.17463			-
Bacteria.Bacteroidota.Flavobacteriia	4.00976			-
Bacteria.Pseudomonadota.Gammaproteobacteria.Enterobacterales.Enterobacteriaceae	4.40674			-
Bacteria.Actinomycetota.Actinomycetes.Actinomycetales	4.10572			-
Bacteria.Mycoplasmatota.Mollicutes.Mycoplasmatales.Mycoplasmataceae.Mycoplasmopsis	0.217963			-
Bacteria.Bacillota.Bacilli.Lactobacillales.Carnobacteriaceae.Carnobacterium	0.129321			-
Bacteria.Bacillota.Tissierellia.Tissierellales	4.34176	C	3.82038	0.0162209926627
Bacteria.Pseudomonadota.Alphaproteobacteria.Hyphomicrobiales.Brucellaceae.Brucella	3.5565	M	3.29473	0.00816453600221
Bacteria.Bacillota.Negativicutes.Selenomonadales	0.100392			-
Bacteria.Bacillota.Bacilli.Lactobacillales.Carnobacteriaceae.Granulicatella	2.55904			-
Bacteria.Bacillota.Clostridia.Eubacteriales.Lachnospiraceae.Lachnobacterium	0.88369			-
Bacteria.Balneolota.Balneolia	3.24004			-
Bacteria.Bacteroidota.Sphingobacteriia	3.72421	M	3.54476	0.0345913788048
Bacteria.Pseudomonadota.Alphaproteobacteria.Rhodospirillales.Azospirillaceae	3.87812			-
Bacteria.Bacteroidota.Bacteroidia.Bacteroidales.Dysgonomonadaceae	0.0230608401436			-
Bacteria.Bacteroidota.Flavobacteriia.Flavobacteriales.Flavobacteriaceae.Dokdonia	0.486002			-
Bacteria.Pseudomonadota.Gammaproteobacteria.Chromatiales.Wenzhouxiangellaceae	0			-
Bacteria.Bacteroidota.Flavobacteriia.Flavobacteriales.Weeksellaceae.Empedobacter	0			-
Bacteria.Pseudomonadota.Gammaproteobacteria.Pasteurellales.Pasteurellaceae.Actinobacillus	1.61354	M	2.74598	0.0439738668934
Bacteria.Acidobacteriota.Thermoanaerobaculia.Thermoanaerobaculales.Thermoanaerobaculaceae.Thermoanaerobaculum	1.21634			-
Bacteria.Pseudomonadota.Gammaproteobacteria.Chromatiales	2.86113			-
Bacteria.Thermodesulfobacteriota.Desulfovibrionia.Desulfovibrionales.Desulfomicrobiaceae.Desulfomicrobium	3.67147			-
Bacteria.Actinomycetota.Actinomycetes.Micrococcales.Micrococcaceae.Arthrobacter	3.73552			-
Bacteria.Actinomycetota.Coriobacteriia.Coriobacteriales.Atopobiaceae	3.60149			-
Bacteria.Pseudomonadota.Gammaproteobacteria.Vibrionales	0.975811			-
Bacteria.Pseudomonadota.Alphaproteobacteria.Caulobacterales	4.89557	M	4.5765	0.0119824922735
Bacteria.Bacillota.Bacilli.Bacillales.Paenibacillaceae.Paenibacillus	2.6839			-
Bacteria.Pseudomonadota.Alphaproteobacteria.Rhodobacterales	3.18543			-
Bacteria.Actinomycetota.Actinomycetes.Micrococcales.Dermacoccaceae	0.708886			-
Bacteria.Campylobacterota.Epsilonproteobacteria.Campylobacterales.Arcobacteraceae.Arcobacter	0.632145			-
Bacteria.Pseudomonadota.Alphaproteobacteria.Sphingomonadales	3.65421			-
Bacteria.Actinomycetota.Actinomycetes.Mycobacteriales.Corynebacteriaceae.Corynebacterium	4.35693			-
Bacteria.Fusobacteriota.Fusobacteriia.Fusobacteriales.Fusobacteriaceae	3.42703			-
Bacteria.Bacillota.Bacilli.Lactobacillales.Lactobacillaceae.Pediococcus	1.05457			-
Bacteria.Bacteroidota.Chitinophagia.Chitinophagales	0.0862406982585			-
Bacteria.Actinomycetota.Thermoleophilia.Solirubrobacterales.Conexibacteraceae	3.98637			-
Bacteria.Pseudomonadota.Alphaproteobacteria.Rhodobacterales.Paracoccaceae.Paracoccus	3.18543			-
Bacteria.Actinomycetota.Actinomycetes.Streptosporangiales	0.782023			-
Bacteria.Bacteroidota.Bacteroidia.Bacteroidales.Prevotellaceae.Alloprevotella	2.42393			-
Bacteria.Actinomycetota.Acidimicrobiia.Acidimicrobiales.Iamiaceae	3.87161			-
Bacteria.Actinomycetota.Coriobacteriia.Coriobacteriales.Atopobiaceae.Atopobium	1.36748			-
Bacteria.Bacillota.Clostridia.Eubacteriales.Desulfitobacteriaceae	1.45561			-
Bacteria.Deferribacterota.Deferribacteres.Deferribacterales.Mucispirillaceae	0.129165			-
Bacteria.Actinomycetota.Actinomycetes.Micrococcales.Promicromonosporaceae.Myceligenerans	0.908278			-
Bacteria.Bacteroidota.Sphingobacteriia.Sphingobacteriales.Sphingobacteriaceae.Pedobacter	0.416903			-
Bacteria.Pseudomonadota.Betaproteobacteria.Burkholderiales.Comamonadaceae.Delftia	1.96319			-
Bacteria.Actinomycetota.Coriobacteriia.Eggerthellales.Eggerthellaceae.Enterorhabdus	0			-
Bacteria.Acidobacteriota.Vicinamibacteria.Vicinamibacterales.Vicinamibacteraceae	0			-
Bacteria.Pseudomonadota.Gammaproteobacteria.Enterobacterales.Yersiniaceae.Rahnella	3.56173			-
Bacteria.Pseudomonadota.Gammaproteobacteria.Cellvibrionales.Microbulbiferaceae.Microbulbifer	0.27587			-
Bacteria.Planctomycetota.Planctomycetia.Planctomycetales.Planctomycetaceae.Rubinisphaera	0.416674			-
Bacteria.Chloroflexota.Chloroflexia.Chloroflexales	0			-
Bacteria.Bacillota.Bacilli.Bacillales.Paenibacillaceae	2.6839			-
Bacteria.Bacillota.Clostridia.Eubacteriales.Clostridiaceae.Clostridium	3.94631			-
Bacteria.Pseudomonadota.Gammaproteobacteria.Alteromonadales	0			-
Bacteria.Bacillota.Negativicutes.Selenomonadales.Selenomonadaceae	0.100392			-
Bacteria.Bacteroidota.Flavobacteriia.Flavobacteriales.Weeksellaceae.Riemerella	0.214291			-
Bacteria.Pseudomonadota.Betaproteobacteria.Neisseriales.Neisseriaceae	1.47184			-
Bacteria.Pseudomonadota.Betaproteobacteria.Burkholderiales.Comamonadaceae	4.33829			-
Bacteria.Actinomycetota.Acidimicrobiia.Acidimicrobiales	3.87161			-
Bacteria.Pseudomonadota.Alphaproteobacteria.Hyphomicrobiales.Hyphomicrobiaceae.Rhodoplanes	3.36516			-
Bacteria.Actinomycetota.Actinomycetes.Micrococcales.Promicromonosporaceae	3.96286			-
Bacteria.Pseudomonadota.Alphaproteobacteria.Hyphomicrobiales.Rhodovibrionaceae.Pelagibius	0.215533			-
Bacteria.Pseudomonadota	5.63142			-
Bacteria.Bacillota.Clostridia.Eubacteriales.Oscillospiraceae.Scatolibacter	0.0242066889078			-
Bacteria.Mycoplasmatota.Mollicutes	4.66891			-
Bacteria.Bacteroidota.Cytophagia.Cytophagales.Flammeovirgaceae.Flexithrix	2.73183			-
Bacteria.Pseudomonadota.Alphaproteobacteria.Hyphomicrobiales.Nitrobacteraceae	3.41893			-
Bacteria.Planctomycetota.Planctomycetia.Planctomycetales.Planctomycetaceae	0.416674			-
Bacteria.Bacillota.Negativicutes	4.078			-
Bacteria.Bacillota.Tissierellia	4.34176	C	3.82058	0.0162209926627
Bacteria.Pseudomonadota.Gammaproteobacteria.Chromatiales.Wenzhouxiangellaceae.Wenzhouxiangella	0			-
Bacteria.Mycoplasmatota	4.66891			-
Bacteria.Actinomycetota.Actinomycetes.Propionibacteriales.Nocardioidaceae.Nocardioides	3.91844			-
Bacteria.Pseudomonadota.Gammaproteobacteria.Vibrionales.Vibrionaceae	0.975811			-
Bacteria.Pseudomonadota.Gammaproteobacteria.Xanthomonadales	4.72694	M	4.34964	0.00629119507523
Bacteria.Bacteroidota.Bacteroidia.Bacteroidales.Prevotellaceae.Hoylesella	3.93677			-
Bacteria.Pseudomonadota.Alphaproteobacteria.Rickettsiales.Anaplasmataceae.Anaplasma	0.19992			-
Bacteria.Bacillota.Clostridia.Eubacteriales.Oscillospiraceae	3.67776			-
Bacteria.Actinomycetota.Actinomycetes.Micrococcales.Sanguibacteraceae.Sanguibacter	3.78932			-
Bacteria.Bacillota.Clostridia.Eubacteriales.Lachnospiraceae.Oribacterium	0.820997			-
Bacteria.Bacillota.Clostridia.Eubacteriales.Peptostreptococcaceae	4.63017	C	4.11937	0.0403010022685
Bacteria.Bacillota.Clostridia.Eubacteriales.Oscillospiraceae.Ruminiclostridium	0.498331			-
Bacteria.Actinomycetota.Actinomycetes.Mycobacteriales.Dietziaceae.Dietzia	1.80368			-
Bacteria.Bacillota.Negativicutes.Acidaminococcales	2.94376			-
Bacteria.Bacillota.Bacilli.Bacillales.Planococcaceae	3.85791			-
Bacteria.Pseudomonadota.Gammaproteobacteria.Chromatiales.Ectothiorhodospiraceae.Alkalilimnicola	2.85916			-
Bacteria.Pseudomonadota.Betaproteobacteria.Neisseriales.Neisseriaceae.Neisseria	0.446511			-
Bacteria.Actinomycetota.Actinomycetes.Mycobacteriales.Corynebacteriaceae	4.35693			-
Bacteria.Actinomycetota.Rubrobacteria.Gaiellales.Gaiellaceae.Gaiella	0			-
Bacteria.Bacillota.Erysipelotrichia.Erysipelotrichales.Erysipelotrichaceae	2.34853			-
Bacteria.Bacillota.Clostridia.Eubacteriales.Clostridiaceae.Hungatella	3.21178			-
Bacteria.Actinomycetota.Actinomycetes.Micrococcales.Intrasporangiaceae	0			-
Bacteria.Pseudomonadota.Alphaproteobacteria.Sphingomonadales.Erythrobacteraceae.Altererythrobacter	0.406568			-
Bacteria.Armatimonadota.Armatimonadia.Capsulimonadales.Capsulimonadaceae.Capsulimonas	0			-
Bacteria.Bacillota.Clostridia.Moorellales	1.82728			-
Bacteria.Pseudomonadota.Alphaproteobacteria.Hyphomicrobiales.Devosiaceae.Devosia	3.65871			-
Bacteria.Candidatus_Saccharibacteria	0.0379104803022			-
Bacteria.Pseudomonadota.Gammaproteobacteria.Pseudomonadales.Pseudomonadaceae	4.57512			-
Bacteria.Bacteroidota.Flavobacteriia.Flavobacteriales.Flavobacteriaceae.Muricauda	0.264154			-
Bacteria.Pseudomonadota.Alphaproteobacteria.Hyphomicrobiales	4.4665			-
Bacteria.Cyanobacteriota	3.81408			-
Bacteria.Pseudomonadota.Betaproteobacteria.Burkholderiales.Burkholderiaceae	2.75266			-
Bacteria.Pseudomonadota.Gammaproteobacteria.Aeromonadales.Aeromonadaceae.Aeromonas	1.04371			-
Bacteria.Actinomycetota.Actinomycetes.Micrococcales.Intrasporangiaceae.Janibacter	0			-
Bacteria.Bacillota.Bacilli.Lactobacillales.Aerococcaceae	4.21288			-
Bacteria.Actinomycetota.Actinomycetes.Actinomycetales.Actinomycetaceae.Actinomyces	1.37683			-
Bacteria.Pseudomonadota.Gammaproteobacteria.Vibrionales.Vibrionaceae.Vibrio	0.893286			-
Bacteria.Actinomycetota.Actinomycetes.Bifidobacteriales.Bifidobacteriaceae	3.74845			-
Bacteria.Campylobacterota.Epsilonproteobacteria.Campylobacterales.Helicobacteraceae	0.690137			-
Bacteria.Bacillota.Clostridia	4.98219			-
Bacteria.Actinomycetota.Actinomycetes.Micrococcales.Cellulomonadaceae	0.285821			-
Bacteria.Verrucomicrobiota.Verrucomicrobiae.Verrucomicrobiales.Akkermansiaceae	0.845972			-
Bacteria.Balneolota	3.24004			-
Bacteria.Acidobacteriota.Vicinamibacteria	0			-
Bacteria.Actinomycetota.Coriobacteriia.Eggerthellales.Eggerthellaceae.Denitrobacterium	0.401422			-
Bacteria.Actinomycetota.Coriobacteriia.Eggerthellales.Eggerthellaceae.Adlercreutzia	3.80942			-
Bacteria.Cyanobacteriota.Cyanophyceae.Nostocales.Calotrichaceae	0			-
Bacteria.Bacillota	5.51706			-
Bacteria.Bacillota.Clostridia.Eubacteriales.Eubacteriaceae.Acetobacterium	0.0230608401436			-
Bacteria.Campylobacterota.Epsilonproteobacteria.Campylobacterales.Campylobacteraceae.Campylobacter	3.49191	C	3.12717	0.0254193980123
Bacteria.Pseudomonadota.Alphaproteobacteria.Hyphomicrobiales.Phyllobacteriaceae.Hoeflea	2.91605	M	2.96717	0.0189860461001
Bacteria.Actinomycetota.Actinomycetes.Propionibacteriales	4.4033			-
Bacteria.Pseudomonadota.Gammaproteobacteria.Alteromonadales.Colwelliaceae	0			-
Bacteria.Bacillota.Bacilli.Bacillales.Alicyclobacillaceae.Alicyclobacillus	1.00348			-
Bacteria.Actinomycetota.Rubrobacteria.Gaiellales.Gaiellaceae	0			-
Bacteria.Bacteroidota.Flavobacteriia.Flavobacteriales.Weeksellaceae.Chryseobacterium	3.7996			-
Bacteria.Fusobacteriota.Fusobacteriia.Fusobacteriales.Leptotrichiaceae	3.8818	C	3.45695	0.0288780304471
Bacteria.Pseudomonadota.Alphaproteobacteria.Caulobacterales.Caulobacteraceae.Brevundimonas	3.91931			-
Bacteria.Actinomycetota.Coriobacteriia	4.01881			-
Bacteria.Bacillota.Clostridia.Eubacteriales.Clostridiaceae	4.75008			-
Bacteria.Bacillota.Bacilli.Bacillales.Bacillaceae.Rossellomorea	1.76885			-
Bacteria.Actinomycetota.Coriobacteriia.Eggerthellales.Eggerthellaceae	3.80942			-
Bacteria.Pseudomonadota.Betaproteobacteria.Burkholderiales.Alcaligenaceae.Achromobacter	0			-
Bacteria.Actinomycetota.Actinomycetes.Pseudonocardiales	4.38097	C	4.12288	0.00864483151098
Bacteria.Bacillota.Clostridia.Eubacteriales.Lachnospiraceae.Lacrimispora	0.401422			-
Bacteria.Bacillota.Bacilli.Lactobacillales.Lactobacillaceae.Levilactobacillus	0.495905			-
Bacteria.Pseudomonadota.Alphaproteobacteria.Caulobacterales.Caulobacteraceae	4.89557	M	4.57075	0.0119824922735
Bacteria.Bacillota.Negativicutes.Veillonellales.Veillonellaceae.Veillonella	4.03871			-
Bacteria.Cyanobacteriota.Cyanophyceae.Spirulinales.Spirulinaceae.Halospirulina	2.79013			-
Bacteria.Pseudomonadota.Gammaproteobacteria.Pseudomonadales.Pseudomonadaceae.Pseudomonas	4.54468			-
Bacteria.Pseudomonadota.Alphaproteobacteria.Caulobacterales.Caulobacteraceae.Phenylobacterium	2.28244	M	2.72507	0.0189860461001
Bacteria.Campylobacterota	3.4932	C	3.13414	0.0148928244955
Bacteria.Bacillota.Clostridia.Eubacteriales.Lachnospiraceae.Blautia	3.79482			-
Bacteria.Pseudomonadota.Gammaproteobacteria.Enterobacterales.Enterobacteriaceae.Kluyvera	3.21094			-
Bacteria.Bacteroidota.Cytophagia.Cytophagales.Thermonemataceae	0.276483			-
Bacteria.Cyanobacteriota.Cyanophyceae.Nostocales.Nostocaceae.Nostoc	0			-
Bacteria.Bacillota.Bacilli.Bacillales.Bacillaceae.Cytobacillus	2.07958			-
Bacteria.Pseudomonadota.Betaproteobacteria.Burkholderiales.Oxalobacteraceae.Herbaspirillum	0.231766			-
Bacteria.Pseudomonadota.Alphaproteobacteria.Rhodospirillales.Acetobacteraceae.Pseudoroseomonas	0.0205413512886			-
Bacteria.Bacillota.Bacilli.Bacillales.Bacillaceae.Shouchella	2.42554			-
Bacteria.Bacillota.Negativicutes.Acidaminococcales.Acidaminococcaceae.Phascolarctobacterium	2.94376			-
