# Supplementary material for: Multi-omics analysis reveals the alterations in the tumor microbiome and metabolome associated with cervical cancer lymph node metastasis
Source: Microbiol Spectr. 2026 Apr 30;14(6):e02247-25. doi: 10.1128/spectrum.02247-25 (PMC13228043; doi:10.1128/spectrum.02247-25)
Supplement: Table S2 — The differential metabolites between the CC with and without LNM groups identified through global non-targeted metabolomics. [file spectrum.02247-25-s0004.xlsx]

## Sheet: Sheet1
name	ID	mz	rt	ppm	formula	KEGG	M_Mean	M_Median	M_RSD	C_Mean	C_Median	C_RSD	FC	log2FC	P.value	-log10(P.value)	FDR	VIP	posneg
2(3H)-Furanone, dihydro-5,5-dimethyl-4-(3-oxobutyl)-	M166T88	166.078	87.8	12.565	C10H16O3	C06066	7.89773e+06	1.41031e+06	254.99	1681422	585617	184.77	4.7	2.23	0.0108451	1.96	0.150178	1.30303	neg
delta-Patchoulene	M227T644	227.179	643.9	10.075	C15H24		6.47798e+07	2.67963e+07	133.01	1.49955e+07	1.01445e+07	125.94	4.32	2.11	0.00406136	2.39	0.229219	2.52103	pos
Deoxyadenosine monophosphate	M330T39	330.059	39.1	5.12326	C10H14N5O6P	C00360	2.41691e+07	2.69146e+06	329.06	6.03684e+06	2.39957e+06	128.83	4	2	0.67401	0.17	0.879053	0.121655	neg
3-Pentadecylphenol	M303T565	303.228	564.8	15.634	C21H36O		3.05899e+08	9.52141e+07	223.63	7.83133e+07	4.72476e+07	110.95	3.91	1.97	0.11667	0.93	0.440173	1.03129	neg
PS(18_1(9Z)_18_1(9Z))	M787T578_1	786.519	577.5	12.497	C42H78NO10P		2.116e+07	9.81575e+06	123.53	5.92625e+06	5.38483e+06	55.59	3.57	1.84	0.00169482	2.77	0.0596792	2.63014	neg
Vitamin K1 2,3-epoxide	M450T506	450.349	506.3	1.139	C31H46O3	C05849	1.66625e+07	3.69314e+06	208.4	4.8097e+06	3.0407e+06	120.78	3.46	1.79	0.247406	0.61	0.900382	0.865615	pos
PC(20_5(5Z,8Z,11Z,14Z,17Z)_18_1(9Z))	M807T577_1	806.577	577.1	9.297	C46H80NO8P		1.03541e+08	8.65495e+07	68.94	3.21985e+07	3.31398e+07	53.98	3.22	1.69	0.000594031	3.23	0.0867575	3.16134	pos
PC(P-18_1(9Z)_20_5(5Z,8Z,11Z,14Z,17Z))	M808T532_2	807.595	532.1	7.597	C46H80NO7P		2.85446e+07	1.8598e+07	126.78	8.92747e+06	8.04714e+06	56.1	3.2	1.68	3.87404e-05	4.41	0.0186752	3.54016	pos
Carboxyphosphamide	M353T36	353.005	36.1	9.24798	C7H15Cl2N2O4P	C07646	3.69731e+06	691616	274.36	1.21359e+06	553234	159.62	3.05	1.61	0.317318	0.5	0.665605	0.41104	neg
PC(20_5(5Z,8Z,11Z,14Z,17Z)_18_1(11Z))	M807T507	806.553	506.5	19.963	C46H80NO8P		2.31614e+07	2.55075e+07	61.74	8.31805e+06	6.03409e+06	69.78	2.78	1.48	2.52115e-06	5.6	0.00467677	3.0967	pos
PC(18_3(6Z,9Z,12Z)_20_3(5Z,8Z,11Z))	M807T614_1	806.554	613.9	19.095	C46H80NO8P		2.23854e+07	2.18118e+07	73.12	9.14549e+06	9.16366e+06	68.45	2.45	1.29	8.57203e-05	4.07	0.0262018	2.67266	pos
Indole	M118T454	118.085	454.3	7.207	C8H7N	C00463	8.532e+07	3.35011e+07	153.01	3.67649e+07	1.80177e+07	202.32	2.32	1.21	0.0116191	1.93	0.34907	1.92543	pos
(2E)-4-Hydroxytetradec-2-enoylcarnitine	M368T536	368.279	535.8	2.498	C21H39NO5		3.23188e+07	1.43e+07	222.47	1.40087e+07	1.21407e+07	81.33	2.31	1.21	0.131699	0.88	0.788137	1.89025	pos
Pentadecanoic acid	M241T610	241.218	609.7	2.522	C15H30O2	C16537	5.09764e+07	2.30764e+07	206.63	2.23601e+07	1.30952e+07	106.83	2.28	1.19	0.0465733	1.33	0.293447	0.917212	neg
Menaquinone-9	M808T611	807.591	610.7	16.863	C56H80O2	C21526	6.48067e+06	5.93859e+06	56.09	2.87545e+06	2.05436e+06	58.63	2.25	1.17	2.91391e-06	5.54	0.00467677	3.69616	pos
(S)-4',5,7-Trihydroxy-6-prenylflavanone	M339T596	339.21	595.6	7.104	C20H20O5	C09832	2.42403e+08	1.87603e+08	94.08	1.08171e+08	6.90806e+07	93.77	2.24	1.16	0.00454165	2.34	0.100219	1.6929	neg
FA 18_1	M564T647_1	563.5	646.5	7.731	C18H34O2	C08367	3.50479e+08	1.71379e+08	222.06	1.60347e+08	1.48512e+08	89.97	2.19	1.13	0.276527	0.56	0.626348	0.544143	neg
Iodotyrosine	M291T45	290.976	45	1.44885	C9H10INO3	C02515	5.05527e+06	1.9393e+06	217.77	2.3393e+06	1.15038e+06	131.8	2.16	1.11	0.118015	0.93	0.768427	1.05072	pos
S-Adenosylmethioninamine	M337T252	337.123	251.6	5.92845	C14H23N6O3S+	C01137	1.0035e+06	709118	91.51	471187	386833	81.54	2.13	1.09	0.00406626	2.39	0.0939022	1.55613	neg
2'-Deoxyguanosine 5'-monophosphate	M346T45	346.056	45.3	0.85	C10H14N5O7P	C00362	5.32632e+07	4.29514e+06	263.71	2.49723e+07	7.26636e+06	196.97	2.13	1.09	0.659361	0.18	0.867574	0.297329	neg
Duloxetine	M298T553	298.347	553.2	1.313	C18H19NOS		8.35684e+07	4.60826e+07	162.06	4.05331e+07	3.62554e+07	60.38	2.06	1.04	0.0725201	1.14	0.665786	2.17444	pos
Hydroxyalbendazole	M265T78	265.085	77.6	11.485	C12H15N3O3S	C21883	2.10431e+08	8.43071e+06	151.15	1.04401e+08	1.81687e+06	141.74	2.02	1.01	0.1166	0.93	0.765551	0.553414	pos
PC(14_0_22_0)	M808T577	807.596	577.2	6.607	C44H88NO8P		2.00898e+07	1.94322e+07	64.9	9.92101e+06	6.65765e+06	90.56	2.02	1.02	0.000204112	3.69	0.0510465	2.83133	pos
beta-Bisabolene	M249T514	249.186	513.7	1.629	C15H24	C16775	1.95089e+07	8.93416e+06	134.22	9.67073e+06	7.60378e+06	80.6	2.02	1.01	0.0383558	1.42	0.262671	1.41165	neg
Doristerol	M370T591	370.366	590.5	18.406	C27H46O		4.98689e+06	1.99225e+06	159.58	2.48378e+06	1.16531e+06	131.25	2.01	1.01	0.252829	0.6	0.907009	1.01266	pos
18-Oxooleate	M295T506	295.228	506.3	1.166	C18H32O3	C19617	2.12403e+07	1.52225e+07	77.47	1.0636e+07	6.0307e+06	124.95	2	1	0.000560786	3.25	0.0305967	2.28526	neg
Pyrophosphate	M177T41	176.936	41.1	2.526	H4O7P2	C00013	3.78343e+08	3.70151e+08	53.19	1.89973e+08	1.71643e+08	37.56	1.99	0.99	0.000269656	3.57	0.0171647	2.77759	neg
2-Decaprenyl-6-methoxyphenol	M828T319_1	827.661	319.1	7.99301	C57H88O2		7.75782e+06	1.56627e+06	325.02	3.91586e+06	1.45451e+06	190.73	1.98	0.99	0.886757	0.05	0.999606	0.536639	pos
3-Methylcytosine	M126T667	126.054	667.4	5.971	C5H7N3O		1.64116e+07	1.31445e+07	84.1	8.38018e+06	3.26897e+06	93.88	1.96	0.97	0.00646568	2.19	0.278023	2.06583	pos
6-tuliposide B	M295T41	295.15	41.2	19.322	C11H18O9	C21186	7.49411e+06	2.0807e+06	218.87	3.83158e+06	2.12209e+06	139.13	1.96	0.97	0.462675	0.33	0.981601	0.802121	pos
4-Hydroxyphenylpyruvic acid	M163T409	163.112	409	3.464	C9H8O4	C01179	5.85675e+08	5.40552e+08	100.18	3.04344e+08	7.48009e+07	140.78	1.92	0.94	0.0379349	1.42	0.54914	1.24787	pos
Diaminopimelic acid	M171T49	171.078	49.5	2.274	C7H14N2O4	C00666	1.00283e+07	6.19543e+06	127.03	5.26244e+06	3.2971e+06	119.09	1.91	0.93	0.0325472	1.49	0.244104	1.37074	neg
Phenylacetylglutamine	M325T53_1	325.099	53.1	15.442	C13H16N2O4	C04148	892777	652322	105.07	468548	237814	114.6	1.91	0.93	0.0235456	1.63	0.211783	1.05788	neg
2-Keto-glutaramic acid	M127T49	127.004	48.8	2.513	C5H7NO4	C00940	4.90387e+06	4.01113e+06	102.87	2.57442e+06	2.3983e+06	72.45	1.9	0.93	0.120584	0.92	0.449335	1.05994	neg
(2R,3R)-2-Aminooctadecane-1,3-diol	M302T471	302.305	471.3	0.463	C18H39NO2		1.56373e+07	1.16193e+07	73.55	8.29675e+06	6.05795e+06	112.61	1.88	0.91	0.00027313	3.56	0.0577986	2.61557	pos
magnesium;3-[(21S,22S)-26-ethyl-16-(1-hydroxyethyl)-12,17,21-trimethyl-4-oxo-11-propyl-23,25-diaza-7,24-diazanidahexacyclo[18.2.1.15,8.110,13.115,18.02,6]hexacosa-1,5,8(26),9,11,13(25),14,16,18,20(23)-decaen-22-yl]propanoic acid	M603T520_1	603.288	520.3	10.249	C35H38MgN4O4	C21433	4.8591e+07	3.61247e+07	105.68	2.60167e+07	1.85968e+07	103.18	1.87	0.9	0.225208	0.65	0.880366	0.879147	pos
1,7-Diphenyl-4-hepten-3-one	M263T229	263.14	229.3	14.177	C19H20O		3.14936e+06	474098	170.52	1.67972e+06	435952	230.1	1.87	0.91	0.187115	0.73	0.533311	1.22299	neg
O-Palmitoylcarnitine	M400T502_2	400.342	501.8	0.956	C23H45NO4		1.51761e+09	6.48906e+08	149.66	8.20761e+08	5.43243e+08	92.27	1.85	0.89	0.151161	0.82	0.808518	0.799169	pos
Saccharopine	M257T53	257.113	53.3	6.17854	C11H20N2O6	C00449	5.2453e+06	1.77576e+06	225.56	2.84261e+06	1.96692e+06	86.58	1.85	0.88	0.574483	0.24	0.826907	0.754067	neg
Flecainide	M397T456	397.314	455.8	9.339	C17H20F6N2O3	C07001	2.18138e+07	4.46693e+06	184.37	1.19319e+07	3.96326e+06	157.78	1.83	0.87	0.322346	0.49	0.936535	1.27426	pos
Thiothixene	M466T467	466.355	466.9	10.561	C23H29N3O2S2		1.55817e+07	7.25796e+06	148.41	8.57693e+06	6.01473e+06	104.88	1.82	0.86	0.550908	0.26	0.999606	1.00065	pos
1-Diphosinositol pentakisphosphate	M697T245_1	696.842	244.8	4.24748	C6H19O27P7	C11174	2.47183e+06	2.08135e+06	97.91	1.3545e+06	692624	107.25	1.82	0.87	0.200942	0.7	0.864313	0.852241	pos
Fumigaclavine A	M279T561	279.231	560.9	5.157	C18H22N2O2	C20436	1.90135e+07	1.27392e+07	81.03	1.0462e+07	7.50843e+06	75.95	1.82	0.86	0.00211921	2.67	0.0674478	2.04487	neg
9,10-DHOME	M313T497	313.238	497.5	1.341	C18H34O4	C14828	381494	241107	97.38	210140	95717.6	120.33	1.82	0.86	0.00425923	2.37	0.0961752	1.81351	neg
Aspartame	M295T229	295.129	229	1.89	C14H18N2O5	C11045	5.04302e+07	2.09045e+07	202.96	2.7792e+07	1.96404e+07	80.69	1.81	0.86	0.757826	0.12	0.999606	1.60566	pos
(1R,5aS,6R)-1,4,5,5a,6,9-hexahydrophenazine-1,6-dicarboxylic acid	M255T418	255.078	418.5	0.349	C14H14N2O4	C21408	9.96452e+07	1.31814e+08	52.64	5.51284e+07	3.7478e+07	70.75	1.81	0.85	0.00183945	2.74	0.0625539	2.36462	neg
6-Phosphogluconic acid	M275T38_1	275.022	38.4	15.43	C6H13O10P	C00345	8.87608e+07	3.47834e+07	191.62	4.92441e+07	3.23527e+07	105.26	1.8	0.85	0.388383	0.41	0.716315	0.145728	neg
17beta-Estradiol 3-sulfate	M334T61_2	334.098	60.7	8.716	C18H24O5S	C08357	1.73454e+06	697060	233.19	965026	639316	168.16	1.8	0.85	0.0854085	1.07	0.384461	0.937684	neg
(6Z,9Z)-Hexadecadienoylcarnitine	M396T456	396.31	455.5	1.31	C23H41NO4		4.09736e+07	1.87228e+07	160.56	2.2855e+07	9.92045e+06	122.1	1.79	0.84	0.100085	1	0.733691	1.87367	pos
FA 20_3;O3	M353T339	353.234	339.3	1.033	C20H34O5	C14814	2.70906e+06	1.03418e+06	174.96	1.50969e+06	872552	153.65	1.79	0.84	0.909323	0.04	0.977737	0.0745911	neg
Acitretin	M308T52	308.154	52.4	0.132466	C21H26O3	C75579	941433	684552	121.12	536188	322984	135.08	1.76	0.81	0.0311568	1.51	0.239974	1.58879	neg
8,9-Epoxyeicosatrienoic acid	M319T647_1	319.222	646.8	18.03	C20H32O3	C14769	3.00462e+07	2.57032e+07	84.84	1.71085e+07	1.37096e+07	87.51	1.76	0.81	0.0162329	1.79	0.179403	1.25996	neg
Phosphate	M195T41	194.947	41.1	0.425	H3O4P	C00009	3.26407e+08	2.39141e+08	69.32	1.86976e+08	1.61162e+08	62.73	1.75	0.8	0.00626994	2.2	0.116593	1.99926	neg
Ecgonine methyl ester	M200T45	200.069	45.2	9.506	C10H17NO3	C12448	1.2526e+07	6.66719e+06	133.04	7.18926e+06	5.37024e+06	106.4	1.74	0.8	0.311667	0.51	0.926414	1.14685	pos
Nadide	M709T39_1	709.108	39	9.937	[C21H28N7O14P2]+	C00003	8.40736e+06	2.17115e+06	174.06	4.83517e+06	1.30894e+06	140.39	1.74	0.8	0.947911	0.02	0.987283	0.247539	neg
Hydantoin-5-propionic acid	M155T336	155.047	336	12.15	C6H8N2O4	C05565	5.85883e+06	941801	255.26	3.37719e+06	803158	307.64	1.73	0.79	0.449835	0.35	0.977408	1.6281	pos
D-threo-Isocitric acid	M176T58	176.005	57.9	13.802	C6H8O7	C00451	2.77523e+07	2.21704e+07	96.35	1.60754e+07	1.0168e+07	97.31	1.73	0.79	0.0266641	1.57	0.469909	2.06664	pos
Phosphoserine	M369T36_2	369.01	36	2.903	C3H8NO6P	C01005	1.2389e+07	4.63029e+06	179.98	7.14804e+06	2.60828e+06	158.14	1.73	0.79	0.199281	0.7	0.549721	0.348632	neg
Thymidine	M243T41	243.094	41.4	14.1666	C10H14N2O5	C00214	1.82013e+06	1.09941e+06	176.95	1.06634e+06	757910	71.51	1.71	0.77	0.198406	0.7	0.864313	1.86103	pos
12S-HHT	M264T270	264.207	269.6	6.322	C17H28O3	C20388	26696597	2.13663e+07	83.95	1.55913e+07	1.2677e+07	90.05	1.71	0.78	0.0629348	1.2	0.641462	1.87041	pos
Alangimarckine	M476T269	476.307	268.7	12.284	C29H37N3O3	C09328	9.73997e+06	7.70645e+06	72.82	5.69279e+06	3.53135e+06	92.97	1.71	0.77	0.00325186	2.49	0.211628	2.00842	pos
PC(20_2(11Z,14Z)_18_3(9Z,12Z,15Z))	M809T588	808.595	587.8	12.676	C46H82NO8P		1.98284e+07	1.50737e+07	58.61	1.16095e+07	9.14471e+06	56.7	1.71	0.77	0.0004648	3.33	0.0752155	2.44137	pos
1,2-Naphthoquinone	M203T43	203.037	43.1	9.943	C10H6O2	C14783	6.05706e+07	4.86675e+07	76.47	3.53993e+07	3.22019e+07	58.54	1.71	0.77	0.104789	0.98	0.42196	1.28695	neg
Catharanthine	M337T42_2	337.185	42.3	19.113	C21H24N2O2	C09107	2.92346e+06	1.51207e+06	129.1	1.72152e+06	1.00721e+06	134.23	1.7	0.76	0.084909	1.07	0.699355	1.7614	pos
1-Pyrroline-2-carboxylic acid	M112T73	112.024	72.7	9.446	C5H7NO2	C03564	4.92977e+06	3.61169e+06	88.55	2.89284e+06	1.69286e+06	119.12	1.7	0.77	0.0695183	1.16	0.350414	1.2312	neg
2,4-Dinitrophenol	M183T238	183.005	237.5	1.94	C6H4N2O5	C02496	1.09616e+07	6.14102e+06	129.21	6.45313e+06	3.30892e+06	106.23	1.7	0.76	0.0765517	1.12	0.368651	0.972092	neg
Coformycin	M266T52_2	266.076	52.2	7.664	C11H16N4O5	C01677	3.32317e+06	2.42823e+06	78.24	1.97191e+06	1.17938e+06	123.96	1.69	0.75	0.00621814	2.21	0.116561	1.58319	neg
Indole-3-acetonitrile-glycylcysteine conjugate	M377T47	377.086	47.2	16.469	C15H16N4O3S	C21665	3.99569e+07	2.80088e+07	73.62	2.36154e+07	1.43558e+07	64.71	1.69	0.76	0.00877194	2.06	0.131546	1.86635	neg
10S-HpOME	M295T424	295.228	424.2	0.83	C18H34O4	C20702	6.45968e+06	4.54245e+06	90.94	3.84033e+06	3.46765e+06	62.57	1.68	0.75	0.176515	0.75	0.522911	0.70335	neg
ST 27_1;O3	M417T480	417.241	480	0.086	C27H46O3	C15518	1.01537e+07	6.89444e+06	102.71	6.02778e+06	3.42138e+06	118.86	1.68	0.75	0.0573726	1.24	0.324122	0.841451	neg
N-Acetylserotonin	M279T59	279.1	59.3	4.511	C12H14N2O2	C00978	1.29992e+06	744408	81.1	776560	358461	121.77	1.67	0.74	0.00531311	2.27	0.1068	1.97892	neg
2-Octaprenyl-6-methoxy-1,4-benzoquinone	M664T610	663.524	610	13.827	C47H70O3	C05813	2.0781e+07	9.6715e+06	124.03	1.24329e+07	7.8032e+06	125.16	1.67	0.74	0.333279	0.48	0.677613	0.92099	neg
Calcidiol	M401T502_1	401.336	501.9	13.676	C27H44O2	C01561	1.22262e+08	6.82794e+07	151.74	7.35235e+07	3.64561e+07	135.53	1.66	0.73	0.0557232	1.25	0.622522	1.89846	pos
Sodium calcium edetate	M375T565	375.25	565	6.59	C10H12CaN2Na2O8		7.89733e+07	3.33702e+07	148.58	4.77548e+07	2.53793e+07	145.38	1.65	0.73	0.0979578	1.01	0.729558	1.70898	pos
D-Mannose 1-phosphate	M519T657	519.059	657	14.1425	C6H13O9P	C00636	8.85324e+06	6.61937e+06	91.4	5.37088e+06	2.1429e+06	115.31	1.65	0.72	0.0236542	1.63	0.211829	1.14261	neg
alpha-Tocopherol acetate	M429T653	429.404	653.4	12.041	C31H52O3	C13202	2.20216e+06	2.20453e+06	47.39	1.3445e+06	1.21651e+06	63.32	1.64	0.71	0.264222	0.58	0.912081	1.59817	pos
(3S,5S)-Carbapenam-3-carboxylate	M154T69	154.062	68.7	1.967	C7H9NO3	C17367	1.09047e+08	7.9992e+07	66.46	6.63757e+07	5.07362e+07	59.03	1.64	0.72	0.0181253	1.74	0.187546	1.40016	neg
Xanthoxic acid	M265T346	265.111	345.8	6.869	C15H22O4	C13454	1.79308e+06	1.30178e+06	89.89	1.09034e+06	579316	105.55	1.64	0.72	0.00439631	2.36	0.097882	1.76926	neg
Deoxyadenosine	M312T51	312.076	50.9	10.294	C10H13N5O3	C00559	3.73839e+06	1.3935e+06	116.9	2.27549e+06	826698	133.23	1.64	0.72	0.28507	0.55	0.634315	0.497713	neg
Hirsutin	M190T238	190.108	238.4	1.824	C10H19NOS2		2.45797e+07	1.52738e+07	130.16	1.5067e+07	4.86426e+06	140.46	1.63	0.71	0.365894	0.44	0.9541	0.254579	pos
Myxocoxanthin	M570T600	570.47	599.8	4.701	C40H56O	C15860	1.99724e+07	7.26392e+06	154.37	1.22345e+07	8.67887e+06	116.34	1.63	0.71	0.313992	0.5	0.929435	0.665022	pos
4-Nitrophenyl butyrate	M190T44	190.05	43.7	5.06803	C10H11NO4		3.30309e+06	2.55944e+06	61.5	2.02039e+06	1.8172e+06	48.77	1.63	0.71	0.00385771	2.41	0.090775	1.85346	neg
Acetylindoxyl	M220T84	220.065	84	14.41	C10H9NO2	C02298	2.3222e+06	1.94894e+06	57.13	1.42154e+06	1.10141e+06	75.6	1.63	0.71	0.000859536	3.07	0.0398841	2.01444	neg
Terpendole E	M436T577	436.289	577.5	7.101	C28H39NO3	C20536	8.61987e+06	7.21704e+06	81.95	5.28928e+06	3.7686e+06	93.76	1.63	0.7	0.0232584	1.63	0.209579	1.37126	neg
7,8-Dihydropteroic acid	M297T85	297.108	84.6	6.209	C14H14N6O3	C00921	1.86318e+07	8.38835e+06	143.62	1.14927e+07	6.24823e+06	117.29	1.62	0.7	0.253048	0.6	0.907009	1.82899	pos
N6-cis-p-Coumaroylserotonin	M361T541	361.222	540.9	9.816	C19H18N2O3		9.97082e+07	4.23262e+07	115.37	6.15238e+07	3.72213e+07	97.2	1.62	0.7	0.208619	0.68	0.864313	0.948893	pos
N-Nitrosoproline	M205T39	204.999	38.6	3.216	C5H8N2O3	C19485	8.89339e+06	6.0823e+06	108.81	5.49831e+06	3.2178e+06	106.44	1.62	0.69	0.201916	0.69	0.55017	0.45184	neg
6-Acetyl-D-glucose	M267T43	267.073	42.8	2.048	C8H14O7	C02655	1.27793e+07	1.91945e+06	201.71	7.89292e+06	2.58446e+06	187.67	1.62	0.7	0.869159	0.06	0.958972	0.0123768	neg
Psychosine sulfate	M522T440_1	522.28	439.7	11.276	C24H47NO10S	C02744	8.97742e+07	4.86266e+07	154.47	55357677	4.13134e+07	83.51	1.62	0.7	0.118706	0.93	0.445821	1.04247	neg
Uridine diphosphate glucose	M565T39	565.045	38.6	5.562	C15H24N2O17P2	C00029	4.81372e+06	3.13438e+06	107.52	2.97244e+06	2.56362e+06	81.14	1.62	0.7	0.0298103	1.53	0.236964	1.44606	neg
D-1,5-Anhydrofructose	M145T77	145.048	76.9	7.118	C6H10O5	C06485	1.06953e+08	9.03996e+07	69.36	6.64778e+07	7.61446e+07	51.86	1.61	0.69	0.0201839	1.69	0.425486	1.63661	pos
Leucylleucine	M245T258	245.187	257.9	3.427	C12H24N2O3	C11332	2.07293e+07	1.48208e+07	84.5	1.29146e+07	9.27287e+06	90.09	1.61	0.68	0.00556246	2.25	0.269	2.43029	pos
Repaglinide	M453T475	453.283	475.2	19.039	C27H36N2O4	C07670	1.14843e+07	9.25363e+06	77.79	7.11348e+06	5.48774e+06	93.65	1.61	0.69	0.0693085	1.16	0.660117	2.07938	pos
Carboxymethyloxysuccinate	M174T146	173.995	145.5	12.205	C6H8O7	C03600	497426	247630	104.32	309341	95227.9	151.9	1.61	0.69	0.0869564	1.06	0.388359	1.34973	neg
Glucobrassicanapin	M370T445_1	370.295	445	0.354	C12H21NO9S2	C08403	9.9388e+07	4.87275e+07	115.37	6.19612e+07	4.34385e+07	79.34	1.6	0.68	0.137526	0.86	0.799647	1.96995	pos
3-Hydroxy-11Z-octadecenoylcarnitine	M424T487_2	424.346	487	9.859	C25H47NO5		5.36947e+08	2.08955e+08	184.18	3.36716e+08	1.41304e+08	149.58	1.59	0.67	0.259449	0.59	0.91036	1.04882	pos
ANTIBIOTIC A-31438	M530T536	530.33	536.4	16.957	C28H50O10	C06630	8.0976e+07	6.56626e+07	60.13	5.10866e+07	2.81112e+07	95.64	1.59	0.66	0.00126525	2.9	0.136498	2.40184	pos
D-Gal alpha 1->6D-Gal alpha 1->6D-Glucose	M549T48	549.168	48.2	1.947	C18H32O16	C05404	2.91722e+07	1.74225e+07	99.26	1.83955e+07	1.32019e+07	129.89	1.59	0.67	0.0958426	1.02	0.407891	1.36146	neg
Isosalsolidine	M204T74	204.124	74.4	2.799	C12H13NO2		6.63382e+08	4.03434e+08	136.81	4.19711e+08	4.12882e+08	96.69	1.58	0.66	0.245654	0.61	0.898943	1.71476	pos
3-Methylbutyl 2-furanbutanoate	M207T335	207.124	335.2	5.181	C13H20O3		3.42405e+07	2.10985e+07	122.37	2.16756e+07	8.16168e+06	141.06	1.58	0.66	0.235652	0.63	0.884659	0.350614	pos
N-Methyl-4-dimethylallyltryptophan	M243T120	243.183	119.9	11.372	C17H22N2O2	C20410	1.85801e+08	1.27111e+08	83.41	1.17548e+08	8.87866e+07	86.25	1.58	0.66	0.0118724	1.93	0.352975	2.11441	pos
FO 2546E	M505T513	505.311	513.3	14.928	C32H43NO5	C20545	2.59105e+07	1.92972e+07	112.37	1.63641e+07	1.04162e+07	117.58	1.58	0.66	0.0556937	1.25	0.622522	1.55019	pos
4-Chlorobenzoic acid	M155T46	155.01	46	2.387	C7H5ClO2	C02370	4.96998e+06	4.79743e+06	48.96	3.14379e+06	2.80201e+06	46.33	1.58	0.66	0.00210745	2.68	0.0674478	1.80671	neg
D-phenylalanine	M164T96	164.036	95.5	1.739	C9H11NO2	C02265	1.11908e+07	6.4981e+06	125.28	7.09666e+06	6.06549e+06	76	1.58	0.66	0.101214	0.99	0.414193	0.631581	neg
Tetrahydrobiopterin	M222T66_2	222.099	65.9	4.694	C9H15N5O3	C00272	7.68598e+06	5.51435e+06	75.15	4.86989e+06	3.49544e+06	98.44	1.58	0.66	0.00264904	2.58	0.0782253	1.44986	neg
Patchouli alcohol	M267T399	267.197	398.7	2.776	C15H26O	C09705	4.33921e+06	2.30241e+06	108.82	2.75266e+06	2.31436e+06	64.25	1.58	0.66	0.264721	0.58	0.617017	0.760411	neg
Carnosine	M271T50_2	271.105	50.3	0.697074	C9H14N4O3	C00386	5.56306e+06	4.11998e+06	110.99	3.52257e+06	2.543e+06	125.45	1.58	0.66	0.0352122	1.45	0.252355	1.39616	neg
5,6-Epoxy-8,11,14-eicosatrienoic acid	M319T516	319.227	516.3	1.428	C20H32O3	C14768	2.39286e+07	9.10192e+06	174.34	1.51566e+07	5.81247e+06	170.6	1.58	0.66	0.328971	0.48	0.674181	0.45202	neg
beta-1,4-Mannosyl-N-acetylglucosamine	M367T150	367.151	150	8.742	C14H25NO11		2.58628e+07	2.2428e+07	64.8	1.64526e+07	12496810	76.4	1.57	0.65	0.0102685	1.99	0.335556	1.84682	pos
3-Dehydrosphinganine	M281T507	281.245	507.2	13.1159	C18H37NO2	C02934	5.39826e+06	4.0093e+06	80.78	3.44576e+06	2.40884e+06	96.79	1.57	0.65	0.182992	0.74	0.528589	0.595731	neg
o-Cresol	M126T514	126.055	513.5	3.6	C7H8O	C01542	1.79122e+07	15129009	76.05	1.14502e+07	1.05377e+07	70.68	1.56	0.65	0.15578	0.81	0.813959	0.467305	pos
Estrone	M227T377	227.18	377.1	1.68316	C18H22O2	C00468	2.35958e+07	1.56377e+07	98.63	1.51271e+07	9.62822e+06	84.92	1.56	0.64	0.0441109	1.36	0.57269	1.40423	pos
Glutamylglutamic acid	M277T53	277.103	52.6	0.444	C10H16N2O7	C01425	3.46174e+07	2.2381e+07	109.35	2.21329e+07	1.32745e+07	110.1	1.56	0.65	0.243164	0.61	0.897958	1.31432	pos
Kaempferol 3-(2'-acetylrhamnoside)	M475T573	475.333	573.1	18.898	C23H22O11		4.84266e+07	4.29283e+07	62.78	3.10093e+07	2.27325e+07	79.99	1.56	0.64	0.0342067	1.47	0.535038	1.48906	pos
Imidazoleacetic acid	M125T71	125.036	70.8	4.405	C5H6N2O2	C02835	1.27534e+07	4.70192e+06	215.98	8.16651e+06	3.11436e+06	319.38	1.56	0.64	0.0149909	1.82	0.174556	1.34799	neg
Glyceraldehyde	M135T42	135.029	42.5	4.415	C3H6O3	C02154	1.64033e+08	1.40668e+08	73.8	1.05249e+08	7.78418e+07	89.38	1.56	0.64	0.0264982	1.58	0.222789	1.22623	neg
Methyleugenol	M223T271	223.098	271	2.33987	C11H14O2	C10454	464322	445436	60.89	298127	213155	82.17	1.56	0.64	0.00597926	2.22	0.114203	1.30676	neg
all-trans-Retinoic acid	M299T520	299.259	519.6	0.849	C20H28O2	C00777	6.7949e+07	5.53345e+07	72.28	4.34265e+07	3.32506e+07	81.12	1.56	0.65	0.0109947	1.96	0.15023	1.49945	neg
Ethylphosphate	M144T378	144.139	378	2.187	C2H7O4P		7.32232e+06	3.67474e+06	96.48	4.72977e+06	3.62785e+06	95.54	1.55	0.63	0.0820352	1.09	0.696234	1.03012	pos
N-Acetyl-D-Glucosamine 6-Phosphate	M324T50	324.046	50.2	0.0422777	C8H16NO9P	C00357	4.5946e+06	4.19903e+06	80.07	2.9603e+06	3.21343e+06	67.03	1.55	0.63	0.749796	0.13	0.999606	0.0054765	pos
2,3-Di-O-methylellagic acid	M331T43	331.148	42.7	18.7	C16H10O8		4.19205e+06	377802	153.6	2.70061e+06	189439	165.14	1.55	0.63	0.241415	0.62	0.896132	1.29176	pos
[(1S)-2-[2-[(2R)-2-amino-2-carboxyethyl]sulfinyl-1H-imidazol-5-yl]-1-carboxyethyl]-trimethylazanium	M334T161	334.139	161.3	1.619	C12H21N4O5S+	C20994	4.18957e+06	3.67055e+06	73.69	2.69932e+06	2.27558e+06	94.31	1.55	0.63	0.27174	0.57	0.912081	1.12488	pos
Umbelliferone	M161T44	161.026	44.3	12.3198	C9H6O3	C09315	1.3517e+07	1.38633e+07	31.63	8.70542e+06	9.10343e+06	47.3	1.55	0.63	0.000987965	3.01	0.0437968	2.27418	neg
SCHEMBL5940872	M188T62	188.093	62.2	3.58	C8H15NO4	C06326	1.54711e+07	1.03653e+07	100.56	1.00011e+07	8.2333e+06	75.85	1.55	0.63	0.0318806	1.5	0.24112	1.06509	neg
Platelet-activating factor	M524T453	524.365	452.6	11.532	C26H54NO7P		1.13121e+08	1.05356e+08	66.83	7.35172e+07	6.34475e+07	59.53	1.54	0.62	0.0441907	1.35	0.57269	1.024	pos
Pyrroline hydroxycarboxylic acid	M257T68	257.078	68	1.53269	C5H7NO3	C04281	1.01861e+07	9.57927e+06	70.52	6.6219e+06	3.8203e+06	84.86	1.54	0.62	0.0229962	1.64	0.209498	1.37111	neg
13-L-Hydroperoxylinoleic acid	M293T468	293.213	468.3	1.686	C18H32O4	C04717	1.69192e+07	1.53607e+07	61.43	1.09651e+07	8.3882e+06	63.81	1.54	0.63	0.0246562	1.61	0.216878	1.52735	neg
Eicosapentaenoic acid	M301T565	301.217	565.3	2.296	C20H30O2	C06428	4.13029e+08	3.38183e+08	81.57	2.68641e+08	1.75673e+08	100.3	1.54	0.62	0.0129579	1.89	0.164122	1.19273	neg
N-(1-Deoxy-1-fructosyl)phenylalanine	M311T50_2	311.116	50.5	12.14	C15H21NO7		7.50204e+06	5.27581e+06	111.9	4.88899e+06	4.7751e+06	58.28	1.53	0.62	0.299851	0.52	0.919609	1.59082	pos
4alpha-formyl,4beta,14alpha-dimethyl-9beta,19-cyclo-5alpha-ergost-24(241)-en-3beta-ol	M455T542_1	455.39	542.4	4.531	C31H50O2	C22115	7.32982e+07	5.84478e+07	98.17	4.78742e+07	3.15423e+07	103.1	1.53	0.61	0.0166514	1.78	0.410834	2.14265	pos
3-Hexaprenyl-4,5-Dihydroxybenzoic acid	M546T544	546.379	543.8	7.716	C37H54O4	C05200	2.35114e+07	2.03555e+07	101.7	1.54169e+07	1.41532e+07	75.86	1.53	0.61	0.242863	0.61	0.897958	1.13127	pos
echinenone	M568T565_1	568.454	565.4	5.508	C40H54O	C08592	3.46184e+07	2.71365e+07	86.42	2.26944e+07	9.61224e+06	109.58	1.53	0.61	0.0859423	1.07	0.699669	1.44249	pos
(4S,5R)-4,5,6-Trihydroxy-2-iminohexanoate	M176T45	176.057	45.1	2.027	C6H11NO5	C20845	7.46584e+06	4.44255e+06	110.26	4.89475e+06	2.36985e+06	161.04	1.53	0.61	0.142019	0.85	0.479351	0.996394	neg
Coixinden A	M189T50	189.058	50.5	11.56	C11H10O3	C17916	4.46707e+07	3.57898e+07	53.3	2.92543e+07	2.84317e+07	48.04	1.53	0.61	0.00867541	2.06	0.131321	1.60651	neg
Fucose 1-phosphate	M225T77	225.017	77.2	1.94927	C6H13O8P	C02985	343585	260355	102.12	224874	96567.1	144.5	1.53	0.61	0.0719241	1.14	0.356532	1.20501	neg
Olmesartan	M403T570_1	403.221	570	6.63412	C24H26N6O3	C21543	1.7442e+08	9.53645e+07	131.11	1.14854e+08	6.73523e+07	129.36	1.52	0.6	0.334512	0.48	0.943355	0.547527	pos
LysoPE(0_0_18_1(11Z))	M480T533_2	480.315	533.3	14.262	C23H46NO7P		3.59187e+08	2.54644e+08	103	2.37047e+08	2.3677e+08	69.1	1.52	0.6	0.0385185	1.41	0.553862	2.03961	pos
1D-myo-inositol 2-amino-2-deoxy-alpha-D-glucopyranoside	M322T51	322.114	51	2.32334	C12H23NO10	C19702	609737	540904	79.53	402360	403023	80.46	1.52	0.6	0.187892	0.73	0.534326	0.996853	neg
2-Oxovaleric acid	M134T49_2	134.081	49.3	0.244	C5H8O3	C06255	1.85069e+07	1.35239e+07	59.89	1.22223e+07	1.05538e+07	54.21	1.51	0.6	0.00759065	2.12	0.299047	2.15291	pos
2-Methyl-3-oxopropanoic acid	M205T49	205.069	48.7	9.56567	C4H6O3	C00349	9.18589e+06	5.96908e+06	76.71	6.09957e+06	5.03135e+06	82.08	1.51	0.59	0.0162311	1.79	0.407499	2.33575	pos
Gluconic acid	M195T43	195.051	42.8	0.391	C6H12O7	C00257	7.03599e+07	4.97334e+07	68.91	4.65909e+07	4.09862e+07	61.61	1.51	0.59	0.0196641	1.71	0.194875	1.84551	neg
Glycitein	M266T52_1	266.037	52.4	9.60475	C16H12O5	C14536	4.98207e+06	3.87708e+06	80.55	3.30679e+06	2.26973e+06	83.7	1.51	0.59	0.0757217	1.12	0.36624	1.41533	neg
Paspaline B	M496T429	496.279	429.4	17.837	C28H37NO3	C20587	934836	761810	83.6	617154	311547	131.28	1.51	0.6	0.0302027	1.52	0.23706	1.7727	neg
Taurochenodesoxycholic acid	M498T353	498.289	352.9	0.134	C26H45NO6S	C05465	1.58807e+06	1.10412e+06	117.85	1.05258e+06	572263	113.58	1.51	0.59	0.859377	0.07	0.95457	0.222286	neg
S-Inosyl-L-homocysteine	M386T59	386.112	58.6	2.527	C14H19N5O6S	C03431	4.40346e+06	5.65113e+06	90.77	2.92691e+06	2.75014e+06	98.79	1.5	0.59	0.985848	0.01	0.999858	0.473202	pos
4α-hydroxymethyl-4β-methyl-5α-cholesta-8,24-dien-3β-ol	M412T493	412.34	493.5	14.886	C29H48O2		1.47689e+07	5.06783e+06	215.4	9830024	3.25104e+06	187.06	1.5	0.59	0.183145	0.74	0.849885	1.12922	pos
Phenindione	M445T587	445.119	587.5	5.378	C15H10O2	C07584	1.43454e+07	9.88573e+06	121.27	9.53794e+06	4.7967e+06	154.01	1.5	0.59	0.408204	0.39	0.96975	0.136385	pos
Neoxanthin	M584T638_1	584.466	638.3	9.122	C40H56O4	C13431	1.65877e+07	1.25466e+07	187.82	1.10276e+07	1.29105e+07	63.74	1.5	0.59	0.816749	0.09	0.999606	0.572888	pos
Bilirubin diglucuronide	M920T647	920.332	647.5	0.631968	C45H52N4O18	C05787	5.15604e+06	3.78528e+06	71.17	3.43429e+06	2.81351e+06	62.25	1.5	0.59	0.282258	0.55	0.914291	1.28709	pos
3-Oxoadipate enol-lactone	M203T59	203.019	58.7	1.114	C6H6O4	C03586	1.29941e+08	9.41935e+07	94.44	8.66124e+07	5.30059e+07	97.64	1.5	0.59	0.141569	0.85	0.478523	0.637886	neg
2,5-diamino-6-(5-phospho-D-ribitylamino)pyrimidin-4(3H)-one	M336T228	336.065	228.4	17.718	C9H18N5O8P	C18910	1.99518e+06	1.29104e+06	94.43	1.3287e+06	923742	111.42	1.5	0.59	0.089645	1.05	0.395633	1.17695	neg
Cathine	M152T167	152.107	167.3	2.069	C9H13NO	C08300	6.3339e+06	690808	133.91	4.24573e+06	513834	145.58	1.49	0.58	0.710656	0.15	0.999606	0.255296	pos
Estrone sulfate	M334T53	334.125	53.1	3.81708	C18H22O5S	C02538	3.95999e+06	1.79023e+06	124.51	2.64896e+06	1.41423e+06	143.31	1.49	0.58	0.417342	0.38	0.970118	0.261342	pos
3-(Acetyloxy)-2-hydroxypropyl octadecanoate	M384T653_1	384.335	653.4	9.234	C23H44O5		2.09361e+07	1.27385e+07	114.1	1.40842e+07	1.15424e+07	55.39	1.49	0.57	0.405193	0.39	0.969292	0.351553	pos
3a,6b,7b,12b-Tetrahydroxy-5b-cholanoic acid	M408T510	408.294	509.9	16.629	C24H40O6		1.43203e+07	1.08215e+07	80.53	9.58907e+06	6.94882e+06	75.31	1.49	0.58	0.152039	0.82	0.808518	1.55202	pos
1-palmitoyl-dihydroxyacetone-phosphate	M409T272	409.236	272.5	2.55447	C19H37O7P	C01192	2.42229e+06	2.37762e+06	57.85	1.62562e+06	885668	106.7	1.49	0.58	0.0236062	1.63	0.443393	1.44292	pos
Sarcosine	M150T74	150.042	73.8	11.365	C3H7NO2	C00213	4.04276e+06	1.47393e+06	136.23	2.71341e+06	471584	149.56	1.49	0.58	0.258199	0.59	0.610457	0.846247	neg
Phosphorylcholine	M166T47	166.039	47.1	3.858	[C5H15NO4P]+	C00588	5.70162e+06	3.88989e+06	96.21	3.81862e+06	2.13721e+06	90.26	1.49	0.58	0.144036	0.84	0.481709	0.973397	neg
2-Naphtylmethylsuccinic acid	M240T34	240.051	33.9	19.075	C15H14O4	C14115	7.7272e+06	7.13274e+06	67.62	5.19665e+06	4.38509e+06	90.77	1.49	0.57	0.0525378	1.28	0.312519	1.59515	neg
AICAR	M337T664	337.311	664.3	0.257	C9H15N4O8P	C04677	2.41339e+07	1.78577e+07	77.79	1.62189e+07	1.2657e+07	75.81	1.49	0.57	0.135789	0.87	0.47015	0.870887	neg
Prostaglandin I2	M397T446	397.227	445.6	8.646	C20H32O5	C01312	6.56248e+06	6.14368e+06	69.21	4.41645e+06	4.43465e+06	86.27	1.49	0.57	0.12129	0.92	0.450006	1.43264	neg
3-Methyl-2-butenal	M102T59	102.091	59.4	0.615	C5H8O	C07330	8.67696e+06	9.10942e+06	55.76	5.85989e+06	4.02904e+06	71.9	1.48	0.57	0.0196252	1.71	0.425399	2.31784	pos
Formylanthranilic acid	M331T41	331.166	41.4	1.432	C8H7NO3	C05653	2.50205e+06	967597	148.24	1.69169e+06	1.10145e+06	147.9	1.48	0.56	0.528324	0.28	0.999606	0.670099	pos
9-Hexadecenoylcarnitine	M398T509	398.34	509.2	4.577	C23H43NO4		4.11972e+06	2.41142e+06	103.01	2.78563e+06	1.78379e+06	87.52	1.48	0.56	0.601238	0.22	0.999606	1.27755	pos
Indole-3-acetamide	M173T37	173.01	37	1.958	C10H10N2O	C02693	8.76018e+06	6.77669e+06	82.54	5.92075e+06	2.97837e+06	133.47	1.48	0.57	0.0184512	1.73	0.190063	1.78163	neg
Uridine 5'-monophosphate	M323T42	323.028	41.6	1.205	C9H13N2O9P	C00105	1.31914e+07	1.14614e+07	52.53	8.93289e+06	8.21304e+06	53.21	1.48	0.56	0.0232475	1.63	0.209579	1.11007	neg
17-HDoHE	M325T584	325.217	583.9	1.2016	C22H32O3		4.10714e+07	2.63037e+07	78.72	2.77824e+07	1.82707e+07	105.35	1.48	0.56	0.0688302	1.16	0.350414	1.03715	neg
4-Hydroxyphenyl-2-propionic acid	M165T47	165.02	46.9	2.235	C9H10O3	C03080	3.56478e+07	1.86476e+07	109.8	2.41832e+07	1.61551e+07	86.53	1.47	0.56	0.131563	0.88	0.463122	0.925125	neg
2-Carboxy-2-hydroxy-8-carboxychromene	M217T41	217.017	41.4	10.85	C11H8O6	C14094	1.21983e+07	6.34583e+06	92.81	8.31112e+06	5.58943e+06	117.46	1.47	0.55	0.0563316	1.25	0.320741	0.997721	neg
6-Ketoprostaglandin E1	M367T537	367.244	537.3	14.116	C20H32O6	C05962	2.9361e+07	2.33872e+07	61.66	1.9927e+07	1.21575e+07	82.01	1.47	0.56	0.00743324	2.13	0.122611	1.81112	neg
4-Methyl-5-vinylthiazole	M126T41	126.103	40.9	1.832	C6H7NS		2.74288e+07	2.46878e+07	61.36	1.88064e+07	1.43419e+07	80.24	1.46	0.54	0.0112181	1.95	0.346752	2.25809	pos
Octhilinone	M214T318	214.123	317.8	14.5	C11H19NOS	C18752	4.35095e+06	4.57936e+06	42.52	2.97868e+06	2.80268e+06	47.85	1.46	0.55	0.00503135	2.3	0.253968	1.91593	pos
4-Hydroxydebrisoquine	M252T334	252.099	333.9	1.68434	C10H13N3O		4.6302e+06	3.51776e+06	84.24	3.17037e+06	2.25662e+06	105.48	1.46	0.55	0.0616298	1.21	0.336106	1.20159	neg
(S)-10,16-Dihydroxyhexadecanoic acid	M269T436	269.213	435.7	1.836	C16H32O4	C08285	1.59005e+07	1.12415e+07	78.21	1.08737e+07	5.75633e+06	99.19	1.46	0.55	0.0236788	1.63	0.211829	1.26556	neg
taxa-4(20),11-dien-5alpha,13alpha-diol	M607T594_3	607.484	594.1	17.189	C20H32O2	C11897	4.00348e+08	1.84095e+08	114.97	2.74767e+08	1.76121e+08	113.81	1.46	0.54	0.124664	0.9	0.454152	0.779385	neg
4,6-Nonadecanedione	M280T545	280.162	544.8	14.464	C19H36O2		1.50125e+08	9.60031e+07	96.4	1.03672e+08	8.21507e+07	64.88	1.45	0.53	0.110987	0.95	0.756691	2.07963	pos
Adenosine 3',5'-diphosphate	M428T68	428.035	67.8	3.251	C10H15N5O10P2	C00054	9.69337e+06	6.19622e+06	101.35	6.66323e+06	5.12384e+06	103.72	1.45	0.54	0.205683	0.69	0.864313	0.627018	pos
N-Acetyl-glucosamine 1-phosphate	M282T61_1	282.036	61.4	7.886	C8H16NO9P	C04256	1.96363e+07	8.90301e+06	116.48	1.35607e+07	5.28667e+06	157.15	1.45	0.53	0.14444	0.84	0.481709	1.27424	neg
Cocaine	M302T256	302.143	255.9	12.0003	C17H21NO4	C01416	421313	373689	89.26	289579	207872	89.17	1.45	0.54	0.0689816	1.16	0.350414	1.17013	neg
Mercuron	M383T35	383.022	34.8	2.97	C8H8HgO2	C11151	3.082e+06	2.28393e+06	90.96	2.12512e+06	2.00015e+06	72.6	1.45	0.54	0.183003	0.74	0.528589	0.893463	neg
Glutaric acid	M115T97	115.039	96.6	1.146	C5H8O4	C00489	2.4375e+07	1.02876e+07	214.05	1.68999e+07	8.42729e+06	243.34	1.44	0.53	0.222888	0.65	0.880366	2.15548	pos
gamma-Glutamyltyrosine	M311T94	311.124	93.6	0.459	C14H18N2O6		1.18385e+07	6.54659e+06	107.36	8.21436e+06	3.78763e+06	116.63	1.44	0.53	0.320274	0.49	0.934519	0.763324	pos
6-Feruloylglucose 2,3,4-trihydroxy-3-methylbutylglycoside	M475T673	475.333	673.3	18.267	C21H30O12		1.23669e+07	1.00969e+07	57.33	8.61746e+06	6.82608e+06	62.06	1.44	0.52	0.017112	1.77	0.415736	1.50164	pos
PC-M5	M480T493	480.303	492.5	12.388	C29H37NO5		2.08725e+07	1.72426e+07	67.01	1.44478e+07	1.2884e+07	72.1	1.44	0.53	0.0431633	1.36	0.567927	2.09925	pos
Uric acid	M167T45	167.022	45.3	3.215	C5H4N4O3	C00366	1.29971e+08	1.18295e+08	57.07	9.03303e+07	7.54181e+07	65.31	1.44	0.52	0.0162892	1.79	0.179403	1.818	neg
4,8 Dimethylnonanoyl carnitine	M286T438	286.274	438	1.253	C18H35NO4		2.18157e+07	1.43571e+07	113.28	1.52687e+07	1.22139e+07	73.47	1.43	0.51	0.232771	0.63	0.882235	1.91591	pos
3-Hydroxy-9Z-octadecenoylcarnitine	M424T520	424.341	520.3	2.631	C25H47NO5		3.41264e+07	2.32281e+07	90.15	2.39001e+07	1.48875e+07	128.55	1.43	0.51	0.0550547	1.26	0.620936	1.36867	pos
LysoPE(18_0_0_0)	M482T462	482.317	462.4	13.889	C23H48NO7P	C21484	2.87854e+08	1.88432e+08	96.66	2.0083e+08	1.71522e+08	73.52	1.43	0.52	0.174292	0.76	0.835102	1.5773	pos
(2S,4R)-p-Mentha-1(7),5-dien-2-ol acetate	M177T442	177.128	441.9	2.347	C12H18O2		1.01102e+07	7.20819e+06	70.12	7.13544e+06	4.86067e+06	72.4	1.42	0.5	0.0370949	1.43	0.54914	1.59761	pos
Alanylphenylalanine	M237T112	237.124	112.3	2.265	C12H16N2O3		5.70081e+06	5.41832e+06	36.35	4.0207e+06	4.05324e+06	42.44	1.42	0.5	0.00810373	2.09	0.299047	1.96243	pos
6-Phosphonoglucono-D-lactone	M276T48	276.048	47.9	0.746	C6H11O9P	C01236	5.86296e+06	3.8268e+06	101.6	4.11977e+06	983217	150.72	1.42	0.51	0.0646153	1.19	0.645214	1.47617	pos
3-hydroxyropivacaine	M291T246	291.207	246	1.051	C17H26N2O2	C16573	5.88743e+06	3.60974e+06	106.63	4.14093e+06	2.88727e+06	134.3	1.42	0.51	0.290391	0.54	0.914291	1.29606	pos
Tyrosylglycine	M239T63	239.103	63	0.716	C11H14N2O4		1.28212e+07	8.39894e+06	76.59	9.10393e+06	7.33997e+06	75.55	1.41	0.49	0.0378411	1.42	0.54914	1.72977	pos
LysoPC(17_0_0_0)	M510T479	510.362	479	13.721	C25H52NO7P		3.26937e+07	2.52703e+07	155.11	2.31431e+07	1.20254e+07	200.25	1.41	0.5	0.0324491	1.49	0.521681	2.126	pos
Malic acid	M133T38	133.014	38.4	1.908	C4H6O5	C00149	9.27166e+08	7.47921e+08	61.57	6.57315e+08	4.92567e+08	59.11	1.41	0.5	0.0161029	1.79	0.178462	1.18673	neg
4-Fumarylacetoacetic acid	M245T42	245.027	42.5	15.061	C8H8O6	C01061	8.54444e+06	7.93786e+06	83.95	6.0645e+06	4.58697e+06	75.34	1.41	0.49	0.0915464	1.04	0.399633	1.07902	neg
S-Acetyldihydrolipoamide	M294T42	294.084	42.4	0.745	C10H19NO2S2	C01136	9.79892e+06	3.87621e+06	147.24	6.96524e+06	4.32543e+06	121.25	1.41	0.49	0.766992	0.12	0.920427	0.11662	neg
Magnesium octadecanoate	M636T594_1	635.501	594.1	14.3754	C36H70MgO4		5.61441e+08	4.39525e+08	75.31	3.97558e+08	2.35018e+08	94.48	1.41	0.5	0.175934	0.75	0.522227	1.0254	neg
Pyridoxine	M126T635	126.093	635.1	13.1964	C8H11NO3	C00314	1.08578e+07	6.39193e+06	96.67	7.74087e+06	6.24296e+06	82.65	1.4	0.49	0.202891	0.69	0.864313	0.661748	pos
Oxacyclotetradecan-2-one	M213T62	213.123	62	0.296	C13H24O2		1.18965e+08	1.14257e+08	37.96	8.52531e+07	8.18605e+07	41.67	1.4	0.48	0.00646637	2.19	0.278023	1.99982	pos
2-(3,4-Dihydroxybenzoyloxy)-4,6-dihydroxybenzoate	M307T62_1	307.044	62.2	4.0464	C14H10O8	C04524	4.36616e+07	4.51877e+07	63.98	3.12028e+07	3.20902e+07	85.62	1.4	0.48	0.102768	0.99	0.740227	1.44327	pos
(12E)-10-Hydroxytetradec-12-enoylcarnitine	M369T425	369.284	425.1	10.141	C21H39NO5		2.60282e+06	1.86701e+06	102.27	1.86339e+06	1.21394e+06	99.06	1.4	0.48	0.324092	0.49	0.936535	0.481264	pos
Papaverine	M378T331_2	378.249	330.8	11.892	C20H21NO4	C06533	4.09341e+06	1.54635e+06	158.68	2.92904e+06	796134	166.36	1.4	0.48	0.27179	0.57	0.912081	1.43832	pos
1-(7Z,10Z,13Z,16Z-docosatetraenoyl)-glycero-3-phosphate	M504T513_1	504.299	513.5	7.604	C25H43O7P		3.26552e+07	2.48023e+07	109.68	2.33138e+07	1.57601e+07	89.96	1.4	0.49	0.102711	0.99	0.740227	1.91576	pos
Leucodopachrome	M194T84	194.046	84	2.16969	C9H9NO4	C05604	921050	840688	74.8	659513	385573	104.39	1.4	0.48	0.0344239	1.46	0.252031	1.54739	neg
2-(Malonylamino)benzoic acid	M222T66_1	222.051	65.9	12.519	C10H9NO5	C03147	1.10263e+07	8.49504e+06	102.28	7.86057e+06	5.09396e+06	73.11	1.4	0.49	0.0743032	1.13	0.364317	0.700361	neg
Isoindole	M118T356	118.085	355.9	7.207	C8H7N		1.45153e+07	9.97727e+06	107.92	1.0422e+07	8.28177e+06	73.41	1.39	0.48	0.290066	0.54	0.914291	1.21049	pos
N-Acetyl-L-glutamic acid	M146T40_1	146.082	40.4	7.078	C7H11NO5	C00624	1.66869e+07	1.07313e+07	100.56	1.2013e+07	1.19298e+07	63.18	1.39	0.47	0.885759	0.05	0.999606	0.100659	pos
Octanoylcarnitine	M288T347	288.216	346.6	1.817	C15H29NO4	C02838	1.61512e+07	1.74394e+06	195.93	1.16279e+07	1.92271e+06	189.85	1.39	0.47	0.956167	0.02	0.999606	0.457071	pos
Heptadecanoic acid	M288T426	288.29	425.6	0.028	C17H34O2		2.21045e+09	2.06633e+09	92.86	1.59528e+09	5.54763e+08	130.38	1.39	0.47	0.22536	0.65	0.880366	0.751791	pos
Prostaglandin F3a	M353T346	353.231	345.9	2.374	C20H32O5	C06476	1.87689e+07	5.47352e+06	188.6	1.34734e+07	6.76659e+06	166.71	1.39	0.48	0.75146	0.12	0.999606	0.494521	pos
3alpha-Hydroxy-3,5-dihydromonacolin L	M358T332	358.259	331.9	1.151	C19H32O5	C20852	1.64676e+07	1.07673e+07	89.42	1.18053e+07	8.33396e+06	111.54	1.39	0.48	0.0419071	1.38	0.559887	1.50539	pos
6-Deoxocastasterone	M468T585_1	468.386	585.2	5.579	C28H50O4	C15802	3.23759e+07	3.27817e+07	70.47	2.32877e+07	1.93895e+07	78.91	1.39	0.48	0.253474	0.6	0.907009	0.480567	pos
11-cis-Retinyl palmitate	M508T585	508.435	585.2	8.916	C36H60O2	C03455	2.07048e+07	1.49813e+07	73.3	1.48847e+07	1.1947e+07	87.49	1.39	0.48	0.0254815	1.59	0.462704	2.1585	pos
LysoPC(18_1(11Z)_0_0)	M522T500	522.364	499.7	16.468	C26H52NO7P		3.99833e+07	2.68214e+07	106.5	2.88213e+07	1.4499e+07	159.78	1.39	0.47	0.0806544	1.09	0.693376	1.73424	pos
4-Hydroxybenzaldehyde	M121T264	121.031	263.6	9.079	C7H6O2	C00633	1.08017e+07	8.19687e+06	99.82	7.75771e+06	6.84279e+06	88.08	1.39	0.48	0.0573801	1.24	0.324122	0.855185	neg
Valeric acid	M147T48	147.066	47.5	0.819	C5H10O2	C00803	6.35919e+06	3.96291e+06	79.79	4.56165e+06	2.55539e+06	85.58	1.39	0.48	0.0575978	1.24	0.324233	0.956701	neg
Glycylvaline	M173T50	173.094	50	1.959	C7H14N2O3		8.66442e+06	7.90136e+06	64.24	6.24797e+06	6.07689e+06	52.45	1.39	0.47	0.140572	0.85	0.478523	0.935529	neg
(R)-5-Diphosphomevalonic acid	M289T38	288.986	37.6	7.194	C6H14O10P2	C01143	1296183	1.05359e+06	57.36	931194	825693	72.76	1.39	0.48	0.0257322	1.59	0.221807	1.68194	neg
ADP	M426T39_1	426.022	38.8	1.499	C10H15N5O10P2	C00008	2.84202e+07	2.44307e+07	60.37	2.03839e+07	1.61384e+07	66.21	1.39	0.48	0.054277	1.27	0.314293	1.62405	neg
NAPQI	M133T39	133.029	38.8	2.22794	C8H7NO2		1.36469e+06	1.29105e+06	42.39	988338	948402	39.83	1.38	0.47	0.0042911	2.37	0.229219	2.63652	pos
But-2-enedioic acid	M155T290	155.107	290.4	10.379	C4H4O4		2.25905e+07	2.44016e+07	61.52	1.63959e+07	1.63151e+07	68.88	1.38	0.46	0.164846	0.78	0.823247	1.26438	pos
4-Acetyl-2(3H)-benzoxazolone	M178T367	178.1	367.2	11.881	C9H7NO3		5.40815e+06	3.96544e+06	107.45	3.92866e+06	1.67867e+06	109.56	1.38	0.46	0.83163	0.08	0.999606	0.0868624	pos
Codeinone	M298T63	298.114	63.5	2.651	C18H19NO3	C06171	1.92508e+07	1.23641e+07	98.96	1.39644e+07	1.21347e+07	71.95	1.38	0.46	0.285871	0.54	0.914291	1.71177	pos
Butyl glucosinolate	M376T630	376.319	630	4.223	C11H21NO9S2		2.96213e+07	1.53438e+07	149.31	2.14548e+07	1.36035e+07	133.38	1.38	0.47	0.360772	0.44	0.951478	1.03769	pos
(8Z,11Z)-Icosa-8,11-dienoylcarnitine	M452T519_2	452.375	518.7	3.06	C27H49NO4		1.09829e+08	7.6939e+07	69.32	7.93131e+07	6.35878e+07	82.19	1.38	0.47	0.059653	1.22	0.63819	1.38352	pos
LysoPC(14_0_0_0)	M468T474_1	468.305	474	7.581	C22H46NO7P		2.85142e+07	2.24754e+07	77.49	2.07174e+07	1.28452e+07	92.19	1.38	0.46	0.0702955	1.15	0.660866	1.85071	pos
Methyldopa	M210T87	210.078	87.4	2.488	C10H13NO4	C07194	2.68059e+06	2.72609e+06	61.21	1.93689e+06	801272	81.23	1.38	0.47	0.0470475	1.33	0.295339	0.931523	neg
3-Oxododecanoic acid	M213T340	213.15	339.6	2.3	C12H22O3	C02367	7.56479e+06	4.56494e+06	98.56	5.47756e+06	3.82827e+06	93.97	1.38	0.47	0.200119	0.7	0.55017	0.820232	neg
Novapikromycin	M586T680	586.324	680.4	0.735	C28H47NO9	C20740	1.90979e+07	1.6701e+07	69.43	1.37905e+07	7.09217e+06	93.31	1.38	0.47	0.0370149	1.43	0.256675	1.34142	neg
2-Pentanone	M104T47	104.107	46.8	1.091	C5H10O	C01949	2.70188e+09	2.52223e+09	47.12	1.972e+09	1749592342	56.83	1.37	0.45	0.00675997	2.17	0.285018	2.63948	pos
Benzyl alcohol	M126T325	126.054	324.6	5.187	C7H8O	C03485	9.18613e+06	8.05411e+06	52.69	6.72872e+06	6.86821e+06	55.41	1.37	0.45	0.0158717	1.8	0.407499	0.766693	pos
Enprofylline	M195T284	195.088	283.9	2.315	C8H10N4O2		7.76069e+07	9.61573e+07	48.24	5.65401e+07	3.72289e+07	64.12	1.37	0.46	0.0221448	1.65	0.436417	1.78884	pos
Primaquine	M260T44_2	260.172	44.2	13.183	C15H21N3O	C07627	8.1064e+06	7.24301e+06	52.84	5.91276e+06	5.31677e+06	71.19	1.37	0.46	0.0149749	1.82	0.39996	2.18016	pos
7-Methylguanosine	M281T287	281.113	286.9	5.514	C11H16N5O5+	C20674	6.20664e+06	4.41571e+06	97.5	4.5325e+06	3.98275e+06	66.75	1.37	0.45	0.985348	0.01	0.999858	0.31883	pos
Vitamin A2 aldehyde	M300T217	300.203	216.8	4.097	C20H26O	C05918	1.0011e+07	9.01567e+06	41.33	7.29716e+06	6.65112e+06	77.3	1.37	0.46	0.00231666	2.64	0.184728	1.872	pos
ACMC-20dgc9	M600T581_2	600.478	581.3	1.029	C35H38N2O6	C06512	1.51866e+07	7.43901e+06	150.88	1.10876e+07	8752867	105.98	1.37	0.45	0.575751	0.24	0.999606	0.353686	pos
Adenine	M134T66	134.048	66.2	2.114	C5H5N5	C00147	1.93878e+07	1.6853e+07	62.49	1.41804e+07	1.17227e+07	62.79	1.37	0.45	0.193764	0.71	0.541383	1.31526	neg
5-Formylcytosine	M200T213	200.03	212.9	4.96715	C5H5N3O2		8.82276e+06	6.66796e+06	80.28	6.46109e+06	3.5537e+06	106.09	1.37	0.45	0.0381188	1.42	0.262133	1.44919	neg
Asymmetric dimethylarginine	M201T67	201.136	67.4	1.529	C8H18N4O2	C03626	2.65722e+07	2.28287e+07	52.5	1.93513e+07	1.50792e+07	65.86	1.37	0.46	0.0194343	1.71	0.19337	1.30389	neg
N-Acetyl-5-methoxykynuramine	M218T58	218.028	58.2	8.784	C12H16N2O3		6.7063e+06	3.9933e+06	87.86	4.8783e+06	3.58139e+06	97.72	1.37	0.46	0.0634694	1.2	0.339044	1.09815	neg
geranylhydroquinone	M227T116	227.141	116	15.54	C16H22O2	C10793	2.03274e+06	675050	109.17	1.48585e+06	395061	112.76	1.37	0.45	0.56925	0.24	0.823761	0.904563	neg
Dodecanedioic acid	M229T233	229.145	233.2	2.51	C12H22O4	C02678	1.09259e+06	750915	78.93	795266	683952	91.14	1.37	0.46	0.380289	0.42	0.711162	1.12292	neg
desulfosinalbin	M406T42	406.076	41.9	12.158	C14H19NO7S	C17240	2.33501e+07	1.76434e+07	75.34	1.70703e+07	1.29625e+07	82.94	1.37	0.45	0.0471109	1.33	0.295339	1.35914	neg
C16 Sphinganine	M256T557	256.267	557.1	12.189	C16H35NO2	C13915	1.26785e+08	1.17108e+08	47.71	93414795	7.1951e+07	65.24	1.36	0.44	0.0124868	1.9	0.3584	2.41677	pos
12R-hydroxy-5Z,8Z,12Z-eicosatrienoic acid	M306T606	306.251	606.2	14.752	C20H34O3		3.75464e+06	3.63653e+06	52.66	2.75453e+06	2.30493e+06	55.94	1.36	0.45	0.023945	1.62	0.446594	1.98536	pos
Acetyl tributyl citrate	M403T570_2	403.233	569.9	1.903	C20H34O8		3.55373e+08	3.77127e+08	31.58	2.60935e+08	2.85015e+08	46.35	1.36	0.45	0.0104264	1.98	0.337226	1.23545	pos
Margrapine B	M416T461_3	416.35	461.2	4.773	C22H25NO7		6.42051e+06	4.53998e+06	118.89	4.71568e+06	2.70056e+06	119.74	1.36	0.45	0.204103	0.69	0.864313	0.813013	pos
7alpha-Hydroxy-3-oxo-4-cholestenoate	M448T487	448.339	486.6	6.064	C27H42O4	C17337	5.82648e+07	3.61898e+07	114.83	4.283e+07	2.99384e+07	88.5	1.36	0.44	0.17285	0.76	0.834035	0.963389	pos
DL-Xylose	M131T39	131.035	38.8	0.918991	C5H10O5	C00181	6.06981e+06	5.95523e+06	33.39	4.47938e+06	3.83226e+06	45.33	1.36	0.44	0.00288792	2.54	0.0799811	1.81257	neg
Dihydrothymine	M173T44	173.057	44.4	1.28062	C5H8N2O2	C00906	6.38178e+06	6.51593e+06	43.77	4.68133e+06	3.68313e+06	57.58	1.36	0.45	0.0113344	1.95	0.152507	1.68308	neg
1-Hydroxy-2-naphthoic acid	M187T72	187.042	72.2	10.878	C11H8O3	C03203	5.35035e+07	4.32643e+07	64.65	3.93469e+07	2.94948e+07	93.3	1.36	0.44	0.0715388	1.15	0.355902	1.61676	neg
AICA-riboside	M257T50	257.082	50.2	1.015	C9H14N4O5	C04663	1.21352e+06	1.28936e+06	80.18	891829	351190	107.53	1.36	0.44	0.176041	0.75	0.522227	1.16172	neg
JH III	M265T407	265.148	407.3	13.861	C16H26O3	C09694	3.84033e+07	3.67115e+07	42.52	2.8281e+07	2.37125e+07	51.12	1.36	0.44	0.012046	1.92	0.157122	1.64717	neg
(R)-2,3-Dihydroxy-isovalerate	M118T48	118.061	48.1	9.676	C5H10O4	C04039	1.48114e+07	1.49656e+07	64.52	1.0941e+07	7.81305e+06	85.87	1.35	0.44	0.061669	1.21	0.641462	1.35491	pos
Phosphonoacetate	M141T38	140.996	38.5	6.827	C2H5O5P	C05682	3.28752e+06	2.56606e+06	115.94	2.43251e+06	1.39156e+06	119.22	1.35	0.43	0.191102	0.72	0.85567	1.27651	pos
Prenyl isobutyrate	M157T33_3	157.123	33.4	1.909	C9H16O2		596568	450966	60.95	441714	379746	50.91	1.35	0.43	0.0215988	1.67	0.43371	2.17262	pos
Calamensesquiterpinenol	M219T47	219.027	46.9	8.667	C15H24O2		1.84692e+07	1.08317e+07	111.69	1.36328e+07	8.51641e+06	103.23	1.35	0.44	0.366293	0.44	0.954203	0.798733	pos
Lenticin	M247T228	247.145	228.3	2.439	C14H18N2O2	C09213	1.20547e+08	7.41678e+07	101.67	8.94253e+07	4.31568e+07	114.61	1.35	0.43	0.215797	0.67	0.870069	0.705353	pos
5'-Methylthioadenosine	M298T152	298.097	151.9	0.78	C11H15N5O3S	C00170	2.10504e+08	1.77409e+08	55.04	1.56115e+08	1.43985e+08	58.6	1.35	0.43	0.0486156	1.31	0.590827	1.47573	pos
25-Hydroxyvitamin D3-26,23-lactol	M413T593	413.304	593.4	1.705	C27H42O4		9.29238e+06	3344201	236.71	6.90785e+06	1.26191e+06	187.22	1.35	0.43	0.495274	0.31	0.992753	0.844384	pos
Alfentanil	M417T334	417.261	333.6	0.366	C21H32N6O3	C08005	1.85264e+06	1.27265e+06	97.16	1.36751e+06	914723	92.86	1.35	0.44	0.152544	0.82	0.808518	1.08737	pos
3-O-Acetylepisamarcandin	M460T462	460.273	462.2	8.795	C26H34O6		7.76565e+07	7.98276e+07	54.76	5.77316e+07	5.40113e+07	38.44	1.35	0.43	0.195374	0.71	0.860646	0.991941	pos
LysoPC(0_0_18_2(9Z,12Z))	M520T515_3	520.348	514.9	15.666	C26H50NO7P		5.60119e+08	321233751	147.67	4.1531e+08	2.70898e+08	98.24	1.35	0.43	0.390576	0.41	0.962359	0.837462	pos
Iminoerythrose 4-phosphate	M244T42	244.023	41.7	1.133	C4H10NO6P	C12215	8.49639e+07	6.84673e+07	77.08	6.29406e+07	5.03262e+07	77.03	1.35	0.43	0.177309	0.75	0.524013	0.833399	neg
[3-[2-Aminoethoxy(hydroxy)phosphoryl]oxy-2-hydroxypropyl] hexadecanoate	M452T520_1	452.275	519.5	7.402	C21H44NO7P		5.54989e+07	4.70776e+07	50.93	4.10239e+07	2.82794e+07	70.4	1.35	0.44	0.0157449	1.8	0.178462	1.53672	neg
LysoPE(20_4(5Z,8Z,11Z,14Z)_0_0)	M500T500	500.286	499.6	11.56	C25H44NO7P		2.34751e+07	1.70636e+07	77.8	1.74479e+07	9.90778e+06	98.03	1.35	0.43	0.0813015	1.09	0.37867	1.15505	neg
3-Isoxazolidinone	M110T342	110.019	341.8	16.794	C3H5NO2		4.87105e+07	4.29949e+07	60.22	3.63177e+07	3.31189e+07	35.11	1.34	0.42	0.0173216	1.76	0.415736	2.34005	pos
L-Histidine	M156T42	156.077	41.6	2.884	C6H9N3O2	C00135	2.5209e+08	2.20893e+08	63.14	1.87841e+08	1.62618e+08	45.36	1.34	0.42	0.0178084	1.75	0.415736	2.82	pos
Tricine	M162T51	162.076	50.8	1.356	C6H13NO5		6.90946e+07	5.41986e+07	81.97	5.14364e+07	4.53856e+07	97.94	1.34	0.43	0.0916758	1.04	0.719857	0.925712	pos
1-(5-Acetyl-2-hydroxyphenyl)-3-methyl-1-butanone	M221T530	221.154	529.8	0.911	C13H16O3		1.79081e+07	1.52343e+07	62.61	1.3321e+07	1.07406e+07	75.64	1.34	0.43	0.0521543	1.28	0.601578	1.83004	pos
5-Hydroxysulfamethoxazole	M270T627	270.279	626.8	0.468	C10H11N3O4S		1.65839e+08	1.46002e+08	57.26	1.24111e+08	1.08085e+08	54.86	1.34	0.42	0.156816	0.8	0.816274	0.451644	pos
2-Nonadecanone	M283T556	283.263	556.3	0.151	C19H38O		4.73892e+07	3.69578e+07	86.17	3.54842e+07	2.18079e+07	100.23	1.34	0.42	0.388233	0.41	0.961481	0.507982	pos
N,N-Dimethylsphingosine	M328T329	328.231	329.2	11.596	C20H41NO2	C13914	1.03343e+07	5.99693e+06	117.82	7.72601e+06	3.48883e+06	130.65	1.34	0.42	0.259528	0.59	0.91036	0.571397	pos
ST 21_2;O2	M334T509	334.273	509	2.222	C21H32O2	C03681	5.81082e+07	6.55421e+07	54.68	4.34744e+07	4.62245e+07	63.32	1.34	0.42	0.303113	0.52	0.922988	0.631366	pos
LysoPC(18_1(9Z)_0_0)	M522T425_3	522.365	425.1	17.617	C26H52NO7P		2.23245e+08	1.72047e+08	91.44	1.65989e+08	9.91895e+07	144.39	1.34	0.43	0.14188	0.85	0.802406	1.76272	pos
Acetic acid	M119T51	119.035	51.3	1.845	C2H4O2	C00033	9.36825e+06	7.11616e+06	81.94	7.01027e+06	3.09067e+06	85.92	1.34	0.42	0.115842	0.94	0.439089	1.14755	neg
L-Lysine	M145T56	145.098	55.5	1.061	C6H14N2O2	C00047	3.9473e+07	4.32598e+07	30.65	2.94501e+07	2.70903e+07	51.28	1.34	0.42	0.00474068	2.32	0.101894	1.99717	neg
N-Hydroxy-L-tyrosine	M178T88	178.051	87.6	1.892	C9H11NO4	C03004	1.35723e+07	1.15994e+07	80.95	1.01504e+07	8.21418e+06	59.65	1.34	0.42	0.60627	0.22	0.843428	0.197978	neg
N6-Acetyl-L-lysine	M187T63	187.109	62.8	2.083	C8H16N2O3	C02727	3.11718e+06	1.36423e+06	98.17	2.32663e+06	1.00869e+06	128.46	1.34	0.42	0.214594	0.67	0.566593	1.22889	neg
Avenoleic acid	M295T450	295.228	449.7	1.505	C18H32O3		1.14261e+08	8.27387e+07	97.97	8.53435e+07	5.47643e+07	104.52	1.34	0.42	0.0885677	1.05	0.392124	1.23124	neg
13(S)-Hydroperoxylinolenic acid	M309T413	309.207	413.1	1.687	C18H30O4	C04785	7.70373e+06	5.76361e+06	74.93	5.7296e+06	4.73528e+06	81.29	1.34	0.43	0.0845773	1.07	0.383845	1.35151	neg
8,9-DiHETrE	M319T468	319.227	468.2	1.425	C20H34O4	C14773	9.23745e+07	7.4889e+07	61.11	6.9079e+07	5.29044e+07	70.08	1.34	0.42	0.160854	0.79	0.501343	0.813249	neg
Oleic acid	M327T684	327.249	683.6	16.715	C18H34O2	C00712	3.05256e+06	2.62911e+06	49.48	2.28388e+06	2.08889e+06	51.6	1.34	0.42	0.0302711	1.52	0.23706	1.29706	neg
gamma-Glutamyl-alpha-aminobutyrate	M233T63_2	233.113	63.4	0.459	C9H16N2O5	C21015	1.03431e+07	6.64962e+06	223.94	7.79308e+06	8.9266e+06	52.11	1.33	0.41	0.304037	0.52	0.922988	0.579035	pos
Diisobutyl phthalate	M279T649_1	279.154	649.5	19.622	C16H22O4	C15205	1.01879e+07	8.43888e+06	72.94	7.66759e+06	6.97836e+06	65.09	1.33	0.41	0.119129	0.92	0.769651	1.49979	pos
Beta-Citryl-L-glutamic acid	M322T63	322.077	62.6	0.216	C11H15NO10	C20775	1.14587e+08	9.77699e+07	45.82	8.6026e+07	7.05483e+07	63.41	1.33	0.41	0.0297666	1.53	0.502609	1.64117	pos
Tetradecanoylcarnitine	M356T620	356.316	620.2	0.291	C21H42NO4		2.08259e+07	1.36165e+07	69.69	1.56453e+07	1.35727e+07	71.25	1.33	0.41	0.106188	0.97	0.744411	1.3594	pos
Tetrahydrocorticosterone	M368T425	368.28	424.8	2.385	C21H34O4	C05476	1.29558e+07	1.15548e+07	45.77	9.72472e+06	8.74478e+06	51.09	1.33	0.41	0.0499387	1.3	0.598612	1.78121	pos
PC(18_1(11Z)_20_4(8Z,11Z,14Z,17Z))	M809T515	808.598	515.4	16.386	C46H82NO8P		2.68983e+07	2.46446e+07	51.75	2.02268e+07	1.63726e+07	68.14	1.33	0.41	0.0437365	1.36	0.571587	0.952176	pos
5-Aminolevulinic acid	M112T40	112.041	40.3	2.6867	C5H9NO3	C00430	7.00485e+06	5.61356e+06	59.06	5.26529e+06	4.45998e+06	55.07	1.33	0.41	0.0176393	1.75	0.186855	1.1185	neg
Bergaptol	M184T53	184.059	53.4	13.186	C11H6O4	C00758	5.36522e+07	3.9602e+07	80.66	4.0312e+07	2.48714e+07	82.51	1.33	0.41	0.064304	1.19	0.340351	0.904079	neg
D-glucaro-1,5-lactone	M191T33	191.055	33.4	4.233	C6H8O7	C20890	2.91253e+06	2.59751e+06	87.51	2.19419e+06	2.00613e+06	80.37	1.33	0.41	0.649584	0.19	0.863527	0.692679	neg
1-aminopropan-2-yl phosphate	M200T55	200.033	54.8	0.267	C3H10NO4P	C04122	7.44868e+06	4.79385e+06	81.58	5.60776e+06	3.46851e+06	92.21	1.33	0.41	0.246379	0.61	0.5985	1.0922	neg
SCHEMBL14765177	M228T278	228.133	278	19.525	C10H18N2O5	C19972	604043	541656	73.78	455469	319386	82.13	1.33	0.41	0.0634013	1.2	0.339044	1.13068	neg
3-Methoxytyramine	M228T52	228.085	52.5	12.462	C9H13NO2	C05587	7.96779e+06	6.50265e+06	78.02	5.9703e+06	4.29612e+06	63.47	1.33	0.42	0.141477	0.85	0.478523	1.12907	neg
Arabinofuranosyluracil	M243T76	243.062	76	0.234	C9H12N2O6		3.2934e+07	2.24829e+07	107.11	2.47169e+07	1.89779e+07	91.57	1.33	0.41	0.220382	0.66	0.573386	1.02858	neg
gamma-Glutamylcysteine	M249T59	249.058	58.7	10.588	C8H14N2O5S	C00669	5.99224e+06	5.83102e+06	42.91	4.49003e+06	3.13651e+06	77.26	1.33	0.42	0.00947066	2.02	0.135675	1.89394	neg
(3R)-3-hydroxy-16-methoxy-1,2-didehydro-2,3-dihydrotabersonine	M427T341	427.127	341.1	5.205	C22H26N2O4	C21678	1.22833e+06	1.01285e+06	114.66	920869	633673	84.85	1.33	0.42	0.18174	0.74	0.527911	1.17194	neg
Osimertinib	M544T420_1	544.266	420	3.24	C28H33N7O2		7.97629e+06	5.53229e+06	155.61	6.01322e+06	4.69339e+06	82.54	1.33	0.41	0.323919	0.49	0.669643	0.746204	neg
alpha,beta-Didehydrotryptophan	M203T79	203.082	78.9	0.983	C11H10N2O2	C06732	2.66018e+07	1.3135e+07	103.15	2.01068e+07	1.44716e+07	95.77	1.32	0.4	0.555651	0.26	0.999606	0.240786	pos
Enokipodin D	M280T582	280.158	582	13.82	C15H18O4		1.39728e+07	5.09311e+06	111.61	1.05503e+07	6.16344e+06	112.58	1.32	0.41	0.447746	0.35	0.977408	1.37867	pos
Liquiritigenin	M295T368	295.173	368.1	4.043	C15H12O4	C09762	15462137	1.27986e+07	66.34	1.16949e+07	1.06876e+07	54.71	1.32	0.4	0.192454	0.72	0.857394	1.46954	pos
Sventenic acid	M336T484	336.26	484.5	18.413	C20H30O3	C11875	3.67828e+06	2839744	78.62	2.78283e+06	2.56402e+06	41.68	1.32	0.4	0.290296	0.54	0.914291	1.51923	pos
Palmitoylcarnitine	M422T478	422.326	477.6	3.87923	C23H45NO4	C02990	3.80431e+06	3.71347e+06	50.97	2.87398e+06	2.54527e+06	61.48	1.32	0.4	0.0375878	1.42	0.54914	1.88492	pos
L-Aspartic acid	M132T42	132.031	42.2	2.804	C4H7NO4	C00049	5.40372e+08	3.68143e+08	117.12	4.08085e+08	2.9681e+08	96.17	1.32	0.41	0.15337	0.81	0.49223	0.445051	neg
FT-0776012	M167T54	166.996	53.6	12.552	C7H6O6	C04484	1.04147e+06	1.06887e+06	34.5	787956	716351	51.47	1.32	0.4	0.0113849	1.94	0.152513	1.49865	neg
3-(Acetamidomethylidene)-2-(hydroxymethyl)succinic acid	M216T51	216.05	51.1	7.675	C8H11NO6	C04690	6.27502e+06	5.65676e+06	73.46	4.7654e+06	3.96918e+06	71.1	1.32	0.4	0.105281	0.98	0.423154	0.944147	neg
beta-Ionone	M253T306	253.145	306.4	1.08404	C13H20O	C12287	2.32018e+06	1.76087e+06	83.29	1.76248e+06	1.47176e+06	66.36	1.32	0.4	0.35476	0.45	0.689165	0.68849	neg
5-Amino-6-(5'-phosphoribitylamino)uracil	M338T88	338.037	87.6	6.173	C9H17N4O9P	C04454	992249	553777	134.05	753187	490151	105.47	1.32	0.4	0.75612	0.12	0.915161	0.228619	neg
7,8-Dihydroneopterin 2-phosphate	M380T206	380.057	205.8	11.014	C9H14N5O7P	C20566	1.25328e+06	135265	256.94	947174	77831.5	211.71	1.32	0.4	0.722313	0.14	0.899586	0.0480939	neg
1,6-Digalloyl-beta-D-glucopyranose	M545T342_2	545.071	342.4	13.614	C20H20O14	C04101	1.25197e+06	879150	139.23	945848	777921	98.18	1.32	0.4	0.244514	0.61	0.596632	0.814913	neg
L-trans-alpha-Amino-2-carboxycyclopropaneacetic acid	M160T258	160.134	258.2	2.507	C6H9NO4		3.88829e+06	2.8216e+06	69.35	2.96639e+06	2.17311e+06	65.95	1.31	0.39	0.124725	0.9	0.776142	1.37706	pos
2-Ethyl-1,3,3-trimethyl-2-norbornanol	M200T498	200.201	498.4	2.09	C12H22O		7.42197e+07	6.21357e+07	60.93	5.68e+07	4.99761e+07	44.64	1.31	0.39	0.0777942	1.11	0.683689	0.898646	pos
1-Carboxyethylleucine	M204T287	204.124	286.8	2.799	C9H17NO4		7.35758e+07	7.06433e+07	40.23	5.63178e+07	5.00462e+07	61.32	1.31	0.39	0.0198652	1.7	0.425399	2.61355	pos
3-O-Methylcoumestrol	M300T63	300.084	63.3	1.36	C16H10O5		6.8259e+06	6.76183e+06	109.54	5.193e+06	6.07124e+06	65.37	1.31	0.39	0.81486	0.09	0.999606	0.616916	pos
Glutathione	M308T58	308.092	58.1	2.991	C10H17N3O6S	C00051	2.36969e+08	2.19349e+08	59.33	1.80251e+08	1.89768e+08	44.46	1.31	0.39	0.174157	0.76	0.835102	0.871623	pos
5alpha-Cholestane	M356T613	356.262	613.2	19.049	C27H48	C19661	1.20187e+07	8.19907e+06	96.41	9.17526e+06	7.83436e+06	62.84	1.31	0.39	0.461683	0.34	0.981557	0.00685679	pos
Protopine	M371T235	371.163	234.9	7.701	C20H19NO5	C05189	3.81897e+06	2.84022e+06	85.22	2.91432e+06	1.7157e+06	100.77	1.31	0.39	0.099604	1	0.732649	1.16959	pos
Lactose	M381T210	381.214	210	0.89813	C12H22O11	C00243	2.40456e+06	2.0163e+06	61.19	1.83606e+06	1.6411e+06	53.11	1.31	0.39	0.123771	0.91	0.774163	1.23525	pos
Neurosporaxanthin	M482T487	482.361	486.6	13.065	C35H46O2	C08607	1.20264e+08	9.60711e+07	60.62	9.15456e+07	6.84818e+07	80.46	1.31	0.39	0.0249327	1.6	0.461885	2.11968	pos
Dihydrocucurbitacin B	M544T497_1	544.323	497.2	13.176	C32H48O8	C20787	4.73961e+07	3.70413e+07	93.97	3.60682e+07	1.90494e+07	142.85	1.31	0.39	0.0208629	1.68	0.428884	2.09312	pos
all-trans-Decaprenyl diphosphate	M816T326_2	815.592	325.8	6.44462	C50H84O7P2	C17432	3.42429e+06	2.45102e+06	100.65	2.60668e+06	1.49437e+06	90.51	1.31	0.39	0.891963	0.05	0.999606	0.25563	pos
5-Acetamidovalerate	M158T80	158.082	80.1	0.871	C7H13NO3	C03087	9.97134e+06	8.13578e+06	73.42	7.5911e+06	3.40783e+06	99.87	1.31	0.39	0.149429	0.83	0.487141	1.20271	neg
L-Glutamic gamma-semialdehyde	M192T62	192.05	62.1	6.03478	C5H9NO3	C01165	974473	868308	48.66	745434	505257	71.57	1.31	0.39	0.0300143	1.52	0.236964	1.58525	neg
5-Hydroxyindoleacetaldehyde	M220T64	220.065	63.8	14.8639	C10H9NO2	C05634	4.55034e+06	4.19423e+06	57.93	3.46215e+06	3.25273e+06	72.78	1.31	0.39	0.0932706	1.03	0.402336	1.61006	neg
beta-N-Acetylglucosamine	M266T47	266.088	46.7	0.137473	C8H15NO6	C03878	1.47949e+07	1.39794e+07	39.02	1.13128e+07	1.00987e+07	51.9	1.31	0.39	0.014905	1.83	0.174556	1.58188	neg
Monoethylhexyl phthalic acid	M277T356	277.145	356.2	0.271	C16H22O4	C03343	2.82989e+06	1.6803e+06	93.6	2.15732e+06	1.05787e+06	131.93	1.31	0.39	0.0975258	1.01	0.411049	1.06015	neg
1-Methyladenosine	M280T47	280.103	46.5	6.15	C11H15N5O4	C02494	1.65456e+07	9.81118e+06	104.71	1.26447e+07	8.58743e+06	107.88	1.31	0.39	0.283366	0.55	0.633203	0.529042	neg
4-O-beta-D-Mannopyranosyl-N-acetyl-D-glucosamine	M365T129	365.137	129.4	8.048	C14H25NO11	C20887	1.42947e+06	1.3739e+06	45.92	1.0918e+06	726128	66.75	1.31	0.39	0.0259439	1.59	0.221907	1.12851	neg
Acetylhomoserine	M144T51	144.066	51.1	1.971	C6H11NO4	C01077	1.8187e+07	1.464e+07	53.32	1.39517e+07	1.17631e+07	49.9	1.3	0.38	0.0354085	1.45	0.539661	2.19231	pos
threo-(Homo)2-isocitrate	M203T48	203.053	47.5	9.414	C8H12O7	C16597	2.51971e+07	1.59352e+07	93.9	1.93584e+07	1.44086e+07	86.14	1.3	0.38	0.496518	0.3	0.992753	0.22323	pos
5-Hydroxy-L-tryptophan	M221T79	221.092	78.5	0.16	C11H12N2O3	C00643	4.41399e+07	4.57524e+07	90.62	3.40271e+07	3.96357e+07	58.03	1.3	0.38	0.808	0.09	0.999606	0.396637	pos
L-Dopachrome	M232T359	232.137	359	6.21349	C9H7NO4	C01693	4.6484e+06	3.01005e+06	120.48	3.57446e+06	1.70013e+06	121.28	1.3	0.38	0.975611	0.01	0.999606	0.0261748	pos
Decanoylcarnitine	M316T389	316.248	388.5	0.562	C17H33NO4	C03299	8.06901e+06	8.08601e+06	54.44	6.19298e+06	4.53705e+06	82.11	1.3	0.38	0.0510772	1.29	0.599877	1.51265	pos
Behenic acid	M358T522_1	358.368	522.1	0.943	C22H44O2	C08281	7.84799e+07	5.04819e+07	88.32	6.01761e+07	4.8881e+07	62.18	1.3	0.38	0.283522	0.55	0.914291	0.645921	pos
Bursehernin	M371T93	371.144	92.7	13.492	C21H22O6	C21183	3.10827e+06	3.23375e+06	38.46	2.38471e+06	1.97557e+06	57.13	1.3	0.38	0.0230606	1.64	0.443002	1.57131	pos
Prostaglandin G2	M386T342_2	386.248	342.4	13.728	C20H32O6	C05956	1.09223e+07	1.21016e+07	42.14	8.43286e+06	9.84919e+06	51.09	1.3	0.37	0.175456	0.76	0.836157	0.803232	pos
Stigmastanol	M417T116	417.246	115.8	17.528	C29H52O	C19644	2.2559e+07	3.21214e+06	148.87	1.73134e+07	4.55356e+06	134.08	1.3	0.38	0.949743	0.02	0.999606	0.238529	pos
Neurosporene	M522T572_2	522.365	571.7	16.311	C40H58	C05431	1.09565e+08	6.56863e+07	90.09	8.39787e+07	5.38911e+07	115.35	1.3	0.38	0.214111	0.67	0.870069	0.724698	pos
Peonidin 3-rhamnoside 5-glucoside	M610T577	610.173	577.4	7.4	C28H33O15+		1.98222e+07	5.06137e+06	241.57	1.52417e+07	3.90034e+06	329.38	1.3	0.38	0.125978	0.9	0.77641	0.809331	pos
(2E)-Tetradecenoyl-CoA	M993T240_2	993.333	239.9	1.27307	C35H60N7O17P3S	C05273	8.92135e+06	4.59287e+06	126.55	6.83664e+06	4.52903e+06	112.19	1.3	0.38	0.836589	0.08	0.999606	0.607918	pos
5-Aminopentanal	M146T48_2	146.083	48.4	2.306	C5H11NO	C12455	5.6091e+06	4.47009e+06	66.26	4.31657e+06	3.71321e+06	71.62	1.3	0.38	0.144284	0.84	0.481709	0.656556	neg
Homomethionine	M162T365	162.056	365.4	18.014	C6H13NO2S	C17213	1.26875e+06	1.07771e+06	50.59	975205	816016	53.98	1.3	0.38	0.0515098	1.29	0.30962	1.46317	neg
1-Piperideine-2-carboxylic acid	M172T52	172.023	52.4	12.472	C6H9NO2	C04092	1.96164e+07	1.61661e+07	59.09	1.50467e+07	9.57864e+06	77.94	1.3	0.38	0.0330785	1.48	0.245861	1.40115	neg
(E)-3-(2,3-Dihydroxyphenyl)-2-propenoic acid	M179T63	179.035	62.7	1.785	C9H8O4	C12623	1.97903e+06	1.67275e+06	59.76	1.52762e+06	1.33316e+06	52.97	1.3	0.37	0.0348695	1.46	0.252038	0.942355	neg
3-phosphoglycerate	M185T38	184.986	37.8	1.277	C3H7O7P	C00597	7.70056e+07	5.75685e+07	114.78	5.90566e+07	2.11181e+07	104.59	1.3	0.38	0.294535	0.53	0.644227	0.63173	neg
Tyramine	M198T52	198.05	52	9.734	C8H11NO	C00483	2.95671e+07	2.46284e+07	63.2	2.27552e+07	1.55258e+07	67.66	1.3	0.38	0.0500075	1.3	0.305397	0.87676	neg
9-methylthiononanaldoxime	M202T62_2	202.109	61.8	6.004	C10H21NOS	C17253	3482179	2.70924e+06	62.25	2.68562e+06	2.28408e+06	61.46	1.3	0.37	0.126087	0.9	0.455122	0.675014	neg
Coniferaldehyde	M239T586	239.06	585.6	17.529	C10H10O3	C02666	7.38322e+07	5.33323e+07	97.42	5.68514e+07	3.44099e+07	129.76	1.3	0.38	0.111562	0.95	0.431755	0.576823	neg
D-Glucuronic acid 1-phosphate	M273T37	273.002	37.1	0.706	C6H11O10P	C04037	2.01806e+07	1.68585e+07	88.16	1.55297e+07	1.00388e+07	82.73	1.3	0.38	0.302465	0.52	0.652362	0.995089	neg
FA 18_3;O	M293T445	293.181	445.1	16.976	C18H30O3	C13798	2.09044e+07	1.69854e+07	64.22	1.60746e+07	1.15457e+07	76.47	1.3	0.38	0.0511848	1.29	0.309155	1.44278	neg
Thiamine	M310T52_2	310.115	52.2	12.883	[C12H17N4OS]+	C00378	4.85255e+07	3.06827e+07	96.71	3.73138e+07	2.73278e+07	92.85	1.3	0.38	0.453259	0.34	0.759405	0.16372	neg
gamma-Aminobutyric acid	M104T61	104.053	60.6	1.501	C4H9NO2	C00334	1.07668e+08	9.17108e+07	38.09	8.3148e+07	7.55252e+07	45.41	1.29	0.37	0.00911541	2.04	0.309586	2.6628	pos
3-Methyl-1-butylamine	M110T453	110.019	452.7	17.703	C5H13N	C02640	3.70117e+08	4.06888e+08	64.73	2.88025e+08	1.28027e+08	78.18	1.29	0.36	0.140315	0.85	0.802406	0.885027	pos
5-Hydroxymethyl-2-furancarboxaldehyde	M144T206	144.065	206.1	0.125	C6H6O3	C11101	7.6e+07	6.27942e+07	54.54	5.87325e+07	5.69636e+07	80.96	1.29	0.37	0.0140767	1.85	0.385323	1.98033	pos
5-Hydroxyindoleacetic acid	M192T100	192.066	99.8	3.036	C10H9NO3	C05635	2.3179e+08	1.69812e+08	65.54	1.793e+08	1.49887e+08	58.63	1.29	0.37	0.0859158	1.07	0.699669	1.74851	pos
N,6,6-Trimethyl-N-(1-naphthalenylmethyl)-1-hept-2-en-4-ynamine	M292T343	292.202	342.7	14.94	C21H25N		3.87353e+07	2.91779e+07	72.48	3.01262e+07	2.27492e+07	82.54	1.29	0.36	0.387274	0.41	0.961481	0.0362579	pos
Heptadecanoyl carnitine	M414T519_1	414.357	518.9	0.885	C24H47NO4		5.23533e+07	3.50481e+07	125.24	4.0725e+07	2.8943e+07	89.97	1.29	0.36	0.153562	0.81	0.808518	1.1943	pos
Budesonide	M414T565_1	414.31	565.4	8.036	C25H34O6	C06858	4.15108e+07	3.49434e+07	99.42	3.22083e+07	2.28649e+07	92.85	1.29	0.37	0.144364	0.84	0.802406	1.07115	pos
PC(16_0_22_5(4Z,7Z,10Z,13Z,16Z))	M809T592	808.571	592	17.871	C46H82NO8P		1.64305e+07	1.53178e+07	50.94	1.27339e+07	1.13762e+07	51.36	1.29	0.37	0.221409	0.65	0.880198	0.993646	pos
L-Serine	M104T47	104.036	47.2	8.509	C3H7NO3	C00065	1.09685e+08	1.01263e+08	40.5	8.47027e+07	7.16328e+07	46.85	1.29	0.37	0.0149629	1.82	0.174556	1.54382	neg
Levulinic acid	M115T38	115.004	38.4	1.896	C5H8O3		7.00808e+07	7.06324e+07	40.65	5.43309e+07	5.7373e+07	46.48	1.29	0.37	0.027504	1.56	0.226088	1.24615	neg
N-hydroxy-L-valine	M132T48	132.05	47.5	7.155	C5H11NO3	C20313	2.36742e+06	2.11731e+06	55.42	1.83321e+06	1.58057e+06	54.32	1.29	0.37	0.341652	0.47	0.681793	1.0768	neg
p-Octopamine	M135T287	135.046	287.3	2.598	C8H11NO2	C04227	1.32314e+06	1.07577e+06	45.13	1.02777e+06	813701	58.42	1.29	0.36	0.0267857	1.57	0.22389	1.55598	neg
3-(2-Hydroxyphenyl)propanoic acid	M165T374	165.056	374.1	1.729	C9H10O3	C01198	4.5629e+06	3.04732e+06	70.34	3.54665e+06	2.08474e+06	85.12	1.29	0.36	0.0769012	1.11	0.369617	0.902673	neg
Glycylleucine	M187T51	187.098	50.8	2.794	C8H16N2O3	C02155	1.16397e+07	6.0827e+06	138.88	9.01193e+06	4.97628e+06	132.67	1.29	0.37	0.496412	0.3	0.786286	0.280337	neg
4-Aminobiphenyl	M214T55	214.09	55.1	10.5181	C12H11N	C10998	4.49634e+06	4.73259e+06	60.55	3.49131e+06	2.89329e+06	69.85	1.29	0.36	0.0679517	1.17	0.348894	0.736395	neg
Estradiol	M333T62	333.167	61.6	11.5227	C18H24O2	C00951	2.20144e+06	1.91998e+06	41.65	1.71111e+06	1427607	49.25	1.29	0.36	0.0214981	1.67	0.202539	1.19611	neg
Prostaglandin E2	M351T321	351.218	320.7	0.895	C20H32O5	C00584	6.43933e+06	5.11494e+06	61.97	4.9904e+06	3.98014e+06	56.72	1.29	0.37	0.0997678	1	0.412861	0.957899	neg
12-Hydroxyjasmonate sulfate	M351T621	351.254	620.7	1.053	C12H18O7S	C21671	6.55183e+07	3.29722e+07	127.52	5.06562e+07	1.30397e+07	146.33	1.29	0.37	0.138283	0.86	0.4735	0.661728	neg
S-2-Propenyl 1-propanesulfinothioate	M182T38_2	182.119	38.1	7.409	C6H12OS2		4.71965e+06	5.04758e+06	37.43	3.69463e+06	3.37803e+06	52.32	1.28	0.35	0.0442372	1.35	0.57269	1.26746	pos
8-Amino-7-oxononanoic acid	M188T274	188.129	273.9	2.585	C9H17NO3	C01092	2.22903e+07	2.12063e+07	47.65	1.7468e+07	1.66038e+07	67.17	1.28	0.35	0.041607	1.38	0.559887	1.59372	pos
Benzo[a]pyrene-4,5-oxide	M252T92	252.073	91.8	12.9422	C20H12O	C14851	3.90294e+06	2.38898e+06	83.22	3.04119e+06	2.40533e+06	79.41	1.28	0.36	0.152655	0.82	0.808518	0.868065	pos
protoemetine	M300T257	300.199	257.3	11.344	C19H27NO3	C11816	1.25621e+08	1.32969e+08	34.42	9.82775e+07	9.62787e+07	41.54	1.28	0.35	0.038923	1.41	0.553971	1.59239	pos
Acetylenedicarboxylic acid	M113T55	112.986	55.1	17.991	C4H2O4	C03248	1.05462e+09	1.01833e+09	34.82	8.24044e+08	6.98038e+08	60.39	1.28	0.36	0.0063896	2.19	0.118374	1.30649	neg
L-2-Amino-3-oxobutanoic acid	M116T45	116.036	45.3	2.458	C4H7NO3	C03508	6.92852e+06	5.2292e+06	56.61	5.39307e+06	4.23057e+06	58.59	1.28	0.36	0.046409	1.33	0.292783	0.949548	neg
Methylmalonic acid	M117T39_1	116.983	39.2	3.011	C4H6O4	C02170	1.27073e+07	9.30125e+06	56.06	9.90934e+06	6.98838e+06	62.76	1.28	0.36	0.0453014	1.34	0.288911	0.926056	neg
Dihydroxyacetone phosphate	M169T39_1	168.991	38.6	3.262	C3H7O6P	C00111	1.15151e+07	9.61018e+06	50.51	9.00374e+06	9.36865e+06	24.81	1.28	0.35	0.0714227	1.15	0.355902	1.29547	neg
N-Acetyl-b-D-galactosamine	M202T47	202.072	47	2.021	C8H15NO6	C05021	3.15968e+06	2.58267e+06	75.76	2.47012e+06	1.66894e+06	83.27	1.28	0.36	0.272462	0.56	0.62119	0.619497	neg
taxa-4(20),11-dien-5-alpha-yl acetate	M329T611	329.249	611.2	1.853	C22H34O2	C11896	1.09046e+09	7.62002e+08	79.03	8.48755e+08	7.57795e+08	87.97	1.28	0.36	0.146058	0.84	0.483426	0.944897	neg
triacetate lactone	M127T139	127.04	139	10.477	C6H6O3	C02752	3.47482e+07	2.65297e+07	91.01	2.72756e+07	2.2263e+07	120.59	1.27	0.35	0.227317	0.64	0.881218	1.18158	pos
Thialysine ketimine	M146T59	146.027	58.7	1.201	C5H7NO2S	C04445	8.73442e+06	6.92547e+06	84.39	6.86002e+06	6.27104e+06	88.17	1.27	0.35	0.347245	0.46	0.946643	0.703436	pos
Phosphoenol-4-deoxy-3-tetrulosonate	M181T33	180.991	33.4	8.003	C4H7O7P	C04309	9.86362e+06	3.99067e+06	104.05	7.76672e+06	3.59575e+06	116.25	1.27	0.34	0.310936	0.51	0.926138	0.67139	pos
Cerulenin	M224T47_1	223.972	46.6	8.264	C12H17NO3	C12058	1.83023e+07	1.35368e+07	89.61	1.43603e+07	9.19316e+06	102.14	1.27	0.35	0.31214	0.51	0.926583	0.704406	pos
Psilocin	M243T217	243.183	217.3	17.372	C12H16N2O	C08312	5.50107e+07	4.34879e+07	56.93	4.3289e+07	3.35138e+07	64.34	1.27	0.35	0.128912	0.89	0.782303	0.661072	pos
Glutaminylvaline	M246T61	246.144	61.4	1.73	C10H19N3O4		3.88417e+06	2.69733e+06	105.67	3.06876e+06	1.4097e+06	119.42	1.27	0.34	0.66034	0.18	0.999606	0.0138109	pos
Leukotriene A4	M319T380	319.226	380.1	1.126	C20H30O3	C00909	4.14268e+06	4.25838e+06	38.19	3.27462e+06	3.50857e+06	34.8	1.27	0.34	0.0698598	1.16	0.660866	1.28887	pos
(S)-3',4',5,7-Tetrahydroxy-5',8-diprenylflavanone	M425T570_3	425.224	570.1	19.61	C25H28O6		1.89475e+08	1.10822e+08	157.33	1.49705e+08	1.09027e+08	90.09	1.27	0.34	0.78315	0.11	0.999606	0.0970103	pos
Leukotriene D4	M480T569	480.265	569	0.479777	C25H40N2O6S	C05951	8.37771e+06	6.81737e+06	95.09	6.58751e+06	4.04185e+06	91.32	1.27	0.35	0.21325	0.67	0.870069	1.33965	pos
ACMC-20m7bf	M203T207	203.083	207.1	1.493	C8H16N2O4	C04210	4.8928e+06	3.82381e+06	86.3	3.84289e+06	3.15783e+06	88.66	1.27	0.35	0.167943	0.77	0.512499	0.677406	neg
12-Hydroxydodecanoic acid	M277T547	277.167	546.8	3.41318	C12H24O3	C08317	2.42717e+07	1.98582e+07	67.42	1.91057e+07	1.2516e+07	77.33	1.27	0.35	0.137155	0.86	0.472385	0.916277	neg
dCMP	M288T44	288.04	44.2	4.53763	C9H14N3O7P	C00239	5.10691e+07	3.89082e+07	72.2	4.03247e+07	3.71952e+07	71.38	1.27	0.34	0.196777	0.71	0.546907	0.984127	neg
Citalopram	M369T279	369.15	278.9	4.773	C20H21FN2O	C07572	1.06549e+06	825993	79.02	842156	697123	73.51	1.27	0.34	0.251191	0.6	0.602493	0.610253	neg
Trigonelline	M120T139	120.081	138.9	0.241	C7H7NO2	C01004	1.44952e+08	1.40978e+08	32.33	1.15159e+08	1.09952e+08	42.98	1.26	0.33	0.0151698	1.82	0.40321	1.63883	pos
Ribonolactone	M166T56	166.073	56.4	9.651	C5H8O5	C00652	7.67186e+06	8.01854e+06	65.67	6.07772e+06	3.83828e+06	75.92	1.26	0.34	0.241687	0.62	0.896132	0.639448	pos
Baclofen	M214T48	214.059	48.1	18.353	C10H12ClNO2	C21605	3.76606e+07	2.23289e+07	93.96	2.9784e+07	1.18184e+07	115.38	1.26	0.34	0.135216	0.87	0.795986	1.57434	pos
4-Hydroxyphenytoin	M291T62	291.07	62.1	13.773	C15H12N2O3		1.52194e+07	1.53804e+07	40.01	1.20557e+07	1.08854e+07	43.53	1.26	0.34	0.0340039	1.47	0.535038	2.1078	pos
Linoleic acid	M298T434	298.274	434.5	0.863	C18H32O2	C01595	1.89318e+07	7.80409e+06	198.68	1.50659e+07	5.98446e+06	155.57	1.26	0.33	0.499408	0.3	0.993011	1.59015	pos
Progesterone	M332T468_1	332.263	467.9	12.6604	C21H30O2	C00410	1.39534e+06	1.34604e+06	35.18	1.10975e+06	1.05206e+06	45.32	1.26	0.33	0.0253153	1.6	0.462704	2.01723	pos
N6-Galacturonyl-L-lysine	M361T540	361.235	540.5	16.092	C12H22N2O8		3.84364e+06	4.0874e+06	22.87	3.04315e+06	3.26016e+06	34.9	1.26	0.34	0.006468	2.19	0.278023	1.96614	pos
Campesterol	M384T649	384.288	649.5	16.163	C28H48O	C01789	2.82945e+06	2.84614e+06	17.79	2.23714e+06	2.35425e+06	34.44	1.26	0.34	0.000506202	3.3	0.079575	2.21724	pos
Taurine	M124T47	124.008	47.2	3.332	NH2CH2CH2SO3H	C00245	6.21931e+08	6.18511e+08	29.81	4.94036e+08	4.24779e+08	49.72	1.26	0.33	0.00755038	2.12	0.123072	1.94546	neg
13-HOTE	M293T428	293.213	427.8	1.342	C18H30O3	C16316	2.89517e+06	1.80488e+06	90.09	2.30557e+06	1.47043e+06	90.32	1.26	0.33	0.45932	0.34	0.763607	0.434558	neg
Albendazole	M310T49	310.126	48.9	10.657	C12H15N3O2S	C01779	9.17071e+06	7.30295e+06	67.01	7.25627e+06	4.32991e+06	88.76	1.26	0.34	0.0657502	1.18	0.34291	1.20195	neg
N-Carbamoylsarcosine	M133T48	133.061	48.2	1.005	C4H8N2O3	C01043	8.10284e+07	6.93194e+07	59.3	6.49113e+07	5.28764e+07	79.42	1.25	0.32	0.112679	0.95	0.759689	1.35844	pos
3,4-Dihydro-2H-1-benzopyran-2-one	M149T34	149.022	33.7	6.172	C9H8O2	C02274	2.07188e+07	1.80985e+07	63.64	1.66164e+07	1.3807e+07	73.04	1.25	0.32	0.0951917	1.02	0.723404	2.19119	pos
1-deoxy-L-glycero-tetrulose 4-phosphate	M167T40_2	167.013	39.8	15.054	C4H9O6P	C15556	6.49478e+07	5.35045e+07	64.88	5.18265e+07	3.26483e+07	83.6	1.25	0.33	0.115536	0.94	0.76312	1.76581	pos
L-Acetylcarnitine	M205T74	205.127	74.5	19.759	C9H18NO4		5.76862e+07	4.79349e+07	84.16	4.60128e+07	3.68692e+07	91.4	1.25	0.33	0.396369	0.4	0.964858	0.623775	pos
L-Kynurenine	M209T100	209.092	99.8	0.647	C10H12N2O3	C00328	7.3995e+08	7.74683e+08	38.69	5.92304e+08	5.10351e+08	58.55	1.25	0.32	0.0366539	1.44	0.54914	2.38564	pos
Harmine	M213T41	213.099	41.1	16.117	C13H12N2O	C06538	3.38594e+06	2.56042e+06	73.07	2.70633e+06	1.99292e+06	80.74	1.25	0.32	0.284473	0.55	0.914291	1.46854	pos
2-Hydroxyxanthone	M213T79	213.124	79.4	2.989	C13H8O3		2.84441e+07	2.17498e+07	88.55	2.26851e+07	1.67127e+07	110.08	1.25	0.33	0.394778	0.4	0.964169	0.60956	pos
N-Nonanoylglycine	M216T331	216.16	330.6	2.72	C11H21NO3		5.66914e+06	4.42559e+06	74.11	4.536e+06	2.42972e+06	98.75	1.25	0.32	0.191911	0.72	0.85567	0.376664	pos
13-Oxo-9,11-tridecadienoic acid	M242T438	242.212	437.9	0.224	C13H20O3		8.10001e+06	6.76026e+06	68.31	6.47888e+06	5.39368e+06	91.98	1.25	0.32	0.167591	0.78	0.823247	1.14471	pos
Ophthalmic acid	M290T59	290.135	59	0.497	C11H19N3O6	C21016	3.79014e+07	6.64099e+06	141.35	3.02257e+07	5.95792e+06	145.93	1.25	0.33	0.760172	0.12	0.999606	0.67173	pos
Citalopram aldehyde	M318T54	318.095	54.3	14.548	C18H14FNO2	C16612	7.97649e+06	3.95005e+06	116.76	6.38286e+06	3.38383e+06	91.73	1.25	0.32	0.797165	0.1	0.999606	0.575987	pos
ST 29_2;O3	M428T537_1	428.36	536.9	11.818	C29H48O3	C04840	2.77767e+07	2.17923e+07	64.65	2.22106e+07	1.58765e+07	119.55	1.25	0.32	0.0803479	1.1	0.693376	1.28298	pos
alpha-Tocopherol	M453T519	453.376	518.5	12.6149	C29H50O2	C02477	3.65049e+07	2.06465e+07	102.27	2.91525e+07	1.28018e+07	151.59	1.25	0.32	0.103184	0.99	0.741152	1.27421	pos
Mycinamicin VIII	M523T424_2	523.368	424.3	12.507	C29H47NO6	C15684	1.01872e+08	7.40589e+07	87.44	8.17205e+07	4.46256e+07	114.47	1.25	0.32	0.410431	0.39	0.970118	0.800709	pos
UDP-2,6-dideoxy-2-acetamidino-beta-L-galactose	M629T680_2	629.203	679.9	3.676	C17H28N4O15P2	C22270	1.93408e+07	1.0344e+07	106.36	1.54167e+07	1.20943e+07	92.3	1.25	0.33	0.492077	0.31	0.992088	0.0698966	pos
L-Glyceric acid	M105T42	105.019	42.5	1.608	C3H6O4		1.17447e+07	1.0838e+07	42.99	9.37498e+06	8.06417e+06	51.9	1.25	0.33	0.0485591	1.31	0.300576	1.24559	neg
2,3,6-Trihydroxypyridine	M126T47	126.004	47.2	13.432	C5H5NO3	C03458	2.83829e+07	2.74906e+07	30.01	2.27021e+07	1.90791e+07	50.39	1.25	0.32	0.00922767	2.03	0.133459	1.90874	neg
L-Asparagine	M131T47	131.046	47	1.424	C4H8N2O3	C00152	7.7714e+07	6.21308e+07	65.47	6.22913e+07	4.94847e+07	90.17	1.25	0.32	0.141535	0.85	0.478523	1.10256	neg
1,2-Benzoquinone monoimine	M152T374	152.036	374	3.186	C6H5NO	C17500	5.53603e+06	5.20425e+06	39.88	4.4406e+06	4.13874e+06	46.86	1.25	0.32	0.0226642	1.64	0.207312	1.15481	neg
Imidazole acetol-phosphate	M219T56	219.014	55.8	15.209	C6H9N2O5P	C01267	3.4356e+07	3.16751e+07	54.14	2.74035e+07	2.4115e+07	63.94	1.25	0.33	0.110002	0.96	0.430146	1.51293	neg
5-phosphonooxy-L-lysine	M287T43	287.065	43	0.953	C6H15N2O6P	C03366	1.65489e+07	1.34809e+07	51.44	1.31966e+07	1.00116e+07	61.66	1.25	0.33	0.0719205	1.14	0.356532	1.51384	neg
Lithocholic acid	M357T650	357.28	650.3	1.154	C24H40O3	C03990	5.84069e+07	4.26701e+07	74.14	4.6851e+07	2.88747e+07	103.25	1.25	0.32	0.100312	1	0.413718	1.02359	neg
Mycophenolic acid	M381T333	381.116	332.7	9.185	C17H20O6	C20380	1.161e+06	1.04706e+06	60.04	931677	713446	67.8	1.25	0.32	0.125565	0.9	0.454969	1.12225	neg
8-Oxo-dGTP	M522T36	521.983	36.1	0.548255	C10H16N5O14P3	C19967	2.60968e+06	2.21312e+06	91.2	2.09147e+06	1.70766e+06	85.31	1.25	0.32	0.335414	0.47	0.679173	0.468075	neg
gentamicin C2a	M524T469_1	524.287	468.8	12.211	C20H41N5O7	C21270	2.90678e+07	2.13237e+07	88.84	2.3189e+07	1.44359e+07	86.68	1.25	0.33	0.1322	0.88	0.464083	1.00981	neg
Picolinamide	M123T78	123.044	78.2	2.812	C6H6N2O	C01950	1.42084e+08	1.29499e+08	30.23	1.14833e+08	1.05685e+08	43.37	1.24	0.31	0.00903131	2.04	0.309586	2.17506	pos
2-Aminomuconic acid semialdehyde	M164T46	164.03	46.1	13.4848	C6H7NO3	C03824	8.88776e+06	8.07302e+06	45.03	7.14411e+06	6.2073e+06	50.7	1.24	0.32	0.0981735	1.01	0.729558	1.30283	pos
2-(2,2,3-trimethyl-4-oxocyclopentyl)acetic acid	M185T42	185.115	41.9	9.265	C10H16O3	C20324	1.42702e+06	703443	110.09	1.15246e+06	664459	93.74	1.24	0.31	0.45013	0.35	0.977408	0.245332	pos
5-Methoxyindoleacetate	M188T178	188.071	177.9	2.121	C11H11NO3	C05660	8.53948e+08	5.73356e+08	86.17	6.88649e+08	4.27273e+08	108.13	1.24	0.31	0.458954	0.34	0.98126	0.16184	pos
Acetylisoniazid	M197T44	197.101	43.5	9.634	C8H9N3O2	C07585	3.61506e+07	2.49467e+07	75.4	2.91221e+07	2.06496e+07	79.47	1.24	0.31	0.174414	0.76	0.835102	0.972623	pos
Misonidazole	M202T60	202.18	59.7	1.75	C7H11N3O4		8.92167e+08	8.10865e+08	51.35	7.19122e+08	6.18298e+08	72.13	1.24	0.31	0.0888968	1.05	0.709884	0.994656	pos
7-deoxyloganetate	M216T35	216.125	34.9	10.041	C10H14O4	C20789	1.09048e+07	8.54925e+06	51.47	8.78277e+06	7.75931e+06	40.15	1.24	0.31	0.132228	0.88	0.788209	1.88652	pos
Glutaminylserine	M216T84	216.143	84.5	4.843	C8H15N3O5		3.51322e+06	3.67934e+06	28.61	2834518	2.62106e+06	32.52	1.24	0.31	0.00790045	2.1	0.299047	2.87311	pos
Procaine	M237T186	237.124	185.8	2.686	C13H20N2O2	C07375	3.68715e+06	3.30544e+06	48.89	2.98226e+06	2.41468e+06	66.05	1.24	0.31	0.0404315	1.39	0.55966	1.4857	pos
2-Methylbutyroylcarnitine	M246T237	246.17	237.2	1.721	C12H23NO4		4.08506e+08	4.1767e+08	39.97	3.28584e+08	2.83316e+08	65.3	1.24	0.31	0.019846	1.7	0.425399	2.09899	pos
Tropacocain	M246T387	246.153	386.9	16.869	C15H19NO2	C10848	5.7884e+07	5.45453e+07	74.27	4.66878e+07	3.93132e+07	84.99	1.24	0.31	0.42311	0.37	0.970118	1.43953	pos
7-Decenoylcarnitine	M314T371	314.233	370.7	0.404	C17H31NO4		3.46835e+06	3.17653e+06	61.55	2.79096e+06	2.15144e+06	55.2	1.24	0.31	0.215175	0.67	0.870069	1.74672	pos
Phytosphingosine	M318T409	318.301	409	1.084	C18H39NO3	C12144	1.26263e+08	8.08272e+07	103.93	1.01485e+08	6.85602e+07	73.89	1.24	0.32	0.508012	0.29	0.994339	0.539078	pos
PC-M6	M444T317_2	444.259	316.9	17.781	C27H35NO3	C20535	4.3699e+07	4.53652e+07	65.89	3.51893e+07	3.44572e+07	62.65	1.24	0.31	0.369561	0.43	0.956183	0.0350233	pos
Roseoflavin	M444T317_3	444.273	316.9	11.327	C18H23N5O6	C21647	9.02678e+06	6.4736e+06	105.46	7.30521e+06	4.70295e+06	128.81	1.24	0.31	0.1857	0.73	0.852211	0.914868	pos
1-Heptadecanoylglycerophosphoethanolamine	M468T560	468.315	560.2	12.919	C22H46NO7P		7.57669e+06	4.70851e+06	97.09	6.10992e+06	4.45995e+06	105.08	1.24	0.31	0.423659	0.37	0.970118	0.586323	pos
fMLP;N-Formyl-MLF	M476T521	476.297	521	2.34513	C21H31N3O5S	C11596	2.53055e+06	2.20306e+06	50.98	2.03358e+06	2.18691e+06	38.93	1.24	0.32	0.0844036	1.07	0.699355	1.28929	pos
Lecithin	M781T553	780.538	553.5	17.61	C42H80NO8P		1.67854e+07	1.34993e+07	65.05	1.35855e+07	1.11789e+07	59.57	1.24	0.31	0.329819	0.48	0.939753	0.972994	pos
L-Erythrulose	M165T541	165.041	541.4	5.08733	C4H8O4	C02045	2.90788e+07	2.46681e+07	48.91	2.35309e+07	2.08935e+07	39.96	1.24	0.31	0.0891276	1.05	0.39405	1.0848	neg
Phosphodimethylethanolamine	M168T43	168.043	43.4	1.691	C4H12NO4P	C13482	3.95636e+07	3.0526e+07	89.79	3.19882e+07	2.54679e+07	60.75	1.24	0.31	0.527531	0.28	0.805657	0.766969	neg
3-methoxy-5-methyl-1-naphthoic acid	M261T38	261.074	38.3	12.425	C13H12O3	C20980	7.87669e+06	5.814e+06	71.59	6.36781e+06	5.10497e+06	64.03	1.24	0.31	0.220576	0.66	0.573386	0.729158	neg
2-Carboxyarabinitol 1-phosphate	M275T38_2	275.089	38.1	1.562	C6H13O10P	C04234	1.42379e+07	1.13129e+07	76.76	1.14386e+07	8.04122e+06	97.63	1.24	0.32	0.0692585	1.16	0.350414	1.26705	neg
Dihydroneopterin phosphate	M316T39	316.044	39	3.927	C9H14N5O7P	C05925	1.42474e+07	1.23771e+07	86.33	1.15074e+07	8.93132e+06	74.45	1.24	0.31	0.615964	0.21	0.849164	0.185822	neg
episterone	M378T464	378.276	464.4	19.064	C28H44O	C22122	3.04418e+07	2.15395e+07	97.18	2.45532e+07	1.35413e+07	116.39	1.24	0.31	0.242305	0.62	0.594389	0.666031	neg
Nicotinic acid mononucleotide	M381T41	381.048	40.9	4.60682	[C11H15NO9P]+	C01185	2.53347e+06	1.92289e+06	80.73	2.03906e+06	1.60731e+06	92.76	1.24	0.31	0.271884	0.57	0.62119	0.842039	neg
1-Hydroxypyrrole-2,5-diol	M116T334	116.07	333.9	6.908	C4H5NO3		1.4522e+07	1.21717e+07	84.56	1.18115e+07	8.03982e+06	75.21	1.23	0.3	0.469612	0.33	0.985792	0.58686	pos
Aminocaproic acid	M132T183	132.101	182.6	10.6	C6H13NO2	C02378	3.03143e+07	2.70878e+07	57.44	2.4732e+07	2.08102e+07	50.35	1.23	0.29	0.152034	0.82	0.808518	1.69774	pos
N1-Methyl-2-pyridone-5-carboxamide	M153T78	153.041	77.9	2.608	C7H8N2O2	C05842	2.69276e+08	2.18719e+08	92.43	2.18049e+08	1.19809e+08	97.08	1.23	0.3	0.545323	0.26	0.999606	0.0869358	pos
Phenmetrazine	M178T364	178.123	364.2	2.614	C11H15NO	C07432	15435294	1.47673e+07	53.47	1.25185e+07	1.02961e+07	59.85	1.23	0.3	0.0579336	1.24	0.634722	2.27782	pos
2-O-Methyl-L-fucose	M179T452	179.107	452.2	1.95	C7H14O5		6.19289e+07	5.6158e+07	70.19	5.03959e+07	3.93122e+07	75.27	1.23	0.3	0.112888	0.95	0.759689	2.10457	pos
Butorphanol	M310T690	310.31	689.8	0.077	C21H29NO2	C06863	1.33393e+07	1.08696e+07	61.84	1.08442e+07	1.04286e+07	55.37	1.23	0.3	0.429122	0.37	0.974054	0.958319	pos
5,7,2,5-Tetrahydroxy-3,6,4-trimethoxyflavone	M394T454	394.291	453.8	1.646	C18H16O9		1.62845e+08	1.41561e+08	54.49	1.32666e+08	8.89242e+07	63.53	1.23	0.3	0.102726	0.99	0.740227	1.35047	pos
Thioguanosine 5'-diphosphate	M443T274_2	443.008	273.6	4.236	C10H15N5O10P2S		5.44051e+06	5.46597e+06	47.2	4.40805e+06	4.41387e+06	47.66	1.23	0.3	0.334218	0.48	0.943355	0.645304	pos
Raffinose	M527T48	527.156	48.1	4.833	C18H32O16	C00492	1.16419e+07	1.23176e+07	60.51	9.48006e+06	9.60411e+06	66.31	1.23	0.3	0.543452	0.26	0.999606	0.507856	pos
Isobutanol	M135T38	135.019	38.5	10.214	C4H10O	C14710	7.21307e+06	6.08727e+06	39.16	5.8775e+06	4.94972e+06	45.2	1.23	0.3	0.0374818	1.43	0.258828	1.57784	neg
Crotonic acid betaine	M204T133	204.086	132.9	8.047	C7H13NO2	C04114	9.14453e+06	7.93336e+06	44.68	7.43715e+06	5.77544e+06	51.54	1.23	0.3	0.0624304	1.2	0.33688	1.31095	neg
N-Acetyl-L-phenylalanine	M206T132	206.082	132	0.668	C11H13NO3	C03519	1.71129e+06	1.51172e+06	71.53	1.38624e+06	1.23254e+06	47.13	1.23	0.3	0.454476	0.34	0.759405	0.7384	neg
Traumatin	M211T319	211.134	319	1.134	C12H20O3	C16309	1.95396e+06	404713	115.74	1.58438e+06	1.08718e+06	94.09	1.23	0.3	0.401305	0.4	0.721507	0.471051	neg
Carbazole	M228T42	228.064	42.3	0.68	C12H9N	C08060	3.60807e+07	2.64411e+07	84.83	2.93462e+07	2.40614e+07	62.8	1.23	0.3	0.577638	0.24	0.828176	0.749009	neg
10Z-Nonadecenoic acid	M295T678	295.265	678.3	1.561	C19H36O2		1.24881e+07	3.51124e+06	145.16	1.01424e+07	3.19385e+06	162.85	1.23	0.3	0.279769	0.55	0.630241	0.709541	neg
Pyridoxamine 5'-phosphate	M309T58_2	309.047	58.3	6.874	C8H13N2O5P	C00647	1.23614e+06	1.06867e+06	58.76	1.00351e+06	782599	77.83	1.23	0.3	0.0928318	1.03	0.401584	0.969112	neg
Mg-Protoporphyrin IX 13-monomethyl ester	M643T419_1	643.283	419.4	8.504	C35H34MgN4O4	C04536	6.62573e+06	4.85245e+06	76.7	5.38796e+06	4.21292e+06	77.5	1.23	0.3	0.665035	0.18	0.872827	0.353016	neg
m-Cresol	M126T200	126.054	199.9	5.187	C7H8O	C01467	3.76707e+07	3.4693e+07	35.56	3.07968e+07	2.93501e+07	42.94	1.22	0.29	0.0404869	1.39	0.55966	0.962895	pos
Citrulline	M176T62	176.103	61.7	3.048	C6H13N3O3	C00327	1.78364e+07	9.45731e+06	199.06	1.4598e+07	7.65929e+06	157.46	1.22	0.29	0.64183	0.19	0.999606	1.32729	pos
cevimeline trans-sulfoxide	M200T181	199.988	180.8	11.773	C10H17NOS		5.29173e+07	5.37049e+07	50.68	4.32463e+07	4.22347e+07	60.1	1.22	0.29	0.131089	0.88	0.787253	1.1834	pos
Procarbazine	M222T358	222.147	358.3	6.517	C12H19N3O	C07402	2.71553e+06	2.02874e+06	83.85	2.22823e+06	1.35635e+06	99.43	1.22	0.29	0.554497	0.26	0.999606	0.356919	pos
Pantetheine	M279T106	279.134	105.7	12.53	C11H22N2O4S	C00831	1.01706e+07	7.7624e+06	85	8.35516e+06	6.70783e+06	95.22	1.22	0.28	0.476485	0.32	0.990037	1.29696	pos
Guanosine	M284T62	284.099	61.7	0.207	C10H13N5O5	C00387	1.44441e+08	1.49093e+08	24.44	1.18521e+08	1.09522e+08	35.49	1.22	0.29	0.00900729	2.05	0.309586	2.28258	pos
Alloepipregnanolone	M336T626_1	336.289	626.2	2.057	C21H34O2	C15484	5.85414e+08	4.38113e+08	90.48	4.78164e+08	4.05293e+08	51.07	1.22	0.29	0.444824	0.35	0.977408	0.677556	pos
Oxymesterone	M336T685	336.29	684.6	0.322	C20H30O3	C14665	6.00647e+07	3.61296e+07	104.35	4.94016e+07	3.33049e+07	72.73	1.22	0.28	0.659403	0.18	0.999606	0.410667	pos
4-Hydroxytamoxifen	M371T318_1	371.229	318.4	13.863	C26H29NO2	C05011	4.68721e+07	3.82394e+07	52.78	3.83912e+07	2.81053e+07	79.82	1.22	0.29	0.113054	0.95	0.759689	0.750625	pos
(4E)-4-(1H-imidazol-5-ylmethylidene)-16-methoxy-9-(2-methylbut-3-en-2-yl)-2,5,16-triazatetracyclo[7.7.0.02,7.010,15]hexadeca-10,12,14-triene-3,6-dione	M376T454_2	376.259	453.9	11.368	C23H25N5O3	C22171	4.06829e+08	3.27364e+08	59.7	3.34657e+08	2.50391e+08	72.42	1.22	0.28	0.134461	0.87	0.793317	1.22668	pos
LysoPE(16_1(9Z)_0_0)	M452T475	452.276	475.2	2.325	C21H42NO7P		2.29086e+07	2.24407e+07	70.48	1.88125e+07	5.35532e+06	111.37	1.22	0.28	0.0991499	1	0.731264	0.76914	pos
Formononetin 7-(6'-malonylglucoside)	M499T63_2	499.127	63.4	7.65	C25H24O12	C16222	1.23712e+07	8.89847e+06	101.81	1.01458e+07	8.40294e+06	71.51	1.22	0.29	0.861561	0.06	0.999606	0.380806	pos
L-Methionine	M148T57	148.044	57.4	1.552	C5H11NO2S	C00073	66895281	6.26088e+07	67.67	5.47253e+07	5.10921e+07	62.69	1.22	0.29	0.564016	0.25	0.82227	0.945591	neg
Guanidinoethyl methyl phosphate	M196T291	196.026	291.1	14.361	C4H12N3O4P	C04071	3.34952e+06	2.35064e+06	95.81	2.75491e+06	1.37449e+06	129.75	1.22	0.28	0.19163	0.72	0.539367	0.796823	neg
L-2-Aminoethyl seryl phosphate	M209T41_2	209.031	41.5	11.861	C5H13N2O6P	C03872	3.71864e+07	2.82202e+07	64.79	3.05438e+07	2.37301e+07	67.48	1.22	0.28	0.170472	0.77	0.515151	1.20578	neg
Pseudouridine	M243T60	243.062	60.2	0.178	C9H12N2O6	C02067	1.33135e+08	1.026e+08	55.11	1.08879e+08	9.10118e+07	56.93	1.22	0.29	0.0813914	1.09	0.378733	1.0511	neg
2-Hydroxyhexadecanoic acid	M271T427	271.228	427.2	0.532	C16H32O3		7.54813e+06	6.75502e+06	57.23	6.19077e+06	4.46693e+06	62.81	1.22	0.29	0.146926	0.83	0.484065	0.867253	neg
(R)-2-(phosphonomethyl)malic acid	M289T42_1	288.998	42.2	3.381	C5H9O8P	C21613	4.91693e+06	5.05121e+06	41.76	4.0235e+06	3.34046e+06	49.08	1.22	0.29	0.0793028	1.1	0.376158	1.02863	neg
FA 20_4;O4	M367T322	367.212	322.3	1.364	C20H32O6	C05964	1.40242e+06	1.23188e+06	64.74	1.14823e+06	927012	73.95	1.22	0.29	0.217282	0.66	0.569378	1.36277	neg
(22R,23R)-22,23-dihydroxy-campest-4-en-3-one	M491T682	491.34	682.2	5.098	C28H46O3	C16253	7.72524e+07	5.3051e+07	82.5	6.33315e+07	4.13249e+07	103.33	1.22	0.29	0.252982	0.6	0.604356	1.18957	neg
Taurocholic acid	M514T331	514.286	331	2.952	C26H45NO7S	C05122	299968	179271	149.99	246442	151408	129.65	1.22	0.28	0.11101	0.95	0.431321	1.39903	neg
(R)-Sulcatol	M111T412	111.019	411.9	5.379	C8H16O	C07288	1.18964e+08	8.65404e+07	98.59	9.80813e+07	7.79536e+07	76.55	1.21	0.28	0.987548	0.01	0.999858	0.140453	pos
Indoline	M120T98	120.081	97.8	1.067	C8H9N		2.29721e+09	1.99794e+09	52.57	1.89343e+09	1.53397e+09	65.36	1.21	0.28	0.113356	0.95	0.759689	2.27404	pos
Benzoxazine	M134T52	134.027	52.2	1.309	C8H7NO		2.2587e+08	1.45874e+08	96.94	1.87392e+08	1.61476e+08	86.87	1.21	0.27	0.512281	0.29	0.998177	0.513064	pos
Adipic acid	M147T41	147.113	41.3	2.047	C6H10O4	C06104	9.18811e+08	8.66048e+08	55.46	7.58012e+08	6.82519e+08	59.86	1.21	0.28	0.228873	0.64	0.881354	0.669447	pos
Phosphocreatinine	M194T291	194.115	290.8	10.558	C4H8N3O4P		2.33971e+07	2.07972e+07	42.85	1.93217e+07	1.58715e+07	49.21	1.21	0.28	0.0675815	1.17	0.65775	1.86887	pos
N-(3-Methylbut-2-EN-1-YL)-9H-purin-6-amine	M204T58	204.123	57.7	5.223	C10H13N5	C04083	1.45518e+09	1.4838e+09	65.72	1.20146e+09	1.02927e+09	91.17	1.21	0.28	0.198051	0.7	0.864313	0.500751	pos
4,6-Dihydroxy-2-quinolinecarboxylic acid	M206T105	206.049	105	19.012	C10H7NO4	C05663	2.64017e+07	1.82104e+07	85.97	2.1871e+07	1.74253e+07	84.25	1.21	0.27	0.976195	0.01	0.999606	0.466583	pos
Chymopapain	M288T59	288.094	59.3	3.938	C6H6O8S2		2.51653e+06	1.95113e+06	86.82	2.07734e+06	1.03797e+06	221.57	1.21	0.28	0.110353	0.96	0.754368	0.788766	pos
Aflatoxin-M1-8,9-epoxide	M327T43	327.052	43	5.422	C17H12O8	C19594	5.31397e+06	5.02199e+06	73.68	4.37842e+06	3.50461e+06	76.01	1.21	0.28	0.340983	0.47	0.946643	0.848852	pos
(-)-Pinoresinol	M376T103	376.171	102.9	12.645	C20H22O6	C20455	3.95972e+06	3.35828e+06	54.38	3.27262e+06	2.97421e+06	56.73	1.21	0.27	0.494257	0.31	0.992753	0.381073	pos
UDP-N-acetyl-D-quinovosamine	M630T680_1	630.184	679.8	0.64	C17H27N3O16P2	C22262	6.2114e+06	6.62525e+06	31.4	5.15234e+06	4.44817e+06	33.76	1.21	0.27	0.0368645	1.43	0.54914	1.70175	pos
Uracil	M111T53	111.009	52.8	2.099	C4H4N2O2	C00106	3.29744e+06	3.21388e+06	26.54	2.73518e+06	2.74919e+06	47.61	1.21	0.27	0.00926299	2.03	0.133459	1.29141	neg
Hippuric acid	M178T230	178.051	229.8	1.326	C9H9NO3	C01586	2.54062e+06	1.78948e+06	101.56	2.10149e+06	1.85517e+06	59.19	1.21	0.27	0.550154	0.26	0.816225	0.197948	neg
L-Tryptophan	M203T133	203.083	132.9	1.985	C11H12N2O2	C00078	9.40861e+07	6.08054e+07	95.86	7.79461e+07	5.34145e+07	109.31	1.21	0.27	0.345717	0.46	0.685008	0.4239	neg
Acetoacetic acid	M203T51	203.057	51	3.40407	C4H6O3	C00164	1.03658e+06	962834	45.06	856619	706360	49.73	1.21	0.28	0.100944	1	0.414193	1.07	neg
1,3,7-trimethyl-5-hydroxyisourate	M208T66	207.969	65.5	15.99	C8H10N4O4	C21144	3.17014e+06	2.47497e+06	62.19	2.61884e+06	2.12108e+06	81.74	1.21	0.28	0.11231	0.95	0.432059	1.19826	neg
3-Methyloxindole	M208T90	208.062	90.2	2.744	C9H9NO	C02366	3.97331e+06	3.52346e+06	59.3	3.2954e+06	2.44404e+06	95.39	1.21	0.27	0.1066	0.97	0.426485	1.57241	neg
7-methylthioheptanaldoxime	M236T88	236.093	87.7	12.274	C8H17NOS	C17249	3.54406e+06	2.80547e+06	74.11	2.91774e+06	2.33193e+06	77	1.21	0.28	0.370454	0.43	0.702802	0.464192	neg
gamma-Glutamyl-beta-cyanoalanine	M242T48	242.079	48.4	1.899	C9H13N3O5	C05711	8.75578e+06	7.12475e+06	53.2	7.2205e+06	5.93675e+06	52.19	1.21	0.28	0.0998683	1	0.412861	0.994449	neg
4-Hydroxybenzoic acid	M275T48	275.055	48	4.75825	C7H6O3	C00156	2.00606e+06	1.8065e+06	101.5	1.66288e+06	178778	157.13	1.21	0.27	0.109332	0.96	0.430146	1.09329	neg
Protocatechuic acid	M307T42	307.048	42.2	5.73598	C7H6O4	C00230	4.65712e+07	3.24583e+07	107.96	3.85754e+07	2.62196e+07	122.77	1.21	0.27	0.558147	0.25	0.820464	0.238633	neg
cefuroxime	M423T228_1	423.061	228.4	1.903	C16H16N4O8S	C06894	4.06702e+07	2.61913e+07	81.82	3.36769e+07	2.65535e+07	64.01	1.21	0.27	0.58577	0.23	0.831669	0.506919	neg
Dextroamphetamine	M119T462	119.085	462.1	4.377	C9H13N	C07884	4.249e+06	3.70153e+06	45.2	3.53461e+06	2.87373e+06	55.83	1.2	0.27	0.0708344	1.15	0.660866	2.39885	pos
Mesoxalic acid	M136T52	136.023	52.2	7.716	C3H2O5	C00830	6.55345e+06	6.20691e+06	26.94	5.47717e+06	5.19421e+06	42.23	1.2	0.26	0.0184729	1.73	0.424529	2.00621	pos
N-hydroxyl-tryptamine	M159T178	159.092	178.3	0.82	C10H12N2O	C17203	1.98159e+07	1.61593e+07	49.66	1.65152e+07	1.43424e+07	43.05	1.2	0.26	0.148589	0.83	0.806248	1.48526	pos
Dihydroconiferyl alcohol	M166T614	166.098	614.5	4.37	C10H14O3	C10448	6.14173e+06	5.02589e+06	46.92	5.11779e+06	4.02597e+06	55.36	1.2	0.26	0.102531	0.99	0.740227	1.86632	pos
Vanillin	M170T118	170.082	118.4	1.957	C8H8O3	C00755	5.23093e+06	5.16729e+06	65.83	4.35897e+06	3.19879e+06	70.88	1.2	0.26	0.279674	0.55	0.914291	0.944449	pos
1-Methylhistidine	M170T43	170.094	42.7	9.412	C7H11N3O2	C01152	5.33297e+06	3.66518e+06	78.06	4.4266e+06	2.91689e+06	117.54	1.2	0.27	0.16702	0.78	0.823247	1.10741	pos
Dodecanamide	M217T472	217.123	472.3	13.74	C12H25NO	C13831	3.89645e+06	3.66823e+06	69	3.25456e+06	1.76472e+06	95.6	1.2	0.26	0.0682153	1.17	0.65775	0.554244	pos
[10]-Paradol	M318T79	318.119	78.9	1.27	C21H34O3		2.33244e+07	1.84294e+07	89.54	1.94979e+07	2.03143e+07	45.3	1.2	0.26	0.6469	0.19	0.999606	0.46134	pos
(4E)-3-Hydroxydodec-4-enoylcarnitine	M358T446	358.296	445.7	2.317	C19H35NO5		4.45786e+06	4.05559e+06	33.42	3.72326e+06	3.48092e+06	32.86	1.2	0.26	0.0503204	1.3	0.599271	1.61072	pos
(9E)-Valenciaxanthin	M395T454	395.294	453.8	1.873	C27H40O3		2.09879e+07	1.77992e+07	56.65	1.74749e+07	1.23771e+07	64.95	1.2	0.26	0.159323	0.8	0.82028	1.09713	pos
Momodicaursenol	M408T644	408.308	643.6	15.772	C30H48O		1.87801e+07	1.86694e+07	35.91	1.57065e+07	1.58441e+07	31.2	1.2	0.26	0.0842299	1.07	0.699355	1.99282	pos
LysoPE(16_0_0_0)	M454T517_3	454.301	516.8	19.149	C21H44NO7P		1.20632e+08	1.03498e+08	64.1	100160322	8.07339e+07	74.63	1.2	0.27	0.382298	0.42	0.961481	1.63208	pos
3-Mercaptopyruvic acid	M165T32	164.984	32.3	13.4497	C3H4O3S	C00957	215819	188464	53.73	180072	159056	41.06	1.2	0.26	0.302058	0.52	0.652244	0.779265	neg
4-Hydroxy-5-phenyltetrahydro-1,3-oxazin-2-one	M192T108	192.067	108.2	0.973	C10H11NO3	C16595	6.0315e+06	5.39948e+06	62.5	5.01205e+06	3.30062e+06	78.61	1.2	0.27	0.34931	0.46	0.6873	0.69949	neg
3-Sulfinylpyruvic acid	M197T36	196.976	36.2	1.782	C3H4O5S	C05527	3.57561e+06	3.28632e+06	64.79	2.96986e+06	2.63731e+06	71.31	1.2	0.27	0.246392	0.61	0.5985	0.423571	neg
3-Hydroxydodecanoic acid	M215T357	215.166	357.4	1.12	C12H24O3		3.15303e+06	3.38646e+06	39.22	2634000	2.26183e+06	43.85	1.2	0.26	0.120909	0.92	0.449335	1.25394	neg
Ascorbate radical	M236T52	236.02	51.6	11.9448	C6H7O6	C01041	7.39707e+06	5.72914e+06	107	6.18255e+06	3.5116e+06	131.61	1.2	0.26	0.274438	0.56	0.624181	0.836795	neg
L-Cystine	M239T45	239.017	45.5	3.051	C6H12N2O4S2	C00491	9.84712e+06	8.36921e+06	54.8	8.19074e+06	6.70004e+06	71.26	1.2	0.27	0.136649	0.86	0.471483	1.04578	neg
N6-Methyladenosine	M561T569_1	561.218	568.7	1.5652	C11H15N5O4		1.59474e+07	13306606	56.96	1.33332e+07	1.08919e+07	60.29	1.2	0.26	0.0817277	1.09	0.378911	1.02337	neg
(S)-2-Methylbutanal	M104T62	104.107	62	1.091	C5H10O	C02223	4.93613e+08	4.38678e+08	61.97	4.1597e+08	3.39488e+08	70.12	1.19	0.25	0.220782	0.66	0.878975	1.35307	pos
β-Pinene	M137T59	137.046	58.9	0.626	C10H16	C09882	3.37757e+09	3.04459e+09	41.21	2.83058e+09	2.71519e+09	49.86	1.19	0.25	0.0961228	1.02	0.725843	0.97402	pos
Se-Methylselenocysteine	M167T40_3	167.093	40.5	8.829	C4H9NO2Se	C05689	1.54174e+06	918196	104.72	1.29699e+06	991437	94.04	1.19	0.25	0.934081	0.03	0.999606	0.057747	pos
2-Amino-a-carboline	M184T62_2	184.086	62.4	6.083	C11H9N3	C19186	1.35378e+07	1.42915e+07	45.39	1.1361e+07	1.06957e+07	41.49	1.19	0.25	0.333946	0.48	0.943355	0.604985	pos
Tigloidine	M224T41	224.052	41.3	15.384	C13H21NO2	C10868	1.11098e+06	815279	70.24	931427	721714	63.07	1.19	0.25	0.794262	0.1	0.999606	0.288249	pos
Glucosamine 6-phosphate	M260T50	260.054	50.3	3.546	C6H14NO8P	C00352	1.82504e+07	1.38437e+07	79.89	1.53819e+07	1.26586e+07	84	1.19	0.25	0.989929	0	0.999858	1.08553	pos
2-Methoxy-9-phenyl-1H-phenalen-1-one	M270T51	270.064	50.7	1.654	C20H14O2		3.26356e+06	3.25856e+06	55.18	2.74761e+06	2.23515e+06	79.4	1.19	0.25	0.404921	0.39	0.969292	0.249356	pos
Sphinganine	M302T446	302.305	446	0.793	C18H39NO2	C00836	7.34575e+07	2.71256e+07	158.38	6.18915e+07	3.27005e+07	118.08	1.19	0.25	0.613056	0.21	0.999606	0.260579	pos
Cortol	M386T408	386.289	407.9	1.517	C21H36O5	C05482	9.79671e+06	5.90805e+06	117.13	8.24011e+06	4485925	106.31	1.19	0.25	0.263436	0.58	0.912081	1.03314	pos
Diphenoxylate	M453T615	453.353	615.4	8.674	C30H32N2O2	C07872	4.9863e+06	4.10016e+06	57.57	4.20046e+06	3.612e+06	70.16	1.19	0.25	0.167843	0.78	0.823247	1.36043	pos
LysoPE(18_2(9Z,12Z)_0_0)	M478T493_2	478.298	492.7	11.498	C23H44NO7P		2.16462e+08	1.26034e+08	89.67	1.81452e+08	1.41655e+08	132.32	1.19	0.25	0.348942	0.46	0.946643	1.09398	pos
LysoPC(0_0_20_4(5Z,8Z,11Z,14Z))	M526T472	526.322	472	14.028	C28H50NO7P		8.77602e+06	6.34144e+06	64.54	7.40086e+06	5.86747e+06	64.11	1.19	0.25	0.255795	0.59	0.908287	1.69157	pos
Avermectin B1a aglycone	M568T504_2	568.337	503.8	5.168	C34H48O8	C11979	3.28229e+07	2.11931e+07	97.24	2.75803e+07	1.97257e+07	74.68	1.19	0.25	0.632439	0.2	0.999606	0.714614	pos
4-Nitrophenol	M200T52	200.018	52.2	8.30214	C6H5NO3	C00870	537017	492650	58.42	450332	349000	64.12	1.19	0.25	0.309449	0.51	0.659665	0.379113	neg
Chloridazon	M220T44	220.032	44.1	18.132	C10H8ClN3O	C18570	1.02398e+07	9.45619e+06	60.63	8.57858e+06	7.14379e+06	64.44	1.19	0.26	0.258364	0.59	0.610556	1.09101	neg
Histamine	M221T518	221.155	518.1	13.518	C5H9N3	C00388	5.98859e+06	5.87372e+06	50	5.01509e+06	4.63341e+06	60.87	1.19	0.26	0.133016	0.88	0.465416	1.15067	neg
Traumatic acid	M227T278	227.129	278.3	0.333	C12H20O4	C16308	5.20158e+06	3.21282e+06	83.94	4.3605e+06	2.94894e+06	91.66	1.19	0.25	0.18371	0.74	0.528765	0.707139	neg
5-Methoxytryptamine	M251T84	251.104	83.5	0.693	C11H14N2O	C05659	1.72006e+06	1.24214e+06	91.06	1.44499e+06	1.14038e+06	70.37	1.19	0.25	0.577061	0.24	0.828159	0.336277	neg
Uridine	M289T60	289.068	60.3	2.294	C9H12N2O6	C00299	7.50529e+07	5.93153e+07	54.57	6.32496e+07	4.92084e+07	59.42	1.19	0.25	0.198418	0.7	0.548522	1.01587	neg
all-trans-Hexaprenyl diphosphate	M585T446	585.316	445.6	7.801	C30H52O7P2	C01230	1.96952e+06	1.61413e+06	62	1.66189e+06	1.20451e+06	90.87	1.19	0.25	0.135016	0.87	0.469278	1.47506	neg
Trimethylglycine	M118T614	118.085	614.4	6.36	C5H11NO2	C00719	1.2253e+07	1.04649e+07	66.64	1.0365e+07	9.89595e+06	62.37	1.18	0.24	0.662679	0.18	0.999606	0.196421	pos
Pyrazinemethanethiol	M127T33_1	126.972	33.1	13.074	C5H6N2S		5.56312e+06	4.29505e+06	85.47	4.72802e+06	4.32274e+06	73.54	1.18	0.23	0.879139	0.06	0.999606	1.16803	pos
L-Phenylalanine	M166T330	166.084	329.5	12.349	C9H11NO2	C00079	7.36795e+06	6.68588e+06	33.91	6.25821e+06	5.55193e+06	37.84	1.18	0.24	0.0534488	1.27	0.613936	2.28736	pos
Dicyclohexylamine	M182T301	182.191	301.3	1.558	C12H23N	C14686	1.71572e+07	1.5504e+07	29.51	1.45551e+07	1.295e+07	38.16	1.18	0.24	0.0365166	1.44	0.54914	2.23054	pos
9-Hydroxyfluorene	M183T469	183.081	469.4	1.98	C13H10O	C06711	2.30392e+06	2.11536e+06	30.03	1.95608e+06	1.74438e+06	38.28	1.18	0.24	0.0406406	1.39	0.55966	2.20822	pos
Zonisamide	M213T44	213.075	43.9	5.381	C8H8N2O3S	C07504	7.70007e+07	65679337	85.28	6.53253e+07	7.51774e+07	67.26	1.18	0.24	0.591566	0.23	0.999606	0.858745	pos
gamma-Glutamylhydroxyproline	M261T166	261.145	166	0.799	C10H16N2O6		2.48275e+07	1.75858e+07	78.1	2.10609e+07	1.71158e+07	72.36	1.18	0.24	0.666928	0.18	0.999606	0.42694	pos
Glutaminylaspartic acid	M262T41_1	262.14	41	2.515	C9H15N3O6		6.0729e+06	3.73083e+06	91.26	5.1342e+06	3.95613e+06	70.28	1.18	0.24	0.826691	0.08	0.999606	0.431844	pos
Oripavine	M280T196	280.129	195.9	15.342	C18H19NO3	C06175	1.99593e+06	2.0095e+06	37.85	1.68984e+06	1.5184e+06	38.61	1.18	0.24	0.140428	0.85	0.802406	1.21888	pos
Bis(7-methyloctyl) Cyclohexane-1,2-dicarboxylate	M425T613_1	425.204	612.8	19.155	C26H48O4		1.39909e+07	1.14729e+07	77.99	1.18086e+07	6.98052e+06	91.59	1.18	0.24	0.314168	0.5	0.929435	0.329691	pos
(6Z,9Z)-Octadeca-6,9-dienoylcarnitine	M446T483	446.323	483.3	1.483	C25H45NO4		6.14718e+06	4.19611e+06	96.69	5.21199e+06	2.54463e+06	126.71	1.18	0.24	0.404933	0.39	0.969292	0.663384	pos
Temelastine	M464T457	464.34	457.2	10.928	C21H24BrN5O		7.71104e+06	2.84421e+06	147.1	6.52442e+06	2.1862e+06	150.15	1.18	0.24	0.402533	0.4	0.969292	0.330999	pos
(2Z,6Z,10E,14E)-3,7,11,15,19-Pentamethylicosane-2,6,10,14,18-pentaene-1-ol	M718T240_2	717.644	240.3	14.872	C25H42O		8.1621e+06	4.41255e+06	111.91	6.90813e+06	4.97272e+06	101.78	1.18	0.24	0.836666	0.08	0.999606	0.902976	pos
PC(18_2(9Z,12Z)_16_0)	M759T614_2	758.576	613.7	8.699	C42H80NO8P		1.07986e+07	8.54367e+06	96.55	9.16305e+06	5.5046e+06	103.68	1.18	0.24	0.815595	0.09	0.999606	0.0261959	pos
PC(14_1(9Z)_22_2(13Z,16Z))	M785T510	784.601	509.7	19.819	C44H82NO8P		1.19613e+07	8.42723e+06	77.61	1.01608e+07	7.83859e+06	63.16	1.18	0.24	0.502302	0.3	0.993011	0.520318	pos
trans-2-Hexenoyl-CoA	M846T303_3	846.175	303.4	7.05785	C27H44N7O17P3S	C05271	7.75633e+06	2.15306e+06	168.49	6.54729e+06	2.41493e+06	253.36	1.18	0.24	0.532898	0.27	0.999606	0.431816	pos
Mycothione	M993T241_1	993.29	241	12.6373	C34H58N4O24S2	C11502	1.09951e+07	9.38299e+06	94.67	9.33162e+06	5.99246e+06	148.43	1.18	0.24	0.619321	0.21	0.999606	0.442769	pos
Malonic semialdehyde	M133T91	133.014	90.8	1.902	C3H4O3	C00222	7.35726e+06	5.71557e+06	49.04	6.25204e+06	5.09631e+06	48.49	1.18	0.23	0.154057	0.81	0.493526	0.917831	neg
PHENAZINE	M179T80	179.035	80.4	0.449	C12H8N2	C21476	2.707e+06	2.92639e+06	76.34	2.30086e+06	1.45805e+06	130.29	1.18	0.23	0.0925748	1.03	0.401584	0.454336	neg
Pipecolic acid	M190T48	190.072	47.7	0.561997	C6H11NO2	C00408	1.35049e+07	1.41628e+07	59.3	1.14378e+07	9.68873e+06	59.12	1.18	0.24	0.610407	0.21	0.845329	0.705863	neg
Sebacic acid	M201T323	201.114	322.9	2.852	C10H18O4	C08277	1.72915e+06	1.19205e+06	97.48	1.46516e+06	732473	130.95	1.18	0.24	0.123334	0.91	0.452923	1.26976	neg
5-Acetylamino-6-formylamino-3-methyluracil	M225T67	225.063	66.9	2.108	C8H10N4O4	C16365	4.89806e+07	4.95231e+07	61.14	4.16367e+07	4.38749e+07	66.13	1.18	0.23	0.36339	0.44	0.696995	0.655194	neg
Nicotinamide riboside	M237T52	237.062	52.5	9.13929	C11H15N2O5+	C03150	4.5424e+06	4.07844e+06	59.73	3.8398e+06	2.80798e+06	79.24	1.18	0.24	0.213159	0.67	0.566593	1.32641	neg
Pyridoxine 5'-phosphate	M248T87	248.034	87.1	3.041	C8H12NO6P	C00627	3.87704e+07	3.7937e+07	43.84	3.29241e+07	2.63085e+07	55.28	1.18	0.24	0.0970182	1.01	0.410653	0.593712	neg
ST 27_2;O3	M415T456	415.226	455.7	0.754	C27H44O3	C16493	1.58004e+06	1.12764e+06	134.52	1.34115e+06	876532	102.14	1.18	0.24	0.49716	0.3	0.786649	0.798022	neg
Isotetrandrine	M621T419	621.292	418.5	7.878	C38H42N2O6	C09654	1.12754e+07	7.72666e+06	90.18	9.55844e+06	5.10216e+06	124.66	1.18	0.24	0.309423	0.51	0.659665	0.407938	neg
4-Methylcatechol	M107T98	107.049	97.9	1.511	C7H8O2	C06730	2.12261e+07	1.73374e+07	50.31	1.81398e+07	1.50039e+07	56.02	1.17	0.23	0.156648	0.81	0.816174	1.75061	pos
L-Valine	M118T71	118.085	70.7	6.36	C5H11NO2	C00183	3.77383e+08	3.47409e+08	50.22	3.22628e+08	2.90565e+08	51.97	1.17	0.23	0.163021	0.79	0.823247	0.923352	pos
Hypotaurine	M148T41	148.116	41.3	7.42403	C2H7NO2S	C00519	4.8724e+07	4.54467e+07	34.18	4.15375e+07	4.20685e+07	41.56	1.17	0.23	0.0930307	1.03	0.719909	1.21428	pos
cis-p-Coumaric acid	M165T62	165.055	62.4	0.495	C9H8O3	C06738	5.30667e+08	3.4331e+08	94.6	4.54283e+08	2.43876e+08	124.86	1.17	0.22	0.602442	0.22	0.999606	0.188794	pos
(4S)-7-Hydroxy-4-isopropenyl-7-methyloxepan-2-one	M185T322	185.115	322	9.265	C10H16O3	C19084	2.73035e+06	2.60886e+06	36.69	2.32754e+06	2.40044e+06	47.26	1.17	0.23	0.092803	1.03	0.719857	0.954561	pos
N-Acetyl-L-methionine	M192T206	192.07	206.2	3.19	C7H13NO3S	C02712	4.82314e+07	3.19706e+07	110.25	4.1374e+07	2.40383e+07	105.18	1.17	0.22	0.995965	0	0.999858	0.10917	pos
Vanillin acetate	M195T389	195.065	388.6	0.603	C10H10O4		1.56831e+07	1.0771e+07	81.42	1.33889e+07	9.30097e+06	87.77	1.17	0.23	0.476976	0.32	0.990367	0.554307	pos
alpha-Methyl-DL-tryptophan	M202T104	202.108	103.6	10.187	C12H14N2O2		6.12846e+06	4.85261e+06	80.7	5.22999e+06	4.48309e+06	92.94	1.17	0.23	0.42206	0.37	0.970118	0.057162	pos
Methsuximide	M204T52	204.087	52.1	3.002	C12H13NO2		1.80454e+07	1.28821e+07	79.68	1.54029e+07	1.27774e+07	61.99	1.17	0.23	0.895149	0.05	0.999606	0.252837	pos
Epinephrine	M222T342	222.185	341.8	8.5074	C9H13NO3	C00788	3.35806e+07	2.8551e+07	74.87	2.87463e+07	2.7359e+07	83.3	1.17	0.22	0.269257	0.57	0.912081	1.20218	pos
Resolvin D1	M394T249_2	394.258	249.3	0.983163	C22H32O5	C18178	4.16625e+06	295650	206.1	3.54947e+06	734444	160.97	1.17	0.23	0.985564	0.01	0.999858	0.152802	pos
Kanzonol I	M437T650	437.192	649.8	8.589	C27H32O5		3.10005e+07	1.92178e+07	94.74	2.64737e+07	1.07238e+07	113.16	1.17	0.23	0.478558	0.32	0.990392	0.772935	pos
Phylloquinol	M453T577_2	453.354	577.1	7.35	C31H48O2	C03313	6.60177e+06	5.69652e+06	65.05	5.65298e+06	4.61766e+06	76.3	1.17	0.22	0.408782	0.39	0.969783	1.02268	pos
Tomatidine	M454T538	454.424	537.6	8.378	C27H45NO2	C10826	1.11732e+06	1.10752e+06	55.34	956713	761708	89.79	1.17	0.22	0.163422	0.79	0.823247	1.3938	pos
N-Formyl-L-glutamic acid	M174T38	174.041	38.3	3.482	C6H9NO5	C01045	9.42211e+07	5.2625e+07	185.33	8.03326e+07	4.03582e+07	180.63	1.17	0.23	0.778141	0.11	0.926724	0.377377	neg
Indolepyruvate	M248T59	248.055	58.6	7.03063	C11H9NO3	C00331	1.17122e+08	9.85299e+07	72.15	1.00304e+08	9.50901e+07	68.02	1.17	0.22	0.511763	0.29	0.797128	0.197106	neg
1-epi-Valienol 7-phosphate	M255T579	255.076	579.4	6.147	C7H13O8P	C21205	2.14002e+08	2.07358e+08	42.03	1.82831e+08	1.74697e+08	45.24	1.17	0.23	0.0693985	1.16	0.350414	1.36623	neg
6,7,4-Trihydroxyflavanone	M271T46	271.063	46.2	7.401	C15H12O5	C16232	9.63022e+06	8.7898e+06	49.72	8.23706e+06	6.5587e+06	66.68	1.17	0.23	0.108823	0.96	0.430078	0.708421	neg
17a-Ethynylestradiol	M295T445	295.175	445.2	15.774	C20H24O2	C07534	968898	503324	121.28	828043	581948	78.25	1.17	0.23	0.474488	0.32	0.772612	0.972748	neg
UDP-D-galacturonic acid	M579T36_1	579.027	35.8	0.015	C15H22N2O18P2	C00617	1.22611e+07	3.16866e+06	193.26	1.05082e+07	4.45757e+06	160.33	1.17	0.22	0.369657	0.43	0.701853	0.114053	neg
1-Aminocyclopropanecarboxylic acid	M102T33_2	102.055	32.6	1.444	C4H7NO2	C01234	9.06185e+06	8.76082e+06	27.34	7.78363e+06	7.74491e+06	22.69	1.16	0.22	0.0265426	1.58	0.469573	2.77292	pos
D-Pipecolic acid	M130T493	130.085	492.7	5.773	C6H11NO2		1.71506e+07	1.57498e+07	43.04	1.47721e+07	1.37028e+07	33.48	1.16	0.22	0.147431	0.83	0.802406	2.37942	pos
1-[(5-Methyl-2-furanyl)methyl]pyrrolidine	M149T41	149.117	41.4	17.398	C10H15NO		2.44141e+06	1.96827e+06	48.06	2.11236e+06	1.7898e+06	57.08	1.16	0.21	0.18221	0.74	0.848567	1.7477	pos
L-Arginine	M175T58_2	175.119	58.3	2.588	C6H14N4O2	C00062	1.20792e+08	7.86028e+07	106.59	1.03697e+08	7.12203e+07	84.69	1.16	0.22	0.601414	0.22	0.999606	1.20435	pos
1-Hydroxylorcaserin	M194T201	194.119	201.5	10.053	C11H14ClNO		2.41416e+07	2.07027e+07	54.95	2.08269e+07	1.99531e+07	48.57	1.16	0.21	0.560843	0.25	0.999606	0.0286017	pos
Eremanthin	M231T38_2	231.14	38.3	8.44	C15H18O2	C09406	2.99975e+07	2.34574e+07	68.37	2.58001e+07	1.80506e+07	68.93	1.16	0.22	0.36888	0.43	0.956183	0.861641	pos
Procainamide	M236T386	236.162	386.3	8.879	C13H21N3O	C75392	6.35933e+06	1.38676e+06	124.25	5.46534e+06	1.20103e+06	131.36	1.16	0.22	0.842695	0.07	0.999606	0.434577	pos
Glucosamine 6-sulfate	M260T115	260.161	115.4	1.249	C6H13NO8S		4.92267e+06	5.13162e+06	70.67	4.2556e+06	3.34439e+06	96.36	1.16	0.21	0.679223	0.17	0.999606	0.170369	pos
Sphingosine(1+)	M283T620	283.283	619.6	13.5914	C18H38NO2+		2.22319e+08	1.15724e+08	140.77	1.90849e+08	8.40439e+07	110.6	1.16	0.22	0.82198	0.09	0.999606	1.04194	pos
FA 18_1;O	M316T438	316.285	438.4	0.611	C18H34O3	C13791	1.30132e+07	2.20023e+06	152.68	1.12351e+07	2.45381e+06	161.02	1.16	0.21	0.818633	0.09	0.999606	0.49992	pos
Oleoylethanolamide	M326T599	326.306	599.2	1.104	C20H39NO2	C20792	3.65264e+08	2.14671e+08	107.14	3.14693e+08	2.5653e+08	96.07	1.16	0.21	0.767579	0.11	0.999606	0.14649	pos
1-hexadecyl-glycero-3-phosphate	M380T386	380.261	386.1	19.718	C19H41O6P		1.1752e+07	7.48233e+06	114.19	1.01738e+07	7.72477e+06	53.14	1.16	0.21	0.966694	0.01	0.999606	0.210378	pos
1-Aminoethylphosphonate	M124T68	124.008	67.6	2.526	C2H8NO3P	C03782	5.64933e+07	5.3715e+07	36.17	4.84973e+07	3.76995e+07	60.07	1.16	0.22	0.0746913	1.13	0.364555	1.43429	neg
2-Keto-6-acetamidocaproate	M186T89	186.078	88.8	2.809	C8H13NO4	C05548	3.59544e+06	3.42715e+06	56.88	3.09121e+06	2.78413e+06	75.9	1.16	0.22	0.143879	0.84	0.481709	0.966062	neg
FA 7_3;O4	M187T36	187.025	36.2	2.083	C7H8O6	C11515	606130	540735	41.96	521353	489534	51.92	1.16	0.22	0.109144	0.96	0.430078	0.912668	neg
1-Naphthaldehyde	M201T46	201.058	46.5	12.358	C11H8O	C14090	4.92067e+07	41245656	48.36	4.22933e+07	3.73336e+07	54.68	1.16	0.22	0.153137	0.81	0.49223	0.930501	neg
Equol	M224T268	224.063	268.4	6.855	C15H14O3	C14131	1.21241e+06	739841	101.54	1.04836e+06	747061	107.63	1.16	0.21	0.51312	0.29	0.797344	0.334202	neg
trihomomethionine	M236T176	236.093	176.4	12.274	C8H17NO2S	C17221	2.4061e+07	2.06455e+07	66.02	2.07393e+07	2.0641e+07	65.03	1.16	0.21	0.439198	0.36	0.749354	0.851901	neg
Hexadecanedioic acid	M285T339	285.207	339	0.076	C16H30O4	C19615	3.85775e+06	3.1382e+06	65.38	3.33577e+06	2.79729e+06	77.03	1.16	0.21	0.347985	0.46	0.68643	0.999527	neg
Gibberellin A9	M297T408	297.153	408.3	10.066	C19H24O4	C11863	1.61912e+07	1.24581e+07	59.96	1.39436e+07	1.081e+07	71.31	1.16	0.22	0.201671	0.7	0.55017	0.854455	neg
Niacinamide	M123T59	123.055	58.8	0.918	C6H6N2O	C00153	6.72383e+08	5.56177e+08	74.88	5.86542e+08	4.98569e+08	71.76	1.15	0.2	0.814165	0.09	0.999606	0.181092	pos
6-Imino-5-oxocyclohexa-1,3-dienecarboxylate	M152T40	152.036	39.7	13.034	C7H5NO3	C04584	2.26975e+07	1.21953e+07	99.69	1.97865e+07	1.26723e+07	81.48	1.15	0.2	0.630642	0.2	0.999606	0.293381	pos
1,4-Dithiane-2,5-diol	M191T466_2	191.18	466.1	8.247	C4H8O2S2		5.93207e+06	6.28351e+06	67.86	5.14211e+06	4.26115e+06	80.09	1.15	0.21	0.71708	0.14	0.999606	0.534448	pos
cis-3-Hexenyl tiglate	M200T358	200.165	358.3	1.008	C11H18O2		2.58964e+07	2.3987e+07	63.94	2.24281e+07	1.67199e+07	71.68	1.15	0.21	0.187008	0.73	0.855294	1.67768	pos
(Z)-8-Tetradecenal	M228T515	228.193	514.8	14.008	C14H26O		1.01861e+07	7.32893e+06	67.76	8.83193e+06	6.46421e+06	57.42	1.15	0.21	0.376797	0.42	0.96112	0.600014	pos
Methocarbamol	M242T495	242.284	495.1	0.46	C11H15NO5		1.70352e+07	1.67037e+07	38.72	1.48029e+07	1.48132e+07	28.84	1.15	0.2	0.286537	0.54	0.914291	1.01331	pos
Clodronate	M245T377_1	245.175	377.3	2.338	CH4Cl2O6P2		2.20518e+06	648056	149.29	1.91339e+06	749815	165.48	1.15	0.2	0.700127	0.15	0.999606	0.826293	pos
(R)-3-hydroxybutyrylcarnitine	M248T78	248.151	77.9	5.472	C11H21NO5		2.55059e+07	1.9264e+07	60.06	2.22714e+07	1.67677e+07	80.13	1.15	0.2	0.126665	0.9	0.77641	1.08511	pos
Glycerophosphocholine	M258T49	258.11	49.2	0.793	C8H20NO6P		8.32589e+07	5.81692e+07	89.26	7.24782e+07	5.23e+07	107.64	1.15	0.2	0.754965	0.12	0.999606	0.737313	pos
13-hydroxylupanine	M265T225	265.196	225.3	19.062	C15H24N2O2	C02621	2.34335e+06	1.68825e+06	77.88	2.0318e+06	1.85068e+06	67.28	1.15	0.21	0.481387	0.32	0.990392	0.501444	pos
ST 18_3;O3	M306T293	306.206	293.1	0.852	C18H24O3	C14209	1.13099e+07	6.16129e+06	102.92	9.86434e+06	6.34492e+06	89.13	1.15	0.2	0.99555	0	0.999858	0.180843	pos
elwesine	M314T292	314.214	292.3	15.335	C16H21NO3	C21637	7.32009e+08	6.57351e+08	68.08	6.35244e+08	6.11624e+08	69.83	1.15	0.2	0.489815	0.31	0.992088	0.699893	pos
(all-Z)-7,10,13-Docosatrienoic acid	M352T611	352.321	611	0.54	C22H38O2	C21940	1.9199e+07	6.92144e+06	166.77	1.67574e+07	4.87552e+06	218.72	1.15	0.2	0.434685	0.36	0.976744	1.5454	pos
ST 24_3;O5	M388T252	388.254	252.3	16.734	C24H36O5	C15568	1.39702e+07	9.66718e+06	91.22	1.21554e+07	7.95534e+06	104.02	1.15	0.2	0.166256	0.78	0.823247	1.0647	pos
(3S,9R,13R,14S)-4,4,9,13,14-pentamethyl-17-[(2R)-6-methylhept-5-en-2-yl]-2,3,7,8,10,11,12,15,16,17-decahydro-1H-cyclopenta[a]phenanthrene-3,11-diol	M426T545	426.358	544.8	9.821	C30H50O2	C21842	2.58288e+07	3.07573e+07	43.81	2.24094e+07	1.90068e+07	51.44	1.15	0.2	0.249411	0.6	0.903523	0.75152	pos
1-Palmitoylphosphatidylcholine	M496T614_2	496.338	614.2	2.522	C24H50NO7P		3.13933e+07	2.55759e+07	56.8	2.73465e+07	1.94638e+07	85.73	1.15	0.2	0.160596	0.79	0.820677	1.726	pos
GDP-4-Dehydro-6-deoxy-D-mannose	M571T213_4	571.067	212.9	7.74554	C16H23N5O15P2	C01222	4.705e+06	3.91104e+06	79.94	4.10597e+06	3.20784e+06	90.18	1.15	0.2	0.37532	0.43	0.960916	0.526003	pos
Pyridoxal 5'-phosphate	M229T51	228.994	50.7	12.893	C8H10NO6P	C00018	9.26702e+06	6.93111e+06	86.57	8.03278e+06	4.67576e+06	156.98	1.15	0.21	0.63351	0.2	0.855723	0.271892	neg
1-(4-Hydroxyphenyl)-1-decene-3,5-dione	M241T88	241.12	87.5	14.082	C16H20O3	C17744	3.19028e+06	2.33702e+06	73.94	2.77269e+06	1.77241e+06	89.81	1.15	0.2	0.347675	0.46	0.686364	1.03876	neg
5-L-Glutamyl-taurine	M253T42	253.05	42.4	2.063	C7H14N2O6S	C05844	1.77259e+07	7.87111e+06	113	1.54073e+07	1.00951e+07	105.39	1.15	0.2	0.637932	0.2	0.856684	0.382458	neg
dUMP	M353T34	353.04	34.2	3.245	C9H13N2O8P	C00365	1.64152e+06	1.70938e+06	43.48	1.4294e+06	1.18169e+06	67.85	1.15	0.2	0.125931	0.9	0.455055	0.648141	neg
ST 27_2;O2	M445T604	445.332	604.4	0.26	C27H44O2	C05455	2.69503e+07	1.92757e+07	108.71	2.34943e+07	1.19757e+07	102.69	1.15	0.2	0.823363	0.08	0.942204	0.491302	neg
LysoPC(O-18_0_0_0)	M491T628	491.356	627.6	10.6253	C26H56NO6P		1.69354e+08	1.34886e+08	81.62	1.47145e+08	1.20932e+08	90.51	1.15	0.2	0.730482	0.14	0.902935	0.117385	neg
Styrene Oxide	M103T98	103.055	98	7.538	C8H8O	C02083	6.84713e+07	5.3856e+07	48.69	6.02921e+07	5.10169e+07	57.2	1.14	0.18	0.213335	0.67	0.870069	1.63078	pos
Thiiranepropanenitrile	M114T206	114.092	206.2	4.067	C5H7NS		3.43806e+07	3.1886e+07	43	3.01057e+07	2.99936e+07	40.81	1.14	0.19	0.231113	0.64	0.881354	0.969566	pos
2-Propylphenol	M137T47	137.071	47.3	1.924	C9H12O		2.70809e+07	2.53558e+07	28.49	2.38004e+07	2.14314e+07	41.09	1.14	0.19	0.0786241	1.1	0.683689	2.01138	pos
4-Hydroxystachydrine	M143T177	143.072	177.1	14.215	C7H13NO3	C08269	1.55448e+06	1.20228e+06	81.96	1.36083e+06	1.03649e+06	67.24	1.14	0.19	0.306321	0.51	0.922988	1.12757	pos
Ephedrine	M166T173	166.123	173	3.405	C10H15NO	C01575	3.36903e+07	2.65679e+07	48.05	2.95196e+07	2.5621e+07	55.27	1.14	0.19	0.210605	0.68	0.866032	1.62022	pos
cis- and trans-2-Isobutyl-4-methyl-1,3-dioxolane	M167T373	167.071	372.6	16.395	C8H16O2		2.16753e+06	1.23352e+06	83.33	1.89834e+06	1.57652e+06	69.74	1.14	0.19	0.960847	0.02	0.999606	0.419172	pos
(E)-6,10-Dimethyl-9-methylene-5-undecen-2-one	M226T377	226.18	376.9	1.559	C14H24O		1.2443e+08	1.22308e+08	24.97	1.09099e+08	1.12116e+08	32.59	1.14	0.19	0.0541184	1.27	0.615205	1.09705	pos
Dibutyl phthalate	M279T33	279.16	33.4	3.662	C16H22O4	C14214	1.02365e+07	9357061	79.65	8.99855e+06	8.92412e+06	74.96	1.14	0.19	0.809116	0.09	0.999606	0.0553238	pos
FA 18_3	M279T549	279.232	549.5	0.875	C18H30O2	C06427	8.33401e+06	7.27288e+06	69.77	7.28173e+06	5.55204e+06	92.34	1.14	0.19	0.940378	0.03	0.999606	0.587385	pos
Ineketone	M302T273	302.206	272.8	18.496	C20H30O3	C09110	1.63644e+06	1.58644e+06	42.9	1.4347e+06	1.42006e+06	59.99	1.14	0.19	0.126238	0.9	0.77641	1.03863	pos
Simulansine	M310T567	310.31	566.8	0.077	C20H25NO3		2.29747e+07	1.3086e+07	103.82	2.01675e+07	1.35962e+07	88.14	1.14	0.19	0.906432	0.04	0.999606	0.267297	pos
2-oxostearic acid	M316T414	316.285	414.3	0.927	C18H34O3	C00869	6.8441e+06	7.10048e+06	47.45	6.01583e+06	5.48025e+06	75.53	1.14	0.19	0.0883653	1.05	0.707694	0.976863	pos
Glucopyranosylmoranoline	M326T439_1	326.231	438.9	3.289	C12H23NO9		4.92486e+06	4.94789e+06	76.22	4.31788e+06	4.33218e+06	74.1	1.14	0.19	0.924333	0.03	0.999606	0.196278	pos
6-Hydroxydecanoylcarnitine	M332T345	332.243	345.3	1.316	C17H33NO5		6.67932e+06	3.88647e+06	90.25	5.85119e+06	3.00415e+06	105.81	1.14	0.19	0.159035	0.8	0.82028	1.35317	pos
Prostaglandin B1	M337T380	337.236	380	2.442	C20H32O4	C00959	8.31848e+06	4.81725e+06	123.28	7.30478e+06	3.38053e+06	129.64	1.14	0.19	0.799026	0.1	0.999606	0.305972	pos
4alpha-hydroxymethyl-ergosta-7,24(241)-dien-3beta-ol	M429T537_2	429.38	536.8	17.963	C29H48O2	C22117	1.99724e+08	2.04733e+08	23.23	1.74687e+08	1.75415e+08	28.66	1.14	0.19	0.0455582	1.34	0.575903	2.11668	pos
10-Methylhenicosanoylcarnitine	M484T614	484.437	614.4	1.006	C29H57NO4		1.22582e+07	1.00398e+07	89.57	1.07894e+07	7.59109e+06	91.88	1.14	0.18	0.0726048	1.14	0.665786	1.51417	pos
Astaxanthin	M614T582_2	614.493	582	0.539	C40H52O4	C08580	4.10293e+07	1.75818e+07	117.54	3.5981e+07	1.51448e+07	151.14	1.14	0.19	0.386787	0.41	0.961481	0.677415	pos
PC(P-16_0_18_0)	M747T577	746.557	577.4	16.879	C42H84NO7P		1.19447e+07	1.00844e+07	67.28	1.0457e+07	9.03e+06	68.27	1.14	0.19	0.573773	0.24	0.999606	0.761196	pos
PE-NMe2(13M5_13D5)	M989T351_6	988.764	350.5	11.327	C54H96NO10P		9.18933e+06	6.16699e+06	72.53	8.06876e+06	5.43251e+06	104.2	1.14	0.19	0.158885	0.8	0.82028	1.06234	pos
Pyroglutamic acid	M128T44	128.035	43.8	0.115	C5H7NO3	C01879	1.7213e+08	1.34861e+08	58.83	1.50484e+08	9.53443e+07	80.2	1.14	0.19	0.12467	0.9	0.454152	0.954338	neg
L-Glutamic acid	M146T42	146.046	42.2	0.829	C5H9NO4	C00025	9.41333e+08	9.21275e+08	36.81	8.25599e+08	6.99463e+08	42.57	1.14	0.19	0.147304	0.83	0.484775	0.783161	neg
(2R,3R,4R)-2-Amino-4-hydroxy-3-methylpentanoic acid	M146T48_1	146.066	47.5	7.501	C6H13NO3	C20802	1.51791e+07	1.49625e+07	28.3	1.32936e+07	1.31725e+07	36.17	1.14	0.19	0.0823004	1.08	0.379643	1.4394	neg
L-Xylonic acid	M147T42_1	147.03	41.6	2.077	C5H10O6	C05411	4.59216e+07	4.47168e+07	36.34	4.03692e+07	3.41684e+07	43.21	1.14	0.19	0.148314	0.83	0.484975	0.782639	neg
Indole-3-carboxaldehyde	M190T93	190.052	93.1	3.869	C9H7NO	C08493	2.35725e+07	1.77167e+07	70.17	2.07269e+07	1.80882e+07	47.4	1.14	0.19	0.549808	0.26	0.816225	0.0868299	neg
Dihydrobiopterin	M220T52	220.083	52.3	4.059	C9H13N5O3	C02953	7.82777e+06	6.30059e+06	58.53	6.84351e+06	5.04599e+06	112.1	1.14	0.19	0.0998359	1	0.412861	1.0689	neg
MCULE-6511007969	M231T62	231.135	61.7	16.634	C15H22O3	C20405	904197	658124	100.76	795036	328681	193.25	1.14	0.19	0.272165	0.57	0.62119	0.745489	neg
Dopaquinone	M256T46	256.049	46.4	9.47484	C9H9NO4	C00822	6.33711e+06	4.55376e+06	100.41	5.57972e+06	4.3477e+06	71.7	1.14	0.18	0.82692	0.08	0.943603	0.280024	neg
Alcophosphamide	M277T47	277.074	47.5	7.731	C7H17Cl2N2O3P	C16551	6.68507e+07	5.98749e+07	63.63	5.87819e+07	5.55542e+07	59.85	1.14	0.19	0.382196	0.42	0.712581	0.44976	neg
2-Hydroxystearic acid	M281T684	281.248	684.5	3.873	C18H36O3	C03045	2.23367e+08	2.16115e+08	75.55	1.95689e+08	1.20467e+08	93.77	1.14	0.19	0.216171	0.67	0.568781	0.332323	neg
Phosphoenolpyruvic acid	M335T36	334.957	36.2	1.42	C3H5O6P	C00074	1.62706e+06	1.19846e+06	101.26	1.42859e+06	1.14436e+06	130.21	1.14	0.19	0.935644	0.03	0.983085	0.151909	neg
phentolamine	M561T605	561.3	605.4	2.793	C17H19N3O	C07439	1.20508e+08	8.83041e+07	97.49	1.05419e+08	7.31157e+07	118.8	1.14	0.19	0.698287	0.16	0.890571	0.213315	neg
Cytidine 5'-monophosphate-N-acetylneuraminic acid	M613T38_1	613.138	37.9	3.23774	C20H31N4O16P	C00128	2.75995e+07	1.70757e+07	105.64	2.41582e+07	1.50574e+07	90.52	1.14	0.19	0.947708	0.02	0.987283	0.235167	neg
Isoamyl isothiocyanate	M130T178	130.065	177.5	2.133	C6H11NS		7.09049e+06	7.88627e+06	25.15	6.25541e+06	6.78528e+06	30.62	1.13	0.18	0.188079	0.73	0.85567	1.13387	pos
Hypoxanthine	M137T76	137.046	75.6	0.626	C5H4N4O	C00262	7.47871e+08	7.04315e+08	28.58	6.63897e+08	6.10728e+08	36.69	1.13	0.17	0.122948	0.91	0.774163	1.44111	pos
Parapyruvate	M160T33	159.971	32.6	15.857	C6H8O6	C06033	2.91347e+07	2.62212e+07	66.31	2.58431e+07	2.72406e+07	43.54	1.13	0.17	0.981285	0.01	0.999606	0.437257	pos
Cinnamic Acid	M166T649	166.084	648.7	11.152	C9H8O2	C00423	6.83788e+06	6.83866e+06	39.34	6.07314e+06	5.86812e+06	68.98	1.13	0.17	0.115522	0.94	0.76312	1.49505	pos
N-Acetyl-L-glutamate 5-semialdehyde	M174T228	174.077	228.3	3.556	C7H11NO4	C01250	1.37172e+06	1.05435e+06	87.04	1.20941e+06	952452	88.56	1.13	0.18	0.532911	0.27	0.999606	0.291672	pos
2-(Methylthio)ethanol	M185T43	185.069	43.2	12.7303	C3H8OS		7.47827e+06	5.4455e+06	67.59	6.61004e+06	4.94862e+06	57.66	1.13	0.18	0.537934	0.27	0.999606	0.696791	pos
N-Hydroxy-2-acetamidofluorene	M223T408	223.097	408.1	11.0276	C15H13NO2	C03954	1.55435e+07	8.13979e+06	93.03	1.37748e+07	1.00794e+07	105.34	1.13	0.17	0.399683	0.4	0.966834	0.376817	pos
Dehydrogenated ticlopidine	M262T81	262.165	81.2	0.033	C14H12ClNS		9.94679e+06	9.08733e+06	62.33	8.77238e+06	7.72632e+06	50.63	1.13	0.18	0.73435	0.13	0.999606	0.712668	pos
Threonyllysine	M265T244	265.155	244	15.31	C10H21N3O4		4.90657e+06	2.5461e+06	101.5	4.34122e+06	1.69244e+06	125.79	1.13	0.18	0.519169	0.28	0.998177	0.149945	pos
Furanojaponin	M334T671	334.31	670.7	1.873	C20H28O3		1.37056e+06	1.18135e+06	51.22	1.20896e+06	1.11809e+06	36.26	1.13	0.18	0.42374	0.37	0.970118	0.712171	pos
Camelliagenin C	M474T581	474.318	581.3	16.031	C30H50O5		1.9586e+07	1.07619e+07	110.91	1.74015e+07	1.06132e+07	103.58	1.13	0.17	0.251605	0.6	0.905435	0.774888	pos
PC(20_4(5Z,8Z,11Z,14Z)_P-16_0)	M784T614_1	783.557	614.5	9.383	C44H80NO7P		7.65505e+06	6.10552e+06	94.76	6.76215e+06	3.87437e+06	118	1.13	0.18	0.861366	0.06	0.999606	0.139689	pos
L-2-(Hydroxymethyl)-1,2,3,4-butanetetrol	M134T42	134.035	42.3	0.334	C5H12O5	C01569	2.16196e+06	1802160	62.99	1.90655e+06	1.7146e+06	86.8	1.13	0.18	0.249885	0.6	0.600772	0.644	neg
N-Acetylthreonine	M160T46	160.062	45.5	1.698	C6H11NO4		3.50844e+07	3.36259e+07	57.69	31072461	3.25692e+07	55.76	1.13	0.18	0.3944	0.4	0.719395	0.599596	neg
L-Threo-3-Phenylserine	M163T260	163.04	260.2	1.446	C9H11NO3	C03290	3.65338e+06	3.39427e+06	39.19	3.24514e+06	2.80737e+06	81.59	1.13	0.17	0.082708	1.08	0.380227	0.584412	neg
Methylisocitric acid	M205T67	205.036	67.1	0.612	C7H10O7	C04593	2.74124e+07	1.3912e+07	107.49	2.43442e+07	6.72542e+06	131.27	1.13	0.17	0.18435	0.73	0.529073	0.823047	neg
4alpha-Hydroxymethyl-4beta-methyl-5alpha-cholesta-8-en-3beta-ol	M491T685	491.367	685.1	15.22	C29H50O2		2.39546e+08	2.5732e+08	57.82	2.11752e+08	1.58705e+08	61.23	1.13	0.18	0.366164	0.44	0.698963	0.2867	neg
Novamethymycin	M546T432_2	546.287	431.8	8.732	C25H43NO8	C20741	1.36574e+07	9.81619e+06	136.82	1.21128e+07	9.27588e+06	89.59	1.13	0.17	0.595571	0.23	0.839106	0.490235	neg
Thymine	M127T78	127.038	77.7	6.841	C5H6N2O2	C00178	3.89526e+07	2.22986e+07	65.44	3.47413e+07	1.76843e+07	75.86	1.12	0.17	0.354503	0.45	0.947003	0.82354	pos
N-alpha-Acetyl-L-citrulline	M174T54	174.096	54.5	5.707	C8H15N3O4	C15532	3.19998e+06	2.47606e+06	71.7	2.84756e+06	2.22767e+06	93.5	1.12	0.17	0.361339	0.44	0.951478	0.4148	pos
4-Methyl-2-phenyl-2-pentenal	M175T412	175.148	412.5	1.603	C12H14O		1.93932e+07	1.55769e+07	59.88	1.73025e+07	1.42107e+07	58.44	1.12	0.16	0.583859	0.23	0.999606	0.733852	pos
Lead	M247T63	247.075	63.4	1.64962	Pb	C06696	7.61568e+06	5.32008e+06	99.1	6.77578e+06	4.02269e+06	150.47	1.12	0.17	0.272772	0.56	0.912081	1.3302	pos
Beta-Guanidinopropionic acid	M263T51_2	263.146	50.6	0.468	C4H9N3O2	C03065	1.68024e+07	1.05401e+07	91.33	1.50466e+07	8.59354e+06	90.37	1.12	0.16	0.522943	0.28	0.998177	0.732954	pos
Promazine	M302T209	302.171	209.1	7.157	C17H20N2S	C07379	2.40187e+06	2.61939e+06	60.35	2.14641e+06	1.58559e+06	73.32	1.12	0.16	0.6072	0.22	0.999606	0.896448	pos
Androstenedione	M304T430_1	304.23	429.9	9.87733	C19H26O2	C00280	1.07975e+06	818675	91.23	967906	830894	76.32	1.12	0.16	0.429257	0.37	0.974054	0.918329	pos
(13R,14R)-7-Labdene-13,14,15-triol	M325T498	325.237	497.8	0.073	C20H36O3		2.03907e+07	1.74507e+07	50.46	1.8281e+07	1.79738e+07	41.68	1.12	0.16	0.429557	0.37	0.974054	0.220746	pos
5,6alpha-Epoxy-5alpha-cholestane	M369T688_2	369.359	688	19.066	C27H46O	C05423	2.85505e+06	2.83517e+06	45.29	2.54613e+06	2.21538e+06	43.18	1.12	0.17	0.346718	0.46	0.946643	0.0910654	pos
2-(4-Allyl-2,6-dimethoxyphenoxy)-1-(3,4,5-trimethoxyphenyl)-1-propanol	M457T665	457.29	664.7	14.858	C23H30O7		1.53842e+07	1.01545e+07	68.92	1.36926e+07	1.0405e+07	68.23	1.12	0.17	0.576428	0.24	0.999606	0.615128	pos
Clupanodonyl carnitine	M474T493	474.356	493.2	3.092	C29H47NO4		5.77018e+06	5.18075e+06	63.83	5.17279e+06	3.44492e+06	61.07	1.12	0.16	0.38934	0.41	0.961539	0.22023	pos
UDP-N-acetylmuramoyl-L-alanyl-D-glutamyl-L-lysine	M991T306_4	991.193	305.7	5.328	C34H55N7O24P2	C05892	9.83078e+06	8.39359e+06	75.32	8.74698e+06	6.28403e+06	89.41	1.12	0.17	0.372198	0.43	0.958123	0.276689	pos
2-Aminoisobutyric acid	M102T42	102.056	42.2	3.439	C4H9NO2	C03665	2.54916e+07	2.43278e+07	35.43	2.27885e+07	1.93795e+07	43.07	1.12	0.16	0.181969	0.74	0.527911	0.713941	neg
3-Aminopropionaldehyde	M118T68	118.052	68	7.92211	C3H7NO	C05665	3.0811e+07	2.98824e+07	33.71	2.755e+07	2.86046e+07	32.39	1.12	0.16	0.217804	0.66	0.569378	0.996655	neg
FA 6_2;O	M127T50	127.04	50.3	3.421	C6H8O3	C20240	1.7748e+06	1.43275e+06	82.49	1.58254e+06	1.4374e+06	71.06	1.12	0.17	0.613632	0.21	0.847713	0.371107	neg
Allantoin	M157T50_2	157.037	50	2.47	C4H6N4O3	C01551	769368	547733	63.45	687232	413569	84.97	1.12	0.16	0.234702	0.63	0.588112	0.880775	neg
5-Methylmaleylacetate	M171T53_2	171.028	53.3	11.667	C7H8O5	C18306	2.27573e+06	1.93586e+06	61.33	2.02334e+06	1.70751e+06	43.92	1.12	0.17	0.906515	0.04	0.976746	0.161882	neg
L-Tyrosine	M180T59	180.067	58.9	1.593	C9H11NO3	C00082	2.23195e+08	1.85103e+08	52.76	1.99493e+08	1.30296e+08	63.1	1.12	0.16	0.224368	0.65	0.576002	0.498423	neg
D-Urobilin	M569T405_1	569.268	405.5	15.508	C33H40N4O6	C05795	3.1472e+06	2.72137e+06	86.87	2.80962e+06	2.49846e+06	71.04	1.12	0.16	0.519264	0.28	0.802008	0.518483	neg
Canthaxanthin	M625T565_2	625.388	565.4	2.923	C40H52O2	C08583	2.01265e+06	1.91246e+06	61.41	1.79395e+06	1.51098e+06	73.17	1.12	0.17	0.624935	0.2	0.851449	0.6925	neg
Stachyose	M711T48_1	711.214	48.3	8.931	C24H42O21	C01613	2.95007e+06	3.21507e+06	76.08	2.63679e+06	2.0446e+06	80.46	1.12	0.16	0.647527	0.19	0.863507	0.314145	neg
Cytosine	M112T53	112.051	52.7	1.46	C4H5N3O	C00380	6.14994e+06	4.67873e+06	89.75	5.5605e+06	5.0345e+06	73.51	1.11	0.15	0.951584	0.02	0.999606	0.90244	pos
N-Methyl-a-aminoisobutyric acid	M118T197	118.085	197.4	7.207	C5H11NO2		2.06027e+07	1.17726e+07	146.88	1.86182e+07	1.08346e+07	112.2	1.11	0.15	0.871765	0.06	0.999606	0.52391	pos
Ethyl butylacetylaminopropionate	M216T383	216.16	382.9	2.72	C11H21NO3	C18830	9.08558e+06	7.51341e+06	50.61	8.20239e+06	7.20408e+06	48.18	1.11	0.15	0.363725	0.44	0.953627	1.15315	pos
Neryl propionate	M228T676	228.193	676.4	12.694	C13H22O2		2.14196e+06	1.89846e+06	49.24	1.92465e+06	1.67729e+06	79.19	1.11	0.15	0.0942413	1.03	0.72199	0.997085	pos
N-lactoyl-Tyrosine	M254T228	254.103	228.5	2.383	C12H15NO5		1.97127e+07	1.92224e+07	70.65	1.77853e+07	1.69194e+07	50.33	1.11	0.15	0.88514	0.05	0.999606	0.750408	pos
Palmitoleic acid	M272T416	272.258	416.4	0.71	C16H30O2	C08362	1.78939e+07	5.52494e+06	134.31	1.60863e+07	9.83924e+06	114.69	1.11	0.15	0.648949	0.19	0.999606	0.0732141	pos
N2-gamma-Glutamylglutamine	M276T51	276.12	51.4	2.511	C10H17N3O6	C05283	2.20437e+07	17438086	88.27	1.99358e+07	1.08108e+07	117.06	1.11	0.15	0.554313	0.26	0.999606	0.290027	pos
Pristanal	M300T584	300.326	584.1	0.916405	C19H38O		2.16876e+07	2.04494e+07	70.46	1.94604e+07	1.81051e+07	67.34	1.11	0.16	0.981778	0.01	0.999606	0.477959	pos
6-Keto-prostaglandin F1a	M371T318_2	371.242	318.4	1.35443	C20H34O6	C05961	6.30895e+06	4.87278e+06	99.12	5.67993e+06	4.7386e+06	65.22	1.11	0.15	0.95734	0.02	0.999606	0.660806	pos
6-Oxokanamycin C	M439T216	439.24	216.3	0.356	C18H34N4O11	C21252	848296	843406	54.23	763781	795063	56.83	1.11	0.15	0.564853	0.25	0.999606	0.265297	pos
Tobramycin	M451T225	451.235	225.2	11.175	C18H37N5O9	C00397	2.24122e+06	910426	120.59	2.01376e+06	1.32884e+06	141.92	1.11	0.15	0.959066	0.02	0.999606	0.382128	pos
LysoPC(16_0_0_0)	M496T494	496.337	493.7	4.53	C24H50NO7P		4.92386e+07	2.80726e+07	95.23	4.41989e+07	3.33329e+07	85.72	1.11	0.16	0.717408	0.14	0.999606	0.558229	pos
PC(18_4(6Z,9Z,12Z,15Z)_18_1(9Z))	M781T577	780.539	577.4	18.643	C44H78NO8P		1.17e+08	6.1361e+07	151.33	1.05668e+08	4.20603e+07	129.42	1.11	0.15	0.834797	0.08	0.999606	0.156928	pos
Ornithine	M131T65	131.083	65.5	4.602	C5H12N2O2	C00077	3.59901e+07	3.30617e+07	39.34	3.2524e+07	2.88433e+07	45.41	1.11	0.15	0.262775	0.58	0.615123	1.07057	neg
4-Guanidinobutanoic acid	M144T51	144.067	50.9	2.685	C5H11N3O2	C01035	2.49926e+06	2.48757e+06	55.83	2.25239e+06	2.10266e+06	69.59	1.11	0.15	0.442704	0.35	0.75171	0.730028	neg
Pyridoxal	M228T58	228.052	58.1	0.61837	C8H9NO3	C00250	6.75286e+06	3.22263e+06	90.42	6.08288e+06	5.13156e+06	81.59	1.11	0.15	0.674066	0.17	0.879053	0.149128	neg
Fenbendazole	M298T38	298.069	38.1	12.858	C15H13N3O2S	C21876	7.47217e+06	7.70276e+06	53.99	6.74349e+06	5.04644e+06	81.94	1.11	0.15	0.356839	0.45	0.690455	0.545248	neg
Biocytin	M371T357	371.173	357.1	6.57477	C16H28N4O4S	C05552	60458.2	69202.9	35.66	54499.2	58433.2	34.23	1.11	0.15	0.564079	0.25	0.82227	0.00762517	neg
Nordeoxycholic acid	M377T490_1	377.269	490.3	1.374	C23H38O4		1.05251e+08	6.97357e+07	86.06	9.44034e+07	6.11978e+07	94.19	1.11	0.16	0.483994	0.32	0.775463	0.283468	neg
Biotinyl-5'-AMP	M554T38_1	554.122	37.6	2.229	C20H28N7O9PS	C05921	1.00236e+07	4.69225e+06	165.23	9.0043e+06	5.14688e+06	106.3	1.11	0.15	0.899866	0.05	0.972748	0.0524701	neg
Glyceric acid	M124T59	124.059	58.8	12.357	C3H6O4	C00258	1.35154e+07	1.22243e+07	74.45	1.23335e+07	6.07176e+06	98.66	1.1	0.13	0.473054	0.33	0.987341	0.920949	pos
Iminoaspartic acid	M132T219	132.1	219	11.357	C4H5NO4	C05840	4.5186e+07	3.28457e+07	67.11	4.1223e+07	2.76762e+07	77.97	1.1	0.13	0.424745	0.37	0.9713	0.489106	pos
Isopyridoxal	M151T61	151.062	60.6	5.142	C8H9NO3	C06051	7.22737e+07	7.09134e+07	23.76	6.58912e+07	5.81223e+07	44.24	1.1	0.13	0.100146	1	0.733691	0.983716	pos
5-Nitro-o-toluidine	M170T624	170.095	624.2	15.872	C7H8N2O2	C16398	1.58318e+07	1.45852e+07	78.83	1.43535e+07	9.0868e+06	77.64	1.1	0.14	0.449718	0.35	0.977408	0.987071	pos
5-Guanidino-3-methyl-2-oxopentanoic acid	M188T565	188.129	565.2	2.054	C7H13N3O3	C20234	1.93704e+07	1.97449e+07	41.92	1.76178e+07	1.63835e+07	45.26	1.1	0.14	0.410799	0.39	0.970118	0.590565	pos
Orotic acid	M195T270	195.113	270.1	6.95913	C5H4N2O4	C00295	8.42103e+06	5.84287e+06	78.56	7.68196e+06	6.71193e+06	73.42	1.1	0.13	0.586762	0.23	0.999606	0.165979	pos
Citronellyl propionate	M213T384	213.148	383.6	0.532	C13H24O2		1.31981e+06	1.03027e+06	88.56	1.1949e+06	913762	67.51	1.1	0.14	0.505963	0.3	0.994031	0.454699	pos
2-Amino-3,8-dimethyl-3H-imidazo[4,5-f]quinoxaline	M214T429	214.253	428.8	0.061	C11H11N5	C19255	3.23217e+07	2.5259e+07	96.67	2.93579e+07	2.16157e+07	77.07	1.1	0.14	0.692428	0.16	0.999606	0.637511	pos
N-Acetyl-b-glucosaminylamine	M238T331	238.142	331	9.062	C8H16N2O5	C01239	1.4256e+06	515339	137.15	1.29432e+06	650330	127.86	1.1	0.14	0.907606	0.04	0.999606	0.672522	pos
Mevalonic acid-5P	M267T86	267.134	86	13.2489	C6H13O7P	C01107	3.11301e+06	1.43796e+06	106.79	2.82029e+06	1.35934e+06	135.18	1.1	0.14	0.211845	0.67	0.869024	0.763263	pos
Dansyl chloride	M270T512	270.316	512	2.553	C12H12ClNO2S		2.15879e+07	1.50967e+07	77.15	1.95676e+07	1.53604e+07	62.99	1.1	0.14	0.56981	0.24	0.999606	0.352348	pos
Glutamylmethionine	M279T91	279.101	90.7	2.099	C10H18N2O5S		1.53505e+07	1.31084e+07	51.44	1.39751e+07	1.25149e+07	40.24	1.1	0.14	0.720162	0.14	0.999606	0.0407438	pos
Venlafaxine	M300T397	300.199	396.6	19.691	C17H27NO2	C07187	2.96418e+06	3.17447e+06	65.16	2702772	2.19828e+06	71.29	1.1	0.13	0.993631	0	0.999858	0.225756	pos
Phytanic acid	M330T485	330.337	484.8	1.69699	C20H40O2	C01607	9.44384e+07	4.34695e+07	122.29	8.58566e+07	4.95629e+07	111.96	1.1	0.14	0.950786	0.02	0.999606	0.327795	pos
1,10-Phenanthroline	M361T278	361.14	277.9	12.6433	C12H8N2	C00604	1.05032e+07	9.41753e+06	99.27	9.52354e+06	6.05771e+06	107.01	1.1	0.14	0.739929	0.13	0.999606	0.0445507	pos
3beta-Hydroxy-5-cholestenal	M384T686_2	384.359	685.7	19.973	C27H44O2		4.00064e+06	2.60574e+06	98.32	3.6394e+06	2.33607e+06	96.27	1.1	0.14	0.856227	0.07	0.999606	0.121217	pos
Citraconic acid	M129T68	129.019	68	1.308	C5H6O4	C02226	1.66174e+07	1.67027e+07	38.21	1.50958e+07	1.37849e+07	48.3	1.1	0.14	0.289636	0.54	0.640267	1.15691	neg
7-Methylguanosine 5'-phosphate	M423T228_2	423.074	228.3	13.1768	C11H17N5O8P+	C03998	6.68223e+06	6.08799e+06	65.52	6.04961e+06	5.65073e+06	78.63	1.1	0.14	0.529206	0.28	0.806974	0.939923	neg
Hydroxykynurenine	M447T499	447.148	499.1	9.236	C10H12N2O4	C02794	1.98697e+08	1.80104e+08	54.55	1.80799e+08	1.93429e+08	39.56	1.1	0.14	0.624246	0.2	0.851449	0.419067	neg
Protoporphyrin IX	M623T647	623.25	646.8	1.46166	C34H34N4O4	C75594	2.07778e+07	2.00091e+07	86.81	1.88435e+07	1.32137e+07	115.04	1.1	0.14	0.353134	0.45	0.688266	0.384064	neg
Ureidopropionic acid	M171T638	171.151	638	0.825119	C4H8N2O3	C02642	7.43057e+06	6.02545e+06	87.1	6.82413e+06	6.62474e+06	69.3	1.09	0.12	0.643961	0.19	0.999606	0.264475	pos
1-Methoxy-2-hydroxyanthracene	M242T106	242.101	105.6	7.004	C15H12O2	C16208	3.15859e+06	2.97867e+06	28.51	2.9001e+06	2.42308e+06	34.91	1.09	0.12	0.218082	0.66	0.875193	1.81132	pos
gamma-Glutamylvaline	M247T86_1	247.129	86.3	2.257	C10H18N2O5		3.47195e+07	3.11879e+07	54.33	3.18648e+07	2.96859e+07	33.01	1.09	0.12	0.829996	0.08	0.999606	0.776011	pos
N-Succinyl-L,L-2,6-diaminopimelate	M274T59	274.089	58.7	12.124	C11H18N2O7	C04421	1.34031e+07	8.04994e+06	128.75	1.23068e+07	9.10618e+06	113.52	1.09	0.12	0.379563	0.42	0.961481	0.536832	pos
Arabinopyranobiose	M283T217	283.176	217.1	2.045	C10H18O9		7.63967e+06	6.86198e+06	41.62	7015863	6.27829e+06	55.25	1.09	0.12	0.275943	0.56	0.912081	1.35755	pos
Arginylglutamine	M286T220	286.177	220.3	6.704	C11H22N6O4		7.0576e+06	6.28456e+06	81.53	6.4858e+06	6.40475e+06	116.1	1.09	0.12	0.418967	0.38	0.970118	0.402551	pos
1-Methylguanosine	M298T81	298.114	81	2.316	C11H15N5O5		1.58427e+07	1.4339e+07	102.58	1.45169e+07	1.17532e+07	79.05	1.09	0.13	0.989044	0	0.999858	0.650992	pos
Palmitoylethanolamide	M300T588	300.29	588.3	0.364	C18H37NO2	C16512	3.42602e+08	1.24191e+08	233.22	3.13705e+08	7.76662e+07	294.41	1.09	0.13	0.223712	0.65	0.880366	2.07633	pos
Cyanidin 3-xylosyl(coumaroylglucosyl)galactoside	M907T649	907.288	648.9	15.582	C41H45O22+	C20460	6.10012e+06	6.42642e+06	71.95	5.59958e+06	3.90765e+06	79.34	1.09	0.12	0.981687	0.01	0.999606	0.218639	pos
2-Hydroxycinnamic acid	M163T59_2	163.04	58.8	1.439	C9H8O3	C01772	1.9036e+06	1.83687e+06	69.57	1.74554e+06	1.78457e+06	64.28	1.09	0.13	0.901348	0.05	0.973291	0.118233	neg
2-epi-Valiolone	M173T437	173.043	437.2	12.389	C7H12O6	C21282	1.2429e+07	1.0981e+07	82.08	1.14523e+07	7.82749e+06	80.39	1.09	0.12	0.862143	0.06	0.955264	0.799685	neg
3-Hydroxyanthranilic acid	M198T69	198.041	69.1	2.046	C7H7NO3	C00632	5.09048e+06	4.53522e+06	49.03	4.64918e+06	4.15669e+06	42.09	1.09	0.13	0.580271	0.24	0.829078	0.326611	neg
Stearic acid	M283T423	283.26	423.3	15.318	C18H36O2	C01530	3.20411e+06	3.00471e+06	40.56	2.93697e+06	2.63454e+06	51.58	1.09	0.13	0.289958	0.54	0.640337	0.246775	neg
Calcitroic acid	M355T279_1	355.224	279	10.5707	C23H34O4	C18230	4.44632e+06	3.56924e+06	83.35	4.08842e+06	2.77325e+06	103.33	1.09	0.12	0.308009	0.51	0.658882	1.2709	neg
Tabersonine	M381T646_2	381.186	646.4	10.567	C21H24N2O2	C09244	2.94512e+07	2.39143e+07	82.61	2.70575e+07	1.96383e+07	110.12	1.09	0.12	0.650407	0.19	0.864009	0.906075	neg
2-octaprenylphenol	M638T621_3	637.54	620.9	7.748	C46H70O	C05810	6.60292e+07	6.2403e+07	47.18	6.07476e+07	5.1486e+07	50.08	1.09	0.12	0.453732	0.34	0.759405	0.0173523	neg
4-Deoxy-4-thio-alpha-D-digitoxosyl-calicheamicin T0	M711T611	711.125	610.7	10.555	C30H38N2O11S4	C21339	4.03773e+07	2.47263e+07	121.77	3.71174e+07	1.65288e+07	139.63	1.09	0.12	0.627034	0.2	0.852163	0.598749	neg
ecdysone palmitate	M748T594	747.539	593.7	3.249	C43H74O7	C02681	4.96891e+06	4.43853e+06	72.24	4.53842e+06	3.72885e+06	97.08	1.09	0.13	0.546545	0.26	0.815465	0.57607	neg
1-Pyrroline-5-carboxylic acid	M114T60	114.038	60	7.939	C5H7NO2	C03912	5.05552e+06	4.09691e+06	56.65	4.69973e+06	3.99309e+06	67.14	1.08	0.11	0.514523	0.29	0.998177	0.864418	pos
L-Threonine	M120T48	120.066	48.3	2.359	C4H9NO3	C00188	2.46077e+08	2.36074e+08	58.3	2.27924e+08	1.98852e+08	76.73	1.08	0.11	0.155949	0.81	0.81407	1.049	pos
2-Methyl-4-propyloxazole	M126T260	126.056	260	8.309	C7H11NO		2.06361e+07	1.6348e+07	82.11	1.9078e+07	1.42255e+07	59.22	1.08	0.11	0.958304	0.02	0.999606	0.0542992	pos
Ethyl 3-oxohexanoate	M159T38	159.105	38.4	18.442	C8H14O3	C02975	2.06926e+06	1.41878e+06	107.53	1.91975e+06	910827	119.21	1.08	0.11	0.900349	0.05	0.999606	1.02375	pos
Lysylthreonine	M231T39_5	231.121	38.9	3.252	C10H21N3O4		918087	901357	38.78	852925	777142	64.62	1.08	0.11	0.200881	0.7	0.864313	0.989828	pos
Oseltamivir acid	M267T90	267.168	89.6	8.271	C14H24N2O4	C90284	1.20674e+07	5.08538e+06	119.74	1.11578e+07	4.42011e+06	169.45	1.08	0.11	0.441688	0.35	0.977408	1.26874	pos
Griseophenone C	M288T51	288.075	50.8	0.733	C16H16O6	C18836	1.01028e+07	6.77112e+06	114.15	9.3263e+06	5.754e+06	128.97	1.08	0.12	0.256514	0.59	0.909041	0.344238	pos
13a-Tigloyloxylupanine	M330T277	330.227	276.7	8.986	C20H30N2O3	C04170	2.65774e+07	2.19578e+07	41.98	2.46e+07	2.32988e+07	38.34	1.08	0.11	0.446072	0.35	0.977408	0.443985	pos
S-Lactoylglutathione	M380T63	380.112	63	0.545	C13H21N3O8S	C03451	1.06781e+07	9.98893e+06	56.02	9.91045e+06	8.14975e+06	65.65	1.08	0.11	0.544842	0.26	0.999606	0.398013	pos
PC(22_5(7Z,10Z,13Z,16Z,19Z)_16_0)	M831T577	830.577	576.5	11.805	C46H82NO8P		3.53498e+07	2.86793e+07	112.45	3.2726e+07	2.808e+07	90.54	1.08	0.11	0.817394	0.09	0.999606	0.733153	pos
Succinic acid	M117T39_2	117.019	38.6	1.443	C4H6O4	C00042	1.80579e+07	1.97894e+07	31.4	1.67545e+07	1.7643e+07	39.58	1.08	0.11	0.339828	0.47	0.680889	0.571712	neg
O-Phosphoethanolamine	M140T43	140.012	42.8	2.019	C2H8NO4P	C00346	2.54642e+08	2.012e+08	64.22	2.36713e+08	1.92231e+08	82.84	1.08	0.11	0.179773	0.75	0.52566	0.560141	neg
Theophylline	M225T48	225.064	47.5	2.549	C7H8N4O2	C07130	2.37414e+08	2.04066e+08	57.69	2.20003e+08	1.47223e+08	80.38	1.08	0.11	0.297235	0.53	0.646702	0.748083	neg
4'-Methoxybenzophenone-2-carboxylic acid	M255T684	255.077	684.2	6.539	C15H12O4		2.38279e+07	2.34171e+07	77.88	2.2042e+07	1.06954e+07	111.27	1.08	0.11	0.364355	0.44	0.697787	0.428037	neg
FA 18_0;O	M281T549	281.245	549	14.539	C18H36O3	C03195	6.8094e+06	6.82458e+06	36.92	6.29777e+06	5.48128e+06	37.29	1.08	0.11	0.488023	0.31	0.779665	0.383474	neg
Cyanidin	M332T242	332.059	241.7	14.563	[C15H11O6]+	C05905	435137	499640	43.48	402059	492976	54.01	1.08	0.11	0.337248	0.47	0.680212	0.682375	neg
12(R)-HPETE	M335T401	335.222	400.6	1.70269	C20H32O4	C14812	4.31695e+06	4.54108e+06	47.26	4.00985e+06	3.11126e+06	67.12	1.08	0.11	0.35287	0.45	0.688266	0.515829	neg
4-Methylaminobutanal	M102T302	102.091	302.4	8.189	C5H11NO	C10974	1.50799e+06	1.50797e+06	26.12	1.40753e+06	1.35785e+06	29.9	1.07	0.1	0.385575	0.41	0.961481	0.739917	pos
Cyclohexanone	M116T610	116.07	610.3	5.195	C6H10O	C00414	8.34299e+07	7.83141e+07	63.43	7.80209e+07	6.66272e+07	62.21	1.07	0.1	0.866784	0.06	0.999606	0.169027	pos
4-Methyl-2-propyloxazole	M126T473	126.055	472.8	0.417	C7H11NO		7.59062e+06	7.70922e+06	57.33	7.11753e+06	6.95288e+06	62.92	1.07	0.09	0.559448	0.25	0.999606	0.591479	pos
(S)-1-Phenylethanol	M140T660	140.107	660.2	2.952	C8H10O	C11348	5.54193e+06	4.11965e+06	81.97	5.15783e+06	4.04231e+06	81.13	1.07	0.1	0.990411	0	0.999858	0.0769099	pos
2-Propyl-2,4-pentadienoic acid	M141T373	141.066	373.1	1.764	C8H12O2	C16656	2.83313e+06	2.61766e+06	60.88	2.64551e+06	2.72599e+06	50.62	1.07	0.1	0.888531	0.05	0.999606	0.176238	pos
2-Maleylacetate	M142T34	141.983	33.8	11.915	C6H6O5	C02222	1.30852e+07	1.87243e+06	113.04	1.2271e+07	2.94174e+06	109.71	1.07	0.09	0.681907	0.17	0.999606	0.39989	pos
(-)-L-Carnitine	M162T48	162.113	48.1	2.687	C7H15NO3	C00318	1.06428e+09	9.24032e+08	76.86	9.97095e+08	9.052e+08	61.05	1.07	0.09	0.976214	0.01	0.999606	0.371804	pos
7-hydroxy-4-isopropenyl-7-methyloxepan-2-one	M168T98	168.091	98.1	4.961	C10H16O3	C19079	2.87863e+07	2.02404e+07	74.03	2.70219e+07	3.24601e+07	76.59	1.07	0.09	0.556247	0.25	0.999606	0.724741	pos
D-synephrine	M185T124	185.129	124.2	2.975	C9H13NO2	C01869	1.33947e+07	1.32853e+07	26.54	1.25273e+07	1.26887e+07	27.91	1.07	0.1	0.337623	0.47	0.946182	1.11701	pos
Ecgonine	M186T54	186.113	54.5	1.803	C9H15NO3	C10858	5.00478e+06	4.98006e+06	45.15	4.68258e+06	4.79846e+06	44.73	1.07	0.1	0.620177	0.21	0.999606	0.153207	pos
Norepinephrine	M187T58	187.108	57.5	2.058	C8H11NO3	C00547	2.75663e+07	1.49757e+07	127.77	2.56731e+07	1.95062e+07	81.48	1.07	0.1	0.262339	0.58	0.912081	0.955948	pos
6-Aminopenicillanic acid	M200T43	200.041	43.4	15.559	C8H12N2O3S	C02954	1.07001e+07	1.05991e+07	22.15	9.95561e+06	9.40023e+06	18.64	1.07	0.1	0.225074	0.65	0.880366	1.36142	pos
D-xylose 5-phosphate	M231T57	231.098	56.9	15.862	C5H11O8P	C06814	1.88464e+07	1.61736e+07	80.84	1.7539e+07	1.50074e+07	98.21	1.07	0.1	0.494939	0.31	0.992753	0.253268	pos
Prostaglandin A2	M317T499	317.211	498.8	0.345	C20H30O4	C05953	2.4806e+06	2.57753e+06	21.42	2.31703e+06	2.44241e+06	26.71	1.07	0.1	0.276008	0.56	0.912081	0.449456	pos
Linoleoyl ethanolamide	M324T564	324.289	563.9	2.13	C20H37NO2		9.71579e+07	4.21462e+07	165.9	9.10309e+07	3.35473e+07	194.63	1.07	0.09	0.466249	0.33	0.984332	1.90971	pos
reticulinylium	M329T570	329.16	570	6.537	C19H22NO4+	C06167	4.64831e+07	4.62844e+07	12.1	4.347e+07	4.34814e+07	13.33	1.07	0.1	0.0519607	1.28	0.601515	1.632	pos
Fragransol B	M331T48_2	331.111	47.6	18.45	C19H22O5		2.20575e+06	1.9437e+06	69.36	2.06416e+06	1.52949e+06	117.39	1.07	0.1	0.296902	0.53	0.917434	1.17407	pos
Oxyanin B	M344T62_1	344.059	62.4	16.976	C18H16O8	C10116	2.0363e+07	1.11027e+07	156.08	1.90007e+07	1.16512e+07	140.66	1.07	0.1	0.946678	0.02	0.999606	0.362833	pos
CDP	M360T62	360.033	62.3	8.13376	C9H15N3O11P2	C00112	3.95057e+07	2.54383e+07	125.47	3.70163e+07	2.68752e+07	119.76	1.07	0.09	0.703675	0.15	0.999606	0.0121207	pos
Phytosphingosine-1-P	M398T454_2	398.24	454	18.65	C18H40NO6P		1.50027e+08	1.2605e+08	59.01	1.40539e+08	1.12043e+08	69.54	1.07	0.09	0.592774	0.23	0.999606	0.540588	pos
5alpha-Cholesta-7,24-dien-3beta-ol	M407T653_1	407.332	652.9	9.28456	C27H44O	C05439	4.40075e+07	3.8334e+07	46.32	4.09412e+07	3.62313e+07	44.95	1.07	0.1	0.459003	0.34	0.98126	0.0962651	pos
24,25-Dihydrolanosterol	M412T486	412.377	485.7	12.177	C30H52O	C05109	1.95742e+07	1.80553e+07	50.66	1.83749e+07	1.71531e+07	34.32	1.07	0.09	0.913158	0.04	0.999606	0.218443	pos
(±)-alpha-Narcotine	M414T554	414.357	554	1.126	C22H23NO7		1.54398e+07	1.55661e+07	29.67	1.44365e+07	1.52279e+07	33.94	1.07	0.1	0.416295	0.38	0.970118	0.879775	pos
Trichloroacetic acid	M161T106	160.897	106	0.39	C2HCl3O2	C11150	550817	506388	31.42	516235	514868	11.06	1.07	0.09	0.590978	0.23	0.835956	0.381316	neg
10-Hydroxydecanoic acid	M187T311	187.134	311.2	1.279	C10H20O3	C02774	4.3969e+06	3.87625e+06	79.74	4.10092e+06	1.99398e+06	148.57	1.07	0.1	0.285282	0.54	0.634315	0.758311	neg
2,3-dihydroxy-2,3-dihydrobenzoic acid	M201T53	201.037	52.5	15.72	C7H8O4	C04171	1.78031e+07	1.16252e+07	129.49	1.67112e+07	1.04121e+07	101.06	1.07	0.09	0.969942	0.01	0.99213	0.159951	neg
N,N-dihydroxy-L-isoleucine	M208T93	208.081	93.3	7.484	C6H13NO4	C20311	3.42214e+06	2.41021e+06	99.54	3.21317e+06	1.23194e+06	135.9	1.07	0.09	0.427909	0.37	0.740783	0.955819	neg
Decitabine	M209T52	209.067	51.7	3.8733	C8H12N4O4		2.6502e+07	2.7435e+07	61.18	2.48041e+07	2.05589e+07	76.53	1.07	0.1	0.85209	0.07	0.950753	0.677262	neg
Dichlorprop-P	M216T57	216.032	57.1	12.269	C9H8Cl2O3	C20685	4.67887e+07	2.5734e+07	122.06	4.38726e+07	2.13406e+07	112.72	1.07	0.09	0.547678	0.26	0.816225	0.149858	neg
(2R,3S,4R)-2,3,4-trihydroxy-5-phosphonooxypentanoic acid	M227T77	226.997	77.2	2.523	C5H11O9P	C22035	3.69552e+06	2.94463e+06	60.58	3.46277e+06	2.96123e+06	50.16	1.07	0.09	0.898607	0.05	0.972234	0.196238	neg
Furylfuramide	M229T55	229.023	54.8	9.075	C11H8N2O5	C04622	4084942	3.69539e+06	64.54	3.82888e+06	2.94371e+06	67.54	1.07	0.09	0.550817	0.26	0.816355	0.452753	neg
(+)-Dehydrovomifoliol	M267T311	267.124	311.4	0.407	C13H18O3	C02533	917176	942321	40.11	854295	652705	54.93	1.07	0.1	0.353535	0.45	0.688494	0.674586	neg
Hexadecenal	M283T457	283.228	456.8	1.56559	C16H30O	C06123	508275	418953	54.02	476734	462879	48.68	1.07	0.09	0.513737	0.29	0.797344	0.475382	neg
Sedoheptulose 7-phosphate	M289T44	289.037	44.1	15.204	C7H15O10P	C05382	1.00894e+08	9.50051e+07	46.33	9.46208e+07	8.47792e+07	51.13	1.07	0.09	0.493621	0.31	0.784266	0.951239	neg
Sanguinarine	M313T491	313.079	490.9	13.297	[C20H14NO4]+	C06162	1.96182e+07	2.01605e+07	49.92	1.84108e+07	1.66144e+07	59.08	1.07	0.09	0.699554	0.16	0.890814	0.271639	neg
3alpha-Hydroxysteroid	M321T544	321.243	543.5	0.952	C19H32O	C03072	2.43254e+06	1.47313e+06	91.37	2.27811e+06	1.04891e+06	109.16	1.07	0.09	0.478519	0.32	0.774901	0.701151	neg
LTB4_20-hydroxy	M351T637	351.222	637.1	12.284	C20H32O5	C04853	9.74586e+07	9.75699e+07	10.1	9.14546e+07	8.97796e+07	16.88	1.07	0.09	0.0507141	1.29	0.307443	1.00836	neg
Palmitic acid	M511T637_1	511.473	637.3	1.091	C16H32O2	C00249	6.34791e+07	5.41501e+07	56.18	5.91941e+07	6.04616e+07	44.36	1.07	0.1	0.895718	0.05	0.971197	0.155902	neg
Fumaric acid	M100T39	100.014	39.3	9.94676	C4H4O4	C00122	4.3761e+06	3.44664e+06	135.94	4.1361e+06	2.89375e+06	116.12	1.06	0.08	0.73987	0.13	0.999606	0.292907	pos
1,4-Dithiothreitol	M138T59	138.049	58.9	2.676	C4H10O2S2	C00265	1.27403e+08	1.14936e+08	95.06	1.20315e+08	9.70114e+07	99.48	1.06	0.08	0.654051	0.18	0.999606	1.04065	pos
2-Acetylpyridine	M144T121	144.081	121.3	18.287	C7H7NO		1.58528e+06	965681	112.44	1.49257e+06	1.0762e+06	110.58	1.06	0.09	0.936538	0.03	0.999606	0.622721	pos
2,2,6,6-Tetramethyl-4-piperidinone	M156T64	156.139	63.7	2.026	C9H17NO		8.33649e+06	7.96368e+06	53.2	7.85155e+06	5.38794e+06	81.85	1.06	0.09	0.290522	0.54	0.914291	1.03406	pos
Homocitric acid	M224T276	224.074	275.9	9.713	C7H10O7	C01251	6.69922e+06	6.252e+06	44.44	6.32667e+06	5.43634e+06	61.33	1.06	0.08	0.389317	0.41	0.961539	0.59667	pos
N1-Acetylspermine	M228T564	228.232	564.2	5.975	C12H28N4O	C02567	7.93463e+07	7.62793e+07	43	7.48718e+07	7.09459e+07	42.93	1.06	0.08	0.640181	0.19	0.999606	0.758432	pos
Serylphenylalanine	M253T157	253.119	156.9	0.877	C12H16N2O4		8.18325e+06	8.16183e+06	89.65	7.75647e+06	6.79944e+06	86.7	1.06	0.08	0.559914	0.25	0.999606	0.764786	pos
Histidylmethionine	M270T62	270.092	62.3	13.863	C11H18N4O3S		6.05993e+07	1.82944e+07	127.04	5.72491e+07	4.08684e+07	107.22	1.06	0.08	0.95012	0.02	0.999606	0.250964	pos
epsilon-(gamma-Glutamyl)lysine	M276T41	276.156	40.8	0.398	C11H21N3O5	C21730	5.42969e+06	5.45741e+06	53.35	5.13762e+06	5.05163e+06	68.22	1.06	0.08	0.609649	0.21	0.999606	0.170172	pos
Linoleamide	M280T499	280.264	499.1	1.152	C18H33NO		1.01625e+07	7.21103e+06	140.77	9.57409e+06	5.71448e+06	127.41	1.06	0.09	0.823062	0.08	0.999606	0.23535	pos
Demethylmedicarpin	M295T569	295.173	568.5	4.043	C15H12O4	C04271	4.72716e+07	4.74657e+07	38.11	4.45275e+07	4.53043e+07	35.27	1.06	0.09	0.551839	0.26	0.999606	0.973781	pos
(x)-p-Menth-1-en-4-yl 5-isopropyl-2-methylphenyl ether	M325T360	325.249	359.6	10.31	C20H30O		9.84908e+06	8.40237e+06	46.02	9.30934e+06	7.62279e+06	61.25	1.06	0.08	0.427606	0.37	0.973794	0.891142	pos
4alpha-Carboxy-ergosta-7,24(24(1))-dien-3beta-ol	M426T510_2	426.358	510	19.672	C29H46O3	C22119	1.18961e+09	5.82857e+08	135.25	1.12386e+09	4.87404e+08	130.36	1.06	0.08	0.606816	0.22	0.999606	0.421765	pos
Dihydromacarpine	M432T494	432.227	494.4	18.318	C22H19NO6	C05316	6.30046e+06	5.64105e+06	35.96	5.95713e+06	5.42023e+06	42.04	1.06	0.08	0.436662	0.36	0.977408	0.442655	pos
Vitexin	M579T276_1	579.164	275.6	11.956	C27H30O14	C12628	4.21044e+06	3.29368e+06	65.98	3.98322e+06	3.99207e+06	69.48	1.06	0.08	0.641603	0.19	0.999606	0.202403	pos
Erythromycin C	M759T520	758.557	520	17.772	C36H65NO13	C06616	1.56934e+07	9.56514e+06	102.89	1.47563e+07	1.21004e+07	96.75	1.06	0.09	0.938181	0.03	0.999606	0.0192183	pos
4-Acetylbutyrate	M129T90	129.056	90.2	3.761	C6H10O3	C02129	2.0249e+07	1.86788e+07	57.88	1.9015e+07	1.60254e+07	83.82	1.06	0.09	0.203707	0.69	0.551129	0.647815	neg
Glycoprotein-phospho-D-mannose	M179T48	179.056	47.5	2.283	C6H12O6	C01582	7.05924e+07	5.52854e+07	70.13	6.6767e+07	30204201	129.74	1.06	0.08	0.140282	0.85	0.478523	0.609436	neg
Sorbitol	M181T59	181.071	58.9	6.395	C6H14O6	C00794	1.93417e+07	1.69755e+07	43.18	1.81851e+07	1.39909e+07	56.29	1.06	0.09	0.40275	0.39	0.722319	0.260608	neg
Homo-L-arginine	M187T66	187.12	66.3	2.441	C7H16N4O2	C01924	1.97796e+06	2.01255e+06	34.9	1.86534e+06	1.77047e+06	40.19	1.06	0.08	0.473677	0.32	0.771843	0.156883	neg
1H-Indole-2,3-dione	M192T48	192.034	47.8	3.119	C8H5NO2	C11129	2.52231e+07	2.43025e+07	55.12	2.39066e+07	1.93773e+07	69.42	1.06	0.08	0.496053	0.3	0.786286	0.753136	neg
Phenyl salicylate	M213T247	212.979	247.2	0.936	C13H10O3	C14163	731853	555542	93.88	691869	357023	102.57	1.06	0.08	0.284455	0.55	0.633894	0.631255	neg
Resolvin D5	M341T595	341.208	595	13.2054	C22H32O4		4.07386e+07	3.6062e+07	81.26	3.83479e+07	1.81462e+07	152.06	1.06	0.09	0.198297	0.7	0.548522	1.2812	neg
FA 20_5;O2	M379T618_2	379.248	617.7	1.806	C20H30O4	C14815	2.70532e+08	2.39708e+08	83.04	2.54387e+08	2.22216e+08	46.91	1.06	0.09	0.437455	0.36	0.748318	0.448983	neg
Medicocarpin	M431T48	431.141	47.7	13.571	C22H24O9	C16223	7.58561e+06	5.76673e+06	124.94	7.18032e+06	2.41235e+06	143.54	1.06	0.08	0.970928	0.01	0.99213	0.051774	neg
CDP-ethanolamine	M445T42	445.053	42.1	0.219	C11H20N4O11P2	C00570	1.6775e+07	1.64326e+07	62	1.58238e+07	1.33635e+07	87.79	1.06	0.08	0.304763	0.52	0.654759	0.605371	neg
2-Pentenoic acid	M123T39_2	123.041	39.3	8.513	C5H8O2		3.07366e+07	3.0181e+07	36.31	2.93911e+07	2.87322e+07	43.13	1.05	0.06	0.617026	0.21	0.999606	0.110891	pos
Methylimidazole acetaldehyde	M125T648	125.071	647.8	2.109	C6H8N2O	C05827	1.74792e+07	1.95943e+07	55.15	1.66029e+07	8.49059e+06	76.43	1.05	0.07	0.444412	0.35	0.977408	0.838768	pos
Ethyl hexanoate	M145T241	145.048	240.6	7.813	C8H16O2		9.30452e+07	8.3079e+07	61.46	8.88637e+07	8.74088e+07	52	1.05	0.07	0.802281	0.1	0.999606	0.00579743	pos
Spermidine	M146T40_2	146.166	40.2	2.286	C7H19N3	C00315	2.81016e+07	1.90724e+07	81.23	2.67838e+07	1.74362e+07	74.26	1.05	0.07	0.690211	0.16	0.999606	0.441125	pos
2-trans,6-trans-Farnesal	M204T60	204.187	59.8	2.654	C15H24O	C03461	5.22884e+06	4.03102e+06	92.55	4.97713e+06	4.08013e+06	68.96	1.05	0.07	0.928703	0.03	0.999606	0.0669737	pos
Tyrosyl-Cysteine	M268T51	268.052	51.4	15.327	C12H16N2O4S		3.44574e+06	3.09716e+06	87.39	3.28551e+06	2.30835e+06	102.37	1.05	0.07	0.442136	0.35	0.977408	0.795457	pos
Ropivacaine	M275T305	275.212	304.9	0.287	C17H26N2O	C07532	7.14892e+07	6.88789e+07	36.23	6.82031e+07	6.14869e+07	54.28	1.05	0.07	0.408006	0.39	0.96975	0.767681	pos
Fructosyl-lysine	M309T56	309.166	56.2	0.259	C12H24N2O7	C16488	2.1214e+07	1.96398e+07	47.84	2.01837e+07	1.77614e+07	42.92	1.05	0.07	0.753655	0.12	0.999606	0.140415	pos
Queuine	M316T243	316.211	242.8	12.1293	C12H15N5O3	C01449	9.8078e+07	7.1206e+07	93.87	9.33578e+07	7.83549e+07	80.64	1.05	0.07	0.736576	0.13	0.999606	0.968512	pos
3,4-Dimethyl-5-propyl-2-furanundecanoic acid	M323T567	323.257	567.3	2.035	C20H34O3		2.8781e+06	2.54519e+06	42.5	2.73819e+06	2.59738e+06	26.8	1.05	0.07	0.993636	0	0.999858	6.19206e-05	pos
Aldosterone	M343T425	343.19	424.9	2.55025	C21H28O5	C01780	2.79444e+06	2.81571e+06	39.96	2.67303e+06	2.75235e+06	42.36	1.05	0.06	0.80341	0.1	0.999606	0.535822	pos
2,3,7,8-Tetrachlorodibenzo-p-dioxin	M359T43_1	358.998	43.2	9.77215	C12H4Cl4O2	C07557	1.30121e+07	8.15205e+06	120.72	1.23521e+07	8.12511e+06	94.34	1.05	0.08	0.823603	0.08	0.999606	0.832753	pos
Bisoprolol	M364T629	364.321	629.2	5.896	C18H31NO4	C06852	3.15378e+07	2.96787e+07	47.65	3.0051e+07	2.92213e+07	32.82	1.05	0.07	0.961991	0.02	0.999606	0.0167848	pos
4-Hydroxy-5-[[4-[[(2R)-6-hydroxy-2,5,7,8-tetramethyl-3,4-dihydrochromen-2-yl]methoxy]phenyl]methyl]-3H-1,3-thiazol-2-one	M442T473_2	442.35	473.4	6.514	C24H27NO5S		7.1764e+07	8.40085e+07	60.78	6.81224e+07	7.46682e+07	58.68	1.05	0.08	0.814912	0.09	0.999606	0.359482	pos
Arachidyl carnitine	M478T530_2	478.394	530.2	15.346	C27H53NO4		1.93622e+07	1.64614e+07	57.61	1.84041e+07	1.05733e+07	119.82	1.05	0.07	0.0831246	1.08	0.697767	1.54814	pos
Trypanothione disulfide	M705T303_4	705.296	302.8	3.328	C27H47N9O10S2	C03170	3.20566e+06	1.57547e+06	162.21	3.04829e+06	2.20109e+06	83.12	1.05	0.07	0.652555	0.19	0.999606	0.495351	pos
L-Leucine	M130T175	130.086	174.6	8.82	C6H13NO2	C00123	1.49534e+07	1.55508e+07	57.92	1.42358e+07	1.23919e+07	62.56	1.05	0.07	0.747561	0.13	0.909457	0.178127	neg
L-Theanine	M173T257	173.044	257	9.504	C7H14N2O3	C01047	1.46495e+07	1.56932e+07	44.14	1.38993e+07	1.50985e+07	32.03	1.05	0.08	0.790784	0.1	0.932741	0.0084952	neg
N2-Succinyl-L-ornithine	M213T55	213.086	55.1	11.146	C9H16N2O5	C03415	5.87339e+07	4.98239e+07	66.75	5.6154e+07	4.88669e+07	77.84	1.05	0.06	0.656976	0.18	0.86614	0.902516	neg
(E)-4-(3-hydroxy-1H-inden-2-yl)-2-oxobut-3-enoic acid	M229T38	229.047	37.9	16.719	C13H10O4	C07725	1.41044e+06	1.27745e+06	61.14	1.33908e+06	859316	94.25	1.05	0.07	0.351233	0.45	0.687917	0.621931	neg
Aspirin	M241T66	241.034	66.5	6.95081	C9H8O4	C01405	1.53557e+06	1.47095e+06	26.1	1.46612e+06	1.48287e+06	26.98	1.05	0.07	0.502176	0.3	0.791022	0.165237	neg
N-Acetyl-D-galactosamine	M266T66	266.088	66.4	0.137	C8H15NO6	C01132	4.50639e+06	4.43686e+06	39.3	4.27845e+06	3.36946e+06	54.92	1.05	0.07	0.408847	0.39	0.725611	0.687079	neg
16-Hydroxyhexadecanoic acid	M271T468	271.228	468.2	0.532	C16H32O3	C18218	2.37882e+07	1.76998e+07	72.82	2.27569e+07	1.35494e+07	98.52	1.05	0.06	0.363213	0.44	0.696995	0.974526	neg
3-Dehydro-D-glucose 6-phosphate	M303T132	303.008	132.4	14.099	C6H11O9P	C20668	66176.5	60116.6	47.32	62827.1	51647.4	66.71	1.05	0.07	0.384013	0.42	0.713556	0.910828	neg
FA 18_2;O2	M311T465	311.222	464.7	1.834	C18H32O4	C07354	1.0951e+06	975004	59.44	1.04486e+06	818228	67.35	1.05	0.07	0.514057	0.29	0.797592	0.294883	neg
Prostaglandin E1	M353T317	353.233	317.4	0.467	C20H34O5	C04741	6.74904e+06	6.81201e+06	22.63	6.4548e+06	6.4707e+06	33.52	1.05	0.06	0.315939	0.5	0.664677	0.515966	neg
Cyclic AMP	M374T37	374.05	37	0.860258	C10H12N5O6P	C00575	2.6017e+06	1.90801e+06	78.89	2.47155e+06	1.59214e+06	88.63	1.05	0.07	0.481746	0.32	0.775463	0.516103	neg
Sphingosine 1-phosphate	M378T648	378.239	647.7	6.79565	C18H38NO5P	C06124	3.69013e+07	3.6137e+07	51.27	3.51181e+07	3.2951e+07	37.82	1.05	0.07	0.857805	0.07	0.953436	0.168599	neg
L-3-Hydroxykynurenine	M447T575	447.147	575.3	11.025	C10H12N2O4	C03227	1.49909e+07	1.35677e+07	45.93	1.43373e+07	1.50787e+07	60.12	1.05	0.06	0.55208	0.26	0.817257	0.357417	neg
3-Dehydroecdysone	M507T432_1	507.26	432.1	0.9	C27H42O6	C02513	3.16471e+06	1.74891e+06	107.33	3.01266e+06	1.6633e+06	117.42	1.05	0.07	0.779	0.11	0.926938	0.658309	neg
Quinone	M126T79	126.055	79.3	1.22	C6H4O2	C00472	1.47445e+07	1.04771e+07	70.77	1.41181e+07	7.11598e+06	90.05	1.04	0.06	0.511357	0.29	0.997337	0.586334	pos
Mercaptopurine	M136T612	136.022	612.1	11.7421	C5H4N4S	C01756	1.42013e+06	1.26826e+06	50.76	1.35902e+06	1.34129e+06	60.92	1.04	0.06	0.483238	0.32	0.990577	0.462208	pos
2,2,3,4-Tetramethylpentane	M146T165	146.118	164.8	1.022	C9H20		3.30209e+06	3.09193e+06	65.62	3.18815e+06	1.16168e+06	110.95	1.04	0.05	0.296046	0.53	0.917434	0.27759	pos
S-Methyl-L-methionine	M148T48_2	148.08	48.5	7.0447	C6H14NO2S+	C03172	3.08191e+07	3.08745e+07	21.33	2.95679e+07	2.79491e+07	30.22	1.04	0.06	0.329613	0.48	0.939653	1.74914	pos
Methionine sulfoxide	M166T49	166.054	48.8	2.782	C5H11NO3S	C02989	1.12157e+07	1.17343e+07	13.64	1.08255e+07	1.09435e+07	13.26	1.04	0.05	0.389581	0.41	0.961539	0.672046	pos
7,8-diaminopelargonate	M171T620	171.15	620.3	3.03	C9H20N2O2	C01037	1.67766e+07	1.63224e+07	64.77	1.61462e+07	1.39937e+07	82.09	1.04	0.06	0.989864	0	0.999858	0.241505	pos
(-)-trans-Pinocarveol	M191T466_1	191.143	466.2	8.335	C10H16O		5.5738e+07	4.94714e+07	34.1	5.34535e+07	4.77249e+07	33.07	1.04	0.06	0.649301	0.19	0.999606	0.959164	pos
6-Hydroxymellein	M195T583	195.088	582.8	2.315	C10H10O4	C02379	1.49333e+08	1.19494e+08	63.83	1.43879e+08	1.34518e+08	58.17	1.04	0.05	0.749062	0.13	0.999606	0.289438	pos
Beclamide	M198T295	198.128	294.9	0.407	C10H12ClNO		9.43448e+07	9.70772e+07	19.71	9.03093e+07	9.70665e+07	26.75	1.04	0.06	0.469503	0.33	0.985792	0.266031	pos
Bergapten	M200T183	200.048	183.3	3.533	C12H8O4	C01557	3.4323e+09	3.33718e+09	11.45	3.30401e+09	3.31788e+09	16.49	1.04	0.05	0.230192	0.64	0.881354	0.664501	pos
Valylmethionine	M249T118	249.127	117.8	1.873	C10H20N2O3S		2.11091e+06	1.60514e+06	97.33	2.02258e+06	763101	127.67	1.04	0.06	0.529833	0.28	0.999606	0.429892	pos
Ent-11beta-hydroxycassa-12,15-diene	M272T421	272.222	420.5	15.17	C20H32O	C20150	6.96567e+06	7.61709e+06	31.28	6.69861e+06	7.73034e+06	33.71	1.04	0.06	0.720208	0.14	0.999606	0.0303471	pos
15,16-epoxydolabrene	M306T612	306.279	611.9	0.417	C20H32O	C22009	3.75304e+07	3.67375e+07	50.14	3.5932e+07	2.88962e+07	56.55	1.04	0.06	0.616791	0.21	0.999606	0.668437	pos
(+)-Gallocatechin	M307T55	307.083	55.3	6.754	C15H14O7	C12127	4.38333e+08	3.41675e+08	48.24	4.2192e+08	3.84054e+08	33	1.04	0.06	0.929616	0.03	0.999606	0.113915	pos
Prostaglandin-c2	M317T434	317.211	434.5	0.345	C20H30O4	C05955	1.60079e+07	1.16999e+07	123.65	1.53291e+07	1.25718e+07	81.68	1.04	0.06	0.700863	0.15	0.999606	0.687208	pos
6-beta-Naltrexol	M326T61	326.124	61.5	0.546	C20H25NO4		5.33859e+06	4.41172e+06	51	5.15026e+06	4.03154e+06	53.77	1.04	0.05	0.873475	0.06	0.999606	0.34782	pos
Palmitoyl Serinol	M330T472	330.3	472.2	0.166	C19H39NO3		5.30011e+06	5.29404e+06	13.19	5.07602e+06	5.31587e+06	15.84	1.04	0.06	0.267743	0.57	0.912081	0.642717	pos
5-Methylundecanoylcarnitine	M344T427	344.28	427.4	0.521	C19H37NO4		3.20725e+07	3.09649e+07	27.62	3.08887e+07	3.04957e+07	18.25	1.04	0.05	0.715941	0.15	0.999606	0.483583	pos
Eletriptan	M383T541	383.204	541.1	5.009	C22H26N2O2S		1.25091e+08	8.57175e+07	97.24	1.20197e+08	8.10991e+07	97.72	1.04	0.06	0.687558	0.16	0.999606	0.864491	pos
sn-3-O-(geranylgeranyl)glycerol 1-phosphate	M428T335	428.301	334.6	15.527	C23H41O6P	C04590	5.52742e+06	5.63873e+06	94.04	5.31801e+06	5.71142e+06	84.72	1.04	0.06	0.956417	0.02	0.999606	0.398317	pos
Orlistat	M479T493_1	479.294	492.7	2.608	C29H53NO5		2.75481e+07	2.8819e+07	29.88	2.65298e+07	2.3686e+07	25.05	1.04	0.05	0.696567	0.16	0.999606	0.416202	pos
PC(P-16_0_14_1(9Z))	M689T578_2	688.529	578.3	1.977	C38H74NO7P		6.54733e+06	3.46058e+06	124.2	6.30742e+06	3.4377e+06	147.51	1.04	0.05	0.790151	0.1	0.999606	0.299297	pos
(3S,2S)-4-Ketomyxol 2-alpha-L-fucoside	M727T303_2	727.446	303	14.579	C46H64O8	C15942	1.57953e+06	1.59357e+06	67.78	1.52591e+06	1.77581e+06	54.99	1.04	0.05	0.955768	0.02	0.999606	0.278593	pos
Dihydrouracil	M113T47	113.036	47.2	3.10361	C4H6N2O2	C00429	5.57498e+06	5.59859e+06	31.02	5.34653e+06	4.60842e+06	40.22	1.04	0.06	0.495893	0.3	0.786286	0.291307	neg
3-Methoxy-4-hydroxyphenylglycolaldehyde	M181T56	181.051	55.7	3.151	C9H10O4	C05583	4.12295e+06	3.4396e+06	54.63	3.98175e+06	3.67857e+06	62.94	1.04	0.05	0.505853	0.3	0.79279	0.989668	neg
L-Cystathionine	M221T46_2	221.06	45.9	0.688	C7H14N2O4S	C02291	1.14054e+07	1.10712e+07	27.78	1.10094e+07	1.09231e+07	29.31	1.04	0.05	0.594346	0.23	0.838571	0.461427	neg
Ribose 1-phosphate	M229T40	229.012	39.7	0.973	C5H11O8P	C00620	1.15437e+07	9.76772e+06	46.79	1.10584e+07	7.3252e+06	64.8	1.04	0.06	0.399357	0.4	0.721318	0.670615	neg
2-Deoxyglucose 6-phosphate	M243T39	243.027	39.5	0.52	C6H13O8P	C06369	6.53574e+06	3.44256e+06	114.51	6.25882e+06	2.35142e+06	139.32	1.04	0.06	0.596013	0.22	0.839139	0.311755	neg
Nitroglycerin	M272T38	272	37.6	1.77787	C3H5N3O9	C07455	3.80212e+08	1.88799e+08	102.43	3.66086e+08	1.24734e+08	124.57	1.04	0.05	0.812937	0.09	0.940247	0.156174	neg
Diamidino-2-phenylindole	M276T341	276.128	341.3	9.914	C16H15N5		2.82766e+06	2.56418e+06	79.67	2.72665e+06	1.2248e+06	105.67	1.04	0.05	0.452795	0.34	0.759246	0.642918	neg
FA 22_5	M660T583_1	659.505	583	0.673	C22H34O2	C16513	1.78009e+08	1.05882e+08	146.48	1.70593e+08	1.06879e+08	131.7	1.04	0.06	0.95333	0.02	0.989118	0.21555	neg
Triacetic acid	M127T184	127.04	183.5	9.696	C6H8O4	C01757	8.51887e+07	8.66535e+07	10.21	8.23691e+07	8.57534e+07	15.7	1.03	0.05	0.286151	0.54	0.914291	0.693332	pos
Coumarin	M130T40_3	130.017	39.6	3.88426	C9H6O2	C05851	9.75067e+06	5.61616e+06	91.7	9.45346e+06	6.69831e+06	59.51	1.03	0.04	0.341267	0.47	0.946643	1.36473	pos
5-Ureido-4-imidazole carboxylate	M154T61_1	154.025	60.8	1.194	C5H6N4O3	C05515	4.75709e+06	2.49958e+06	93.58	4.64048e+06	2.86402e+06	99.98	1.03	0.04	0.897659	0.05	0.999606	0.668992	pos
D-Mannose	M163T531	163.076	530.5	0.91	C6H12O6	C00936	1.69116e+07	1.73816e+07	12.52	1.63853e+07	1.71278e+07	16.67	1.03	0.05	0.384542	0.42	0.961481	0.553721	pos
Cevimeline	M200T291	199.986	290.8	1.772	C10H17NOS		9.00549e+06	8.98199e+06	48.61	8.77901e+06	8.4701e+06	47.88	1.03	0.04	0.737866	0.13	0.999606	0.567647	pos
5,6-dihydroxy-3-methylquinolin-2(1H)-one	M209T142	209.092	142.2	0.642	C10H9NO3	C06725	5.3592e+07	5.26542e+07	62.38	5.18209e+07	5.18951e+07	76.52	1.03	0.05	0.527908	0.28	0.999606	0.232865	pos
alpha-Zearalenol	M277T531	277.18	530.8	1.4	C18H24O5	C14750	4551945	4.21039e+06	56.65	4.43899e+06	4.23869e+06	44.31	1.03	0.04	0.739595	0.13	0.999606	0.733684	pos
Leucyl-Lysine	M277T63	277.147	63.4	12.414	C12H25N3O3		4.57844e+06	4.56501e+06	45.63	4.42843e+06	4.51084e+06	54.39	1.03	0.05	0.78794	0.1	0.999606	0.425591	pos
Phenylalanylmethionine	M280T95	280.129	95	17.159	C14H20N2O3S		1.51937e+07	1.65795e+07	32.01	1.48015e+07	1.62295e+07	35.91	1.03	0.04	0.739323	0.13	0.999606	0.058024	pos
N-(1-Deoxy-1-fructosyl)isoleucine	M294T63	294.154	63.3	2.112	C12H23NO7		2.24298e+08	1.20904e+08	124.67	2.18439e+08	1.05878e+08	127.54	1.03	0.04	0.629814	0.2	0.999606	0.502897	pos
BP-4,5-Dihydrodiol	M304T287	304.204	287.2	6.757	C20H14O2	C18270	1.40036e+08	1.31997e+08	85.41	1.35765e+08	1.12657e+08	87.67	1.03	0.04	0.691355	0.16	0.999606	0.455929	pos
Fenpropimorph	M304T584	304.263	584	1.568	C20H33NO	C18787	3.28577e+07	3.09299e+07	41.24	3.19411e+07	2.68774e+07	69.27	1.03	0.04	0.550933	0.26	0.999606	0.797582	pos
Veranisatin B	M340T382	340.194	382	18.238	C16H20O9		4.40417e+06	2.80177e+06	121.65	4.26651e+06	3.04006e+06	121.56	1.03	0.05	0.842132	0.07	0.999606	0.837404	pos
Melilotoside	M344T62_2	344.134	61.5	0.615	C15H18O8	C05158	5.235e+07	7.03578e+07	70.26	5.07802e+07	6.16691e+07	63.79	1.03	0.04	0.877564	0.06	0.999606	0.452421	pos
Sterebin B	M370T565	370.296	565.1	1.158	C20H32O5		6.43284e+07	5.41559e+07	103.45	6.26587e+07	3.30838e+07	135.86	1.03	0.04	0.384067	0.42	0.961481	0.681058	pos
Docosahexaenoyl Ethanolamide	M372T686	372.285	686.1	11.794	C24H37NO2		2.35884e+06	2.22142e+06	36.66	2.28652e+06	1.95011e+06	33.96	1.03	0.04	0.7354	0.13	0.999606	0.761328	pos
6-Cinnamoyl-1-galloylglucose	M463T587_1	463.129	587.4	11.697	C22H22O11		1.86289e+07	1.66973e+07	54.7	1.81262e+07	1.41285e+07	58.57	1.03	0.04	0.86888	0.06	0.999606	0.44822	pos
Dopamine 3-O-sulfate	M214T53	214.021	52.9	12.3811	C8H11NO5S	C13690	2.03974e+06	1.77299e+06	44.73	1.98726e+06	1.54457e+06	61.4	1.03	0.04	0.466532	0.33	0.766998	0.460375	neg
D-myo-Inositol 4-phosphate	M241T42_1	241.012	42.4	2.173	C6H13O9P	C03546	3.09033e+06	2.75277e+06	88.03	3.01086e+06	1.52786e+06	130.27	1.03	0.04	0.203306	0.69	0.551129	0.74714	neg
Palmitaldehyde	M301T554	301.238	554.1	0.0689816	C16H32O	C00517	9.76139e+06	6.05915e+06	102.12	9.4697e+06	5.46425e+06	114.62	1.03	0.04	0.853652	0.07	0.950825	0.244429	neg
N-Acetylaspartylglutamic acid	M303T36	303.083	35.7	0.281	C11H16N2O8	C12270	1.29461e+07	1.09443e+07	101.64	1.25984e+07	5.77679e+06	131.03	1.03	0.04	0.556568	0.25	0.819745	0.159526	neg
2-(beta-D-Glucosyl)-sn-glycerol 3-phosphate	M333T42	333.059	42.2	0.057	C9H19O11P	C10517	2.81384e+07	3.0619e+07	46.59	2.73494e+07	3.35063e+07	48.35	1.03	0.04	0.745313	0.13	0.908986	0.132651	neg
Rhizocticin A	M333T61	333.094	60.5	8.823	C11H22N5O6P	C17944	1.03694e+07	1.03027e+07	19.22	1.00802e+07	1.0756e+07	24.8	1.03	0.04	0.434873	0.36	0.746592	0.0812764	neg
Thiothece-474	M564T513_1	564.311	512.9	13.344	C41H58O2	C16279	2.79371e+07	9.94853e+06	158.09	2.72305e+07	7.57999e+06	186.91	1.03	0.04	0.559102	0.25	0.820723	0.591735	neg
Ubiquinol 8	M774T584	773.586	583.6	17.021	C49H76O4		1.40379e+07	1.25563e+07	48.25	1.36931e+07	1.35839e+07	46.54	1.03	0.04	0.960717	0.02	0.990683	0.289607	neg
1,2-Cyclohexanedione	M113T78	113.035	77.8	1.302	C6H8O2	C06105	4.32062e+07	3.35551e+07	62.61	4.24623e+07	2.96447e+07	76.33	1.02	0.03	0.996526	0	0.999858	0.555098	pos
Isobutylpropylamine	M116T686	116.07	685.7	5.185	C7H17N		3.76101e+06	3.39462e+06	54.02	3.67613e+06	4.03067e+06	62.68	1.02	0.03	0.51345	0.29	0.998177	0.275199	pos
Guanine	M152T61	152.056	61.3	3.391	C5H5N5O	C00242	6.50296e+07	7.14092e+07	59.59	6.39961e+07	4.81303e+07	78.62	1.02	0.02	0.66378	0.18	0.999606	0.376047	pos
1,3-Dihydro-(2H)-indol-2-one	M156T46	156.043	46.4	4.60194	C8H7NO	C12312	1.05561e+07	1.21312e+07	33.46	1.03011e+07	1.14156e+07	32.12	1.02	0.04	0.738383	0.13	0.999606	0.0956152	pos
n-carboxymethyllysine	M161T42	161.129	42.1	1.564	C8H16N2O4		1.10719e+07	1.20794e+07	43.54	1.0864e+07	9.79267e+06	55.51	1.02	0.03	0.661381	0.18	0.999606	1.09984	pos
Calystegine C1	M192T504	192.084	504	1.342	C7H13NO5		8.69192e+06	8.04843e+06	33.39	8.5477e+06	7.63661e+06	33.51	1.02	0.02	0.840184	0.08	0.999606	0.826249	pos
Atrazine	M216T41	216.089	41.2	5.17	C8H14ClN5	C06551	876953	776346	37.26	863023	835846	26.91	1.02	0.02	0.94669	0.02	0.999606	0.263338	pos
2-Hydroxyflavanone	M224T33	223.99	33.4	0.318	C15H12O3	C22005	1.21361e+07	1.13526e+07	25.16	1.18685e+07	1.22506e+07	27.14	1.02	0.03	0.665333	0.18	0.999606	0.641783	pos
Felbamate	M239T81	239.103	80.8	0.716	C11H14N2O4	C07501	5.69122e+06	4.40344e+06	79.48	5.5839e+06	2.83418e+06	201.36	1.02	0.03	0.141681	0.85	0.802406	0.906878	pos
N-Acetyl-D-glucosamine	M244T51	244.079	50.7	0.599	C8H15NO6	C00140	9.23657e+06	1.04031e+07	70.69	9.03669e+06	1.05532e+07	66.63	1.02	0.03	0.971903	0.01	0.999606	0.476478	pos
Etomidate	M245T373	245.129	373.1	3.068	C14H16N2O2	C07522	4.24412e+06	2.50072e+06	91.07	4.15177e+06	2.76761e+06	126.56	1.02	0.03	0.655983	0.18	0.999606	0.380853	pos
Biotin	M262T248	262.119	248	11.766	C10H16N2O3S	C00120	2.47584e+06	2.39146e+06	27.18	2.43646e+06	2.29459e+06	33.44	1.02	0.02	0.699459	0.16	0.999606	0.0962319	pos
Histidylasparagine	M270T690	270.275	689.5	16.747	C10H15N5O4		1.50626e+06	1.35664e+06	31.07	1.48326e+06	1.43898e+06	22.77	1.02	0.02	0.9312	0.03	0.999606	0.229318	pos
Threonic acid	M273T49	273.076	48.9	8.349	C4H8O5	C01620	4.65548e+06	3.68825e+06	97.62	4.575e+06	2.28126e+06	134.27	1.02	0.03	0.833473	0.08	0.999606	1.02719	pos
Dehypoxanthine futalosine	M280T55	280.139	55	5.994	C14H16O7	C17010	1.07216e+08	7.46339e+07	93.8	1.05123e+08	8.56525e+07	92.86	1.02	0.03	0.930026	0.03	0.999606	0.560889	pos
FENSULFOTHION	M292T372	292.158	372.2	1.533	C11H17O4PS2	C14510	1.36096e+06	1.26654e+06	43.21	1.33025e+06	1.13422e+06	44.93	1.02	0.03	0.842213	0.07	0.999606	0.357096	pos
2,8-bis-Trifluoromethyl-4-quinoline carboxylic acid	M310T64	310.176	63.7	1.045	C12H5F6NO2		1.66746e+07	9.54188e+06	88.13	1.63537e+07	1.1122e+07	81.73	1.02	0.03	0.954407	0.02	0.999606	0.243064	pos
N-Acetylneuraminic acid	M310T65	310.113	65.4	0.475	C11H19NO9	C19909	1.40361e+07	1.19931e+07	72.5	1.37487e+07	10600338	99.99	1.02	0.03	0.647672	0.19	0.999606	0.387589	pos
pregn-5-ene-3,20-dione-17-ol	M313T408	313.212	408	14.988	C21H30O3		3.51671e+06	2.74675e+06	61.2	3.45708e+06	2.91233e+06	58.44	1.02	0.02	0.97774	0.01	0.999606	0.287632	pos
SCHEMBL13077392	M357T610	357.356	609.6	11.868	C27H44O2	C20143	2.76553e+07	2.74769e+07	15.62	2.71978e+07	2.74475e+07	14.06	1.02	0.02	0.712818	0.15	0.999606	0.916219	pos
Leukotriene E4	M457T568_1	457.277	568.5	8.624	C23H37NO5S	C05952	3.36804e+07	2.93769e+07	62.02	3.3155e+07	3.27793e+07	63.29	1.02	0.02	0.854858	0.07	0.999606	0.479979	pos
LysoPC(15_0_0_0)	M482T509_2	482.32	509	7.462	C23H48NO7P		4.16529e+07	2.97987e+07	73.16	4.09798e+07	3.23565e+07	72.62	1.02	0.02	0.925766	0.03	0.999606	0.0717105	pos
Yersiniabactin	M482T578	482.421	577.7	0.283	C21H27N3O4S3		1.36245e+08	6.56239e+07	137.75	1.33418e+08	5.79804e+07	227.4	1.02	0.03	0.394012	0.4	0.964169	0.597858	pos
6-methoxy-3-methyl-2-all-trans-hexaprenyl-1,4-benzoquinol	M563T650_2	563.436	649.7	17.124	C38H58O3		6.02329e+06	3.48541e+06	100.1	5.92315e+06	2.9005e+06	137.74	1.02	0.02	0.419937	0.38	0.970118	0.986997	pos
LysoPC(24_1(15Z)_0_0)	M628T291	628.436	291.3	7.897	C32H64NO7P		1.37383e+07	1.39073e+07	29.22	1.35033e+07	1.46068e+07	32.73	1.02	0.02	0.699431	0.16	0.999606	0.456373	pos
furaneol (keto form)	M109T419	109.005	419	6.884	C6H7O3-		3.31312e+07	3.01225e+07	66.02	3.23804e+07	3.44572e+07	45.51	1.02	0.03	0.518734	0.29	0.801591	0.383014	neg
FA 8_1	M187T89	187.061	88.8	1.098	C8H14O2	C16648	3.01858e+06	3.09456e+06	18.09	2.95817e+06	2.8751e+06	27.1	1.02	0.03	0.384758	0.41	0.713607	0.906811	neg
4-Nitrophenyl sulfate	M201T31	200.952	31.4	11.2784	C6H5NO6S		95962.3	94760.7	21.4	93962.7	93657.3	23.99	1.02	0.03	0.672374	0.17	0.878278	0.309764	neg
Oxoadipic acid	M205T36	205.035	36.2	0.855	C6H8O5	C00322	6.83421e+06	6.41457e+06	78.88	6.68885e+06	6.68952e+06	64.76	1.02	0.03	0.994487	0	0.998509	0.0625702	neg
N2-Succinyl-L-glutamic acid 5-semialdehyde	M230T52	230.065	52.2	9.16	C9H13NO6	C05932	3.77757e+06	3.47932e+06	46.67	3.71858e+06	3.15236e+06	61.08	1.02	0.02	0.621939	0.21	0.851449	0.637027	neg
delta-Tocotrienol	M377T490_2	377.28	490.1	12.65	C27H40O2	C14156	1.49038e+08	1.42486e+08	30.16	1.45674e+08	1.45772e+08	33.94	1.02	0.03	0.668513	0.17	0.875539	0.478576	neg
Ivacaftor	M453T459	453.199	459.3	9.7096	C24H28N2O3		1.07131e+07	7.38045e+06	79.03	1.04777e+07	7.80074e+06	77.67	1.02	0.03	0.943084	0.03	0.985444	0.1118	neg
4,8,13-Duratriene-1,3-diol	M612T609	611.502	608.7	3.363	C20H34O2	C09072	4.46997e+08	2.41938e+08	148.09	4.38512e+08	3.49299e+08	120.56	1.02	0.03	0.716574	0.14	0.898605	0.338528	neg
Geranyl-PP	M627T37_2	627.128	37.4	1.86498	C10H20O7P2	C00341	3.42415e+06	3.02775e+06	102.85	3.35405e+06	455116	167.78	1.02	0.03	0.156873	0.8	0.495152	0.934623	neg
Cyanurodiamide	M111T40	111.01	39.6	16.491	C3H5N5O	C08733	7.70434e+06	7.95027e+06	14.06	7.65702e+06	7.8015e+06	12.87	1.01	0.01	0.929288	0.03	0.999606	0.643095	pos
N-Acetylputrescine	M114T670	114.091	670.1	1.448	C6H14N2O	C02714	5.68759e+06	5.53919e+06	42.99	5.61168e+06	5.28372e+06	48.02	1.01	0.02	0.766188	0.12	0.999606	0.0112242	pos
2-Aminobenzoic acid	M120T289	120.045	289.4	1.769	C7H7NO2	C00108	4.26097e+06	2.63652e+06	119.78	4.23967e+06	3.13507e+06	97.2	1.01	0.01	0.908172	0.04	0.999606	0.516313	pos
L-Isoleucine	M132T70	132.066	69.9	2.144	C6H13NO2	C00407	4.60143e+07	3.45372e+07	62.13	4.53818e+07	3.85293e+07	56.09	1.01	0.02	0.94381	0.03	0.999606	0.567267	pos
Phthalic anhydride	M149T480	149.06	480.3	1.991	C8H4O3		6.78545e+06	6.3384e+06	65.99	6.72808e+06	4827924	76.15	1.01	0.01	0.740049	0.13	0.999606	0.00554923	pos
3-Methylpyrrole-2,4-dicarboxylic acid	M153T42	152.947	41.7	16.839	C7H7NO4	C12477	2.99347e+06	2.82244e+06	26.81	2.96825e+06	2.71033e+06	35.74	1.01	0.01	0.725167	0.14	0.999606	0.367839	pos
(1R,4S,5R)-4-Thujanol	M172T440	172.17	440.3	0.678	C10H18O	C02462	1.87281e+07	1.9895e+07	58.03	1.85113e+07	1.7319e+07	58.78	1.01	0.02	0.974342	0.01	0.999606	0.174322	pos
8-Chloroxanthine	M187T97	187.144	96.9	19.873	C5H3ClN4O2		4.6989e+06	3.76264e+06	68.52	4.67474e+06	3.39365e+06	82.35	1.01	0.01	0.774788	0.11	0.999606	0.0338709	pos
(S)-alpha-Amino-4-carboxy-3-furanpropanoic acid	M200T242	199.986	242.1	0.228	C8H9NO5		2.709e+07	3.02069e+07	37.81	2.68353e+07	2.19218e+07	59.75	1.01	0.01	0.349598	0.46	0.946643	0.230209	pos
Pseudoecgonine	M203T124	203.139	124.5	0.426	C9H15NO3	C12449	1.50317e+07	1.23806e+07	62.84	1.48369e+07	1.39476e+07	48.78	1.01	0.02	0.821666	0.09	0.999606	0.0629231	pos
Zeatin	M220T300	220.097	300.2	19.114	C10H13N5O	C00371	6.44395e+06	4.84331e+06	121.66	6.3994e+06	3.77336e+06	106.45	1.01	0.01	0.983246	0.01	0.999606	0.607631	pos
Bupropion	M223T174	223.108	173.8	5.956	C13H18ClNO	C06860	1.2438e+07	6.45401e+06	107.55	1.23712e+07	5.90007e+06	130	1.01	0.01	0.861309	0.06	0.999606	1.04075	pos
Pyrrolnitrin	M240T41	240.029	41.1	13.346	C10H6Cl2N2O2	C12491	1.26179e+06	1.3368e+06	22.88	1.24742e+06	1.4045e+06	28.47	1.01	0.02	0.611875	0.21	0.999606	0.129062	pos
Aminoparathion	M262T55	262.129	54.9	2.259	C10H16NO3PS	C06605	1.66514e+07	1.70734e+07	30.07	1.64341e+07	1.62114e+07	28.37	1.01	0.02	0.96445	0.02	0.999606	0.330291	pos
Tryptophyl-Serine	M275T107	275.106	106.6	12.986	C14H17N3O4		1.09798e+07	9.54391e+06	42.74	1.08439e+07	1.04569e+07	33.06	1.01	0.02	0.960008	0.02	0.999606	1.01642	pos
3-Geranylgeranylindole; 3-(Geranylgeranyl)indole	M412T420	412.305	419.9	17.332	C28H39N	C20525	4.20563e+06	5.19138e+06	64.48	4.15922e+06	4.44138e+06	66.3	1.01	0.02	0.62883	0.2	0.999606	1.26623	pos
Kanamycin	M502T259	502.264	258.8	16.27	C18H36N4O11	C01822	6.32112e+06	4.67412e+06	80.4	6.27972e+06	3.71918e+06	107.89	1.01	0.01	0.809099	0.09	0.999606	0.557288	pos
PC(P-16_0_18_1(9Z))	M767T555_2	766.545	554.6	12.268	C42H82NO7P		7.19282e+07	1.94092e+07	184.51	7.13846e+07	2.22564e+07	145.34	1.01	0.01	0.761089	0.12	0.999606	0.370142	pos
PC(O-22_0_18_3(6Z,9Z,12Z))	M783T614_1	782.54	613.8	10.572	C48H92NO7P		899480	722835	102.81	893532	653474	100.82	1.01	0.01	0.821231	0.09	0.999606	0.323739	pos
Malonyl-CoA	M854T328_2	854.126	328	4.24384	C24H38N7O19P3S	C00083	1.43046e+06	1.22591e+06	67.13	1.41184e+06	1.00331e+06	94.61	1.01	0.02	0.485182	0.31	0.990852	0.631778	pos
biphenol	M185T42	185.057	42.4	10.81	C12H10O2	C03209	3.18904e+06	3.19581e+06	76.98	3143912	2.4986e+06	72.37	1.01	0.02	0.435501	0.36	0.747154	0.506208	neg
2,2,3-trihydroxybiphenyl	M263T73	263.042	73.5	3.214	C12H10O3	C03569	1.01605e+07	1.00402e+07	61.2	1.00129e+07	8.11007e+06	48.7	1.01	0.02	0.483516	0.32	0.775463	0.754899	neg
Porphobilinogen	M271T50_1	271.093	50.4	3.5264	C10H14N2O4	C00931	1.53803e+06	1.49503e+06	50.04	1.52744e+06	1.08349e+06	108.52	1.01	0.01	0.299394	0.52	0.649123	0.922336	neg
9-HOTrE	M275T540	275.203	540.2	3.483	C18H30O3	C16326	5.20912e+06	3.58608e+06	82.95	5.15535e+06	3.03967e+06	114.89	1.01	0.01	0.409477	0.39	0.725954	0.897382	neg
Cortisone	M341T584	341.174	584.5	5.6346	C21H28O5	C00762	1.13745e+07	8.77258e+06	80.94	1.12548e+07	5.79318e+06	102.44	1.01	0.02	0.449286	0.35	0.756171	0.830346	neg
Phosphoribosyl formamidocarboxamide	M348T39	348.026	38.6	7.36272	C10H15N4O9P	C04734	2.88832e+06	1.94581e+06	67.36	2.84807e+06	1990661	87.81	1.01	0.02	0.326823	0.49	0.672752	0.921381	neg
Pinazepam	M353T658	353.269	658.3	0.62	C18H13ClN2O		1.74032e+07	1.45328e+07	81.24	1.7242e+07	1.4596e+07	88.04	1.01	0.01	0.70517	0.15	0.893611	0.896182	neg
Glucobrassicin	M447T572	447.062	572	18.471	C16H20N2O9S2	C05837	1.89009e+06	2.02724e+06	55.86	1.87477e+06	1.49182e+06	58.64	1.01	0.01	0.686211	0.16	0.886086	0.133188	neg
Sulcatone	M109T290	109.101	290.4	2.101	C8H14O	C07287	1.17814e+07	1.179e+07	16.92	1.17474e+07	1.17732e+07	24.35	1	0	0.68165	0.17	0.999606	0.526422	pos
4-Chlorophenol	M112T40_1	112.006	39.6	9.173	C6H5ClO	C02124	8.31404e+06	8.32643e+06	16.85	8.3205e+06	8.12713e+06	19.01	1	0	0.979764	0.01	0.999606	0.719162	pos
2,6-Dimethylaniline	M144T177	144.081	177.4	18.287	C8H11N	C11004	2.18377e+06	2.13825e+06	17.77	2.18771e+06	2.17099e+06	16.79	1	0	0.970117	0.01	0.999606	0.578786	pos
4-isopropenyl-7-methyloxepan-2-one	M151T44	150.977	43.9	13.826	C10H16O2	C11402	2.30014e+06	2.2948e+06	39.84	2.30438e+06	1.99197e+06	57.45	1	0	0.568265	0.25	0.999606	0.495029	pos
Phenol sulphate	M158T108	158.003	108.3	0.531507	C6H6O4S	C02180	1.39542e+07	1.25589e+07	69.87	1.39158e+07	1.32917e+07	69	1	0	0.803021	0.1	0.999606	0.394936	pos
lupinine	M170T644	170.154	644	2.158	C10H19NO	C10773	1.98393e+06	1.56441e+06	55.37	1.98427e+06	1.23779e+06	74.98	1	0	0.552174	0.26	0.999606	0.098124	pos
Campholenic alcohol	M172T565	172.134	565	2.906	C10H18O		6.88101e+07	4.86457e+07	71	6.88319e+07	5.85801e+07	65.93	1	0	0.78158	0.11	0.999606	0.0519642	pos
3-Thiomorpholinecarboxylic acid	M186T39	186.132	38.8	3.486	C5H9NO2S	C03901	912201	876150	28.56	913095	914019	19.63	1	0	0.736159	0.13	0.999606	0.265496	pos
Paracetamol sulfate	M188T154	188.038	153.9	1.65488	C8H9NO5S		3.29835e+06	3.07118e+06	21.67	3.30527e+06	3.01461e+06	34.74	1	0	0.736931	0.13	0.999606	0.310902	pos
beta-Alanyl-L-lysine	M218T40	218.15	40.4	0.409	C9H19N3O3	C05341	7.52416e+06	7.04465e+06	52.55	7.52191e+06	6.92899e+06	69.46	1	0	0.293301	0.53	0.915207	0.674224	pos
Glutamylleucine	M261T133	261.145	132.9	0.416	C11H20N2O5		1.04615e+07	9.50504e+06	65.69	1.04162e+07	7.78277e+06	106.17	1	0.01	0.532905	0.27	0.999606	0.140616	pos
6Z,9Z-octadecadienoic acid	M263T476	263.201	476.1	2.108	C18H32O2		3.23936e+07	3.4073e+07	35.56	3.22746e+07	2.93967e+07	45.01	1	0.01	0.858237	0.07	0.999606	0.689893	pos
Leucylphenylalanine	M279T277	279.167	277.5	11.859	C15H22N2O3		2.69509e+07	2.58862e+07	37.46	2.70855e+07	2.73065e+07	32.46	1	-0.01	0.909218	0.04	0.999606	0.0452007	pos
Fenthion	M279T667_1	279.154	666.7	19.98	C10H15O3PS2	C14420	3.83731e+06	3.82358e+06	5.35	3.84119e+06	3.87979e+06	9.37	1	0	0.915903	0.04	0.999606	0.027624	pos
Xanthosine	M285T70	285.083	70.2	0.85	C10H12N4O6	C01762	1.40686e+07	1.36061e+07	25.42	1.40009e+07	1.24234e+07	34.94	1	0.01	0.716675	0.14	0.999606	0.583765	pos
mono-isopropyl-disopyramide	M298T660	298.31	660.2	1.759	C18H23N3O		9.9737e+06	9.18416e+06	30.7	9.97227e+06	9.13118e+06	25.95	1	0	0.893032	0.05	0.999606	0.394339	pos
5-KETE	M301T380	301.216	380.1	0.350512	C20H30O3	C14732	1.75199e+06	1.55283e+06	38.03	1.75951e+06	1.75239e+06	33.94	1	-0.01	0.923232	0.03	0.999606	0.224649	pos
18R-HEPE	M302T125	302.196	125	12.94	C20H30O3	C18177	1.12291e+08	6.85698e+07	105.27	1.12207e+08	7.03565e+07	110.42	1	0	0.877512	0.06	0.999606	0.438925	pos
N2,N2-Dimethylguanosine	M312T95	312.13	95.3	0.127	C12H17N5O5		1.95552e+07	1.52212e+07	105.39	1.9599e+07	1.54613e+07	102.61	1	0	0.191134	0.72	0.85567	0.860277	pos
2-(Dimethylamino)octadec-4-ene-1,3-diol	M328T132	328.138	131.7	2.048	C20H41NO2		2.65261e+06	2.4393e+06	58.3	2.65228e+06	2.1457e+06	58.57	1	0	0.646849	0.19	0.999606	0.401928	pos
Aflatoxin G2	M331T48_1	331.07	48.3	8.13	C17H14O7	C16754	6.01555e+06	3.86711e+06	98.7	6.02235e+06	2.95123e+06	122.12	1	0	0.872522	0.06	0.999606	0.154237	pos
5,7-Megastigmadien-9-ol glucoside	M340T368_1	340.23	367.8	17.008	C19H32O6		9.5487e+07	9.34729e+07	63.2	9.5775e+07	7.93715e+07	77.55	1	0	0.733933	0.13	0.999606	0.188984	pos
6-deoxyerythronolide B	M343T588	343.211	588.3	2.344	C21H38O6	C03240	2.60108e+06	2.60392e+06	12.94	2.59253e+06	2.691e+06	11.69	1	0	0.93723	0.03	0.999606	0.0443493	pos
Miltefosine	M446T266	446.26	266.4	5.256	C21H46NO4P		1.84529e+06	1.16381e+06	93.9	1.84297e+06	1.06045e+06	134.87	1	0	0.422285	0.37	0.970118	0.553484	pos
LysoPC(20_3(8Z,11Z,14Z)_0_0)	M546T552	546.362	551.8	12.084	C28H52NO7P		5.79385e+07	4.42756e+07	80.38	5.81183e+07	3.96516e+07	89.66	1	0	0.912928	0.04	0.999606	0.357894	pos
alpha-Hydroxyisobutyric acid	M103T46	103.04	46.3	3.247	C4H8O3	C21297	53693047	4.84243e+07	60.83	5.37178e+07	3.76843e+07	78.21	1	0	0.650622	0.19	0.864009	0.110973	neg
3-Sulfinoalanine	M152T45	152.003	44.7	2.62	C3H7NO4S	C00606	3.54471e+07	3.70858e+07	24.06	3.56169e+07	3.63806e+07	23.32	1	-0.01	0.846559	0.07	0.950753	0.345952	neg
Valienone	M173T297	173.044	297.1	10.66	C7H10O5	C17696	1.09732e+08	9.41324e+07	56.78	1.09356e+08	9.67297e+07	31.89	1	0	0.727821	0.14	0.901267	0.732038	neg
1-Methylnaphthalene	M187T229	187.061	229	1.04	C11H10	C14082	8.09581e+06	7.65798e+06	26.71	8.10988e+06	7.30903e+06	28.55	1	0	0.981023	0.01	0.994442	0.0120722	neg
Leukotriene B4	M335T363	335.224	362.6	3.369	C20H32O4	C02165	4.8855e+06	4.45914e+06	46.31	4.89874e+06	4.63832e+06	47.77	1	0	0.988572	0	0.997209	0.496929	neg
Prostaglandin F1a	M355T317	355.25	317.5	4.267	C20H36O5	C06475	675419	569502	76.43	672930	357607	129.29	1	0.01	0.286169	0.54	0.635366	0.561844	neg
isopentenyl adenosine	M380T606	380.16	606.3	5.655	C15H21N5O4	C16427	1.56431e+07	1.24099e+07	87.97	1.56587e+07	5.52574e+06	130.81	1	0	0.794777	0.1	0.933433	0.457953	neg
JI-20B	M476T501_1	476.272	500.7	1.831	C20H41N5O9	C17705	1.32549e+07	8.45388e+06	124.16	1.32852e+07	8.09302e+06	122.91	1	0	0.815691	0.09	0.940247	0.0497214	neg
2-Hydroxybenzyl alcohol	M107T409	107.049	409.2	1.511	C7H8O2	C02323	4.40246e+06	4.59077e+06	29.57	4.43837e+06	3.8632e+06	31.67	0.99	-0.01	0.90086	0.05	0.999606	0.475718	pos
Butyramide	M110T92	110.02	91.9	10.432	C4H9NO		1.46062e+07	1.4335e+07	42.59	1.47811e+07	1.25559e+07	58.99	0.99	-0.02	0.629544	0.2	0.999606	0.436581	pos
Maleic imide	M115T60	115.05	59.6	1.71	C4H3NO2	C07272	1.873e+07	1.44131e+07	83.54	1.88284e+07	1.30584e+07	104.39	0.99	-0.01	0.560907	0.25	0.999606	0.0617325	pos
L-Proline	M116T151	116.07	151.1	6.908	C5H9NO2	C00148	9.8699e+06	1.11104e+07	63.23	9.9669e+06	5.79547e+06	84.48	0.99	-0.01	0.785698	0.1	0.999606	0.277622	pos
1,5-Anhydrosorbitol	M121T98	121.084	97.8	14.177	C6H12O5	C07326	1.93473e+08	1.98084e+08	43.05	1.95768e+08	1.85088e+08	37.63	0.99	-0.02	0.802057	0.1	0.999606	0.230776	pos
5-Ethyl-2-methylthiazole	M128T634	128.107	634.5	1.677	C6H9NS		1.05131e+07	1.04273e+07	39.3	1.06146e+07	9.22217e+06	56.53	0.99	-0.01	0.622495	0.21	0.999606	0.523759	pos
(5R)-Dihydrothymine	M129T49	129.066	48.9	1.928	C5H8N2O2	C21028	3.45418e+07	3.26718e+07	42.9	3.47487e+07	2.82578e+07	60.91	0.99	-0.01	0.582882	0.23	0.999606	0.557035	pos
epsilon-Caprolactone	M132T73_2	132.102	72.8	2.282	C6H10O2	C01880	1.30662e+10	1.06629e+10	52.45	1.3161e+10	1.12459e+10	48.18	0.99	-0.01	0.918784	0.04	0.999606	0.404192	pos
Chavicol	M135T409	135.081	409	0.463	C9H10O	C16930	1.03201e+07	9.35661e+06	38.79	1.04138e+07	8513692	39.97	0.99	-0.01	0.922075	0.04	0.999606	0.612339	pos
Xanthine	M153T61	153.041	60.8	2.608	C5H4N4O2	C00385	3.08462e+08	3.07228e+08	40.3	3.11653e+08	2.64503e+08	57.96	0.99	-0.01	0.607599	0.22	0.999606	0.457734	pos
Cysteinylglycine	M162T98	162.022	97.8	2.23167	C5H10N2O3S	C01419	1.08171e+07	9.77887e+06	41.54	1.09335e+07	9.9872e+06	46.15	0.99	-0.02	0.880208	0.06	0.999606	0.00188983	pos
Metaraminol	M168T297	168.102	296.9	2.378	C9H13NO2	C07146	2.59462e+06	2.64411e+06	31.16	2.62852e+06	2.68151e+06	35.77	0.99	-0.02	0.946531	0.02	0.999606	0.511136	pos
Rhubafuran	M177T480	177.128	480	1.778	C12H16O		2.4513e+07	2.49337e+07	8.92	2.48585e+07	2.50769e+07	7.2	0.99	-0.02	0.496874	0.3	0.992753	0.356441	pos
N8-Acetylspermidine	M188T41	188.176	41.5	0.903	C9H21N3O	C01029	2.3098e+08	1.66069e+08	95.18	2.32841e+08	2.00411e+08	69.84	0.99	-0.01	0.284212	0.55	0.914291	1.14283	pos
S-Acetyl dihydroasparagusic acid	M195T487	195.088	487.3	9.684	C6H10O3S2		3.98903e+07	4.00735e+07	6.3	4.01473e+07	4.03374e+07	4.8	0.99	-0.01	0.620285	0.21	0.999606	0.377534	pos
Acetylcarnitine	M205T58_1	205.101	58	16.336	[C9H18NO4]+	C02571	8.26277e+06	8.49789e+06	15.09	8.33157e+06	8.54728e+06	13.87	0.99	-0.01	0.816802	0.09	0.999606	0.0711925	pos
CAR 3_0	M218T76	218.139	76.2	2.852	C10H19NO4	C03017	1.49167e+08	1.54478e+08	76.84	1.5002e+08	1.31875e+08	69.69	0.99	-0.01	0.885643	0.05	0.999606	0.249574	pos
Furazolidone	M243T84	243.097	84.2	0.185	C8H7N3O5	C07999	3.77276e+06	3.3405e+06	66.47	3.7995e+06	2.65049e+06	69.97	0.99	-0.01	0.971296	0.01	0.999606	0.219205	pos
Pindolol	M249T646	249.158	646.1	8.615	C14H20N2O2	C07445	1.10815e+08	8.75416e+07	73.03	1.11597e+08	6.52202e+07	103.76	0.99	-0.01	0.395184	0.4	0.964169	0.30007	pos
Bromoxynil	M293T235	293.192	234.7	18.892	C7H3Br2NO	C04178	3.99191e+07	3.43524e+07	47.69	4.02e+07	3.46566e+07	48.55	0.99	-0.01	0.888983	0.05	0.999606	0.0177227	pos
FA 20_3;O2	M339T685	339.192	685	9.024	C20H34O4	C14774	1.59111e+06	1.39953e+06	71.58	1.59967e+06	1.25091e+06	91.96	0.99	-0.01	0.691466	0.16	0.999606	0.257922	pos
5-hydroxy-3,6,7,8-tetramethoxyflavone	M359T331	359.107	331	15.383	C19H18O7		762954	746057	63.82	774505	665518	69.91	0.99	-0.02	0.699288	0.16	0.999606	0.215235	pos
Chrysosplenetin	M413T63	413.201	63.1	6.984	C19H18O8	C10030	5.47117e+06	6.83583e+06	56.31	5.54692e+06	6.48647e+06	60.15	0.99	-0.02	0.823761	0.08	0.999606	0.237653	pos
Kanzonol K	M437T462_1	437.192	461.7	9.733	C26H28O6		6.52448e+07	6.51181e+07	14.42	6.59482e+07	6.62684e+07	17.98	0.99	-0.02	0.904261	0.04	0.999606	0.0541215	pos
2-Hexaprenyl-3-methyl-5-hydroxy-6-methoxy-1,4-benzoquinone	M560T582	560.41	581.9	19.691	C38H56O4	C05805	7.94721e+06	7.34595e+06	32.06	8.03636e+06	8.19355e+06	25.92	0.99	-0.02	0.74663	0.13	0.999606	0.688446	pos
Triflupromazine	M705T303_3	705.238	303	18.675	C18H19F3N2S		4.98643e+06	3.2969e+06	115.69	5.01982e+06	4.04792e+06	80.16	0.99	-0.01	0.553375	0.26	0.999606	0.617137	pos
Homocysteine	M116T51	116.018	50.7	2.1033	C4H9NO2S	C00155	564197	360824	69.74	567621	458149	66.77	0.99	-0.01	0.997985	0	0.999394	0.370619	neg
2-Nitrophenol	M138T326	138.02	325.9	3.148	C6H5NO3	C01988	1.37768e+07	1.38817e+07	22.46	1.38882e+07	1.35229e+07	21.65	0.99	-0.01	0.871653	0.06	0.95968	0.358756	neg
Ethyladipic acid	M173T340	173.044	340.5	10.66	C8H14O4		7.20337e+07	7.5742e+07	14.06	7.24648e+07	7.23724e+07	17.16	0.99	-0.01	0.980073	0.01	0.994442	0.00192972	neg
Glyceric acid 1,3-biphosphate	M265T36	264.954	35.6	9.072	C3H8O10P2	C00236	2.23587e+06	709559	155.05	2.26264e+06	1.2678e+06	151.27	0.99	-0.02	0.770796	0.11	0.922733	0.438636	neg
Adenosine triphosphate	M506T37_1	505.978	36.6	1.493	C10H16N5O13P3	C00002	3.9959e+06	690278	156.64	4.04345e+06	1.04767e+06	186.61	0.99	-0.02	0.69715	0.16	0.890533	0.670947	neg
Protoporphyrinogen IX	M629T667_1	629.295	667.3	4.3836	C34H40N4O4	C01079	1.9137e+07	1.61905e+07	46.75	1.93516e+07	1.7002e+07	58.78	0.99	-0.02	0.738314	0.13	0.905037	0.382165	neg
Cyclohexylamine	M100T104	100.076	104.4	1.131	C6H13N	C00571	7.58277e+06	7.05854e+06	35.59	7.7126e+06	6.62904e+06	49.5	0.98	-0.02	0.853382	0.07	0.999606	0.138737	pos
Cyclohexane	M102T651	102.128	651.1	0.777	C6H12	C11249	5.4374e+06	3.10463e+06	84.9	5.54174e+06	2.49723e+06	87.66	0.98	-0.03	0.745799	0.13	0.999606	0.387025	pos
2-Ketohexanoic acid	M114T584	114.066	583.8	16.897	C6H10O3	C00902	9.86844e+07	1.00302e+08	48.34	1.00802e+08	9.59169e+07	54.82	0.98	-0.03	0.930945	0.03	0.999606	0.112736	pos
(R)-beta-Aminoisobutyric acid	M126T133	126.055	133.1	16.2937	C4H9NO2	C01205	1.11426e+07	1.21056e+07	50.6	1.13812e+07	1.01944e+07	64.08	0.98	-0.03	0.707486	0.15	0.999606	0.292849	pos
6-Acetyl-1,2,3,4-tetrahydropyridine	M126T303	126.054	302.6	5.177	C7H11NO		2.3511e+07	2.32447e+07	43.12	2.40538e+07	2.01306e+07	67.78	0.98	-0.03	0.501371	0.3	0.993011	0.850661	pos
5-Hydroxypyrazinamide	M140T687	140.107	686.7	2.96	C5H5N3O2		2.7717e+06	2.19291e+06	91.18	2.82488e+06	1.56292e+06	180.48	0.98	-0.03	0.850446	0.07	0.999606	0.0228756	pos
4-Hydroxyphenylglyoxylic acid	M149T408	149.023	408.1	0.799	C8H6O4	C03590	4.57381e+07	4.55086e+07	8.3	4.67271e+07	4.70008e+07	5.45	0.98	-0.03	0.225462	0.65	0.880366	0.479078	pos
p-Hydroxymandelic acid	M152T47	152.022	46.9	4.501	C8H8O4	C03198	1.09203e+07	1.1148e+07	39.6	1.11764e+07	1.05766e+07	33.84	0.98	-0.03	0.646795	0.19	0.999606	0.440423	pos
Methyl 2-hydroxybenzoate	M153T515	153.077	514.8	10.801	C8H8O3	C12305	7.20739e+06	6.90909e+06	58.42	7.38992e+06	6.75908e+06	74.21	0.98	-0.04	0.846261	0.07	0.999606	0.510392	pos
alpha-Carboxy-delta-nonalactone	M157T183	157.042	183.3	6.585	C10H16O4		1.51275e+07	1.54675e+07	14.07	1.54465e+07	1.58498e+07	16.44	0.98	-0.03	0.707657	0.15	0.999606	0.499538	pos
1-nitrosonaphthalene	M158T106	158.036	106.2	0.823	C10H7NO	C14788	3.48027e+06	3.45219e+06	39.01	3.56253e+06	3.60306e+06	15.44	0.98	-0.03	0.34822	0.46	0.946643	1.39103	pos
3,6-dichlorocatechol	M196T33	195.992	32.9	1.326	C6H4Cl2O2	C07094	9.53049e+06	5.93112e+06	113.03	9.69062e+06	7.60962e+06	120.49	0.98	-0.02	0.760793	0.12	0.999606	0.66049	pos
Monoisobutyl phthalic acid	M205T545	205.086	544.8	0.077	C12H14O4		1.63661e+08	1.63474e+08	5.57	1.67608e+08	1.63581e+08	9.41	0.98	-0.03	0.269931	0.57	0.912081	0.666426	pos
L-Lysopine	M219T112	219.134	111.6	0.124	C9H18N2O4	C04020	9.4381e+06	9.0455e+06	45.35	9.62601e+06	8.68092e+06	57.65	0.98	-0.03	0.914167	0.04	0.999606	0.319364	pos
2-Hydroxyiminostilbene	M227T41	227.114	41.5	15.345	C14H11NO	C16604	2.24623e+06	2.01352e+06	39.59	2.30123e+06	2.22446e+06	37.99	0.98	-0.03	0.732732	0.14	0.999606	0.438643	pos
alpha-Bergamotene, (E)-(-)-	M227T556	227.174	555.8	13.254	C15H24	C20811	1.27231e+07	1.12793e+07	67.14	1.29275e+07	1.28563e+07	63.45	0.98	-0.02	0.554876	0.26	0.999606	0.169883	pos
5'-Deoxyadenosine	M252T49	252.108	48.6	4.408	C10H13N5O3	C05198	3.02699e+06	3.11115e+06	51.64	3.10257e+06	2.8055e+06	30.31	0.98	-0.04	0.414141	0.38	0.970118	0.00452493	pos
5-Eicosyne	M279T684	279.154	684.1	19.622	C20H38		3.82627e+06	2.25e+06	107.94	3.91379e+06	2.18358e+06	125.38	0.98	-0.03	0.756101	0.12	0.999606	0.965618	pos
Phaseic acid	M281T55	281.142	55.1	13.006	C15H20O5	C09707	6.41246e+06	5.629e+06	37.51	6.52741e+06	6.47628e+06	35.01	0.98	-0.03	0.887387	0.05	0.999606	0.0700692	pos
11-Hydroxysugiol	M299T301_1	299.2	301.3	3.493	C20H28O3	C21823	1.47922e+07	1.31847e+07	45.96	1.50422e+07	1.54291e+07	43.6	0.98	-0.02	0.912956	0.04	0.999606	0.269213	pos
Dihydrotestosterone	M308T571	308.258	571.4	0.303	C19H30O2	C03917	4.13999e+07	3.90875e+07	37.83	4.21855e+07	3.90781e+07	39.08	0.98	-0.03	0.959125	0.02	0.999606	0.153588	pos
ST 19_2;O3	M343T579	343.285	579.2	19.779	C19H28O3	C14497	555801	552124	7.96	568322	563182	9.06	0.98	-0.03	0.357254	0.45	0.947786	0.243682	pos
Glycocholic acid	M466T384	466.315	384.5	1.926	C26H43NO6	C01921	1.47448e+06	929279	85.58	1.50387e+06	1.49699e+06	60.76	0.98	-0.03	0.259096	0.59	0.91036	0.552741	pos
Glaucarubol 15-O-beta-D-glucopyranoside	M559T630_2	559.138	630.1	1.319	C26H38O13		1.40436e+07	1.10047e+07	68.86	1.4304e+07	1.13881e+07	76.82	0.98	-0.03	0.80312	0.1	0.999606	0.16411	pos
Paromomycin	M599T217_4	599.309	217.1	13.977	C23H45N5O14	C00832	4.50807e+06	4.42106e+06	33.88	4.60746e+06	5.27464e+06	38.06	0.98	-0.03	0.983412	0.01	0.999606	0.115823	pos
S-Adenosylhomocysteine	M769T304_1	769.249	303.6	2.005	C14H20N6O5S	C00021	5.20286e+06	6.22576e+06	72.05	5.30257e+06	6.11399e+06	66.71	0.98	-0.03	0.823803	0.08	0.999606	0.651504	pos
5,6,7,8-Tetrahydromethanopterin	M799T328_5	799.258	328.1	6.913	C30H45N6O16P	C01217	1.85779e+06	1.45459e+06	71.49	1.90238e+06	1.30079e+06	80.27	0.98	-0.03	0.882962	0.05	0.999606	0.123929	pos
2-Amino-3-carboxymuconic acid semialdehyde	M166T46	166.018	46.3	2.531	C7H7NO5	C04409	1.71937e+06	1.40692e+06	64.91	1.75097e+06	1.70269e+06	59.91	0.98	-0.03	0.980164	0.01	0.994442	0.28239	neg
2-Phosphoglyceric acid	M167T37	166.976	37.1	3.601	C3H7O7P	C00631	1.99219e+07	1.08732e+07	130.37	2.02369e+07	9.45617e+06	129.65	0.98	-0.02	0.558339	0.25	0.820464	0.328545	neg
Deoxyribose 1-phosphate	M196T39	195.993	38.6	12.1781	C5H11O7P	C00672	2.07998e+06	1.95864e+06	46.97	2.12618e+06	1.37482e+06	129.64	0.98	-0.03	0.145555	0.84	0.483222	1.10806	neg
Menadione	M233T43_1	233.048	43	9.2454	C11H8O2	C05377	1.54557e+08	1.54498e+08	30.83	1.56918e+08	1.56169e+08	31.34	0.98	-0.02	0.925032	0.03	0.982411	0.118181	neg
Anserine	M239T58	239.115	58.3	0.593104	C10H16N4O3	C01262	5.07798e+06	5.21952e+06	14.34	5.20613e+06	5.3606e+06	15.79	0.98	-0.04	0.601066	0.22	0.841357	0.445854	neg
Maritinamine	M274T42	274.104	42.2	0.196	C16H21NO3	C21639	8.86044e+06	8.93963e+06	53.07	9.03511e+06	6.75994e+06	78.02	0.98	-0.03	0.884072	0.05	0.966244	0.35647	neg
N-Acetylmuramate	M292T62_1	292.104	62.4	0.0514204	C11H19NO8	C02713	3.75267e+06	3.55688e+06	62.85	3.83065e+06	3.48133e+06	70.08	0.98	-0.03	0.848909	0.07	0.950753	0.0590395	neg
N-Acetyl-D-mannosamine 6-phosphate	M300T40	300.048	40.5	3.63	C8H16NO9P	C04257	6.62571e+07	5.53373e+07	64.61	6.77642e+07	46679586	86.7	0.98	-0.03	0.94434	0.02	0.98565	0.352034	neg
Glucosamine 1-phosphate	M320T53	320.033	53.2	16.935	C6H14NO8P	C06156	3.95264e+06	3.58029e+06	57.12	4.03517e+06	2.95628e+06	78.32	0.98	-0.03	0.961311	0.02	0.990847	0.213517	neg
MCULE-4400997775	M321T489	321.245	489.5	3.095	C19H32O	C02956	1.65849e+07	1.76832e+07	57.5	1.68426e+07	1.88411e+07	57.53	0.98	-0.02	0.969793	0.01	0.99213	0.159039	neg
Coproporphyrinogen III	M641T641	641.292	641.2	9.28903	C36H44N4O8	C03263	2.95759e+07	2.44526e+07	55.27	3.03081e+07	2.09941e+07	58.95	0.98	-0.04	0.876332	0.06	0.963035	0.454694	neg
Riboflavin	M751T398_1	751.279	398	13.604	C17H20N4O6	C00255	7.74393e+06	7.2317e+06	49.92	7.9229e+06	6.80625e+06	40.2	0.98	-0.03	0.522253	0.28	0.803595	0.41257	neg
Norvaline	M118T144	118.085	144.1	6.36	C5H11NO2	C01799	1.28577e+07	1.36803e+07	18.1	1.32118e+07	1.35041e+07	16.28	0.97	-0.04	0.522962	0.28	0.998177	0.457166	pos
Creatine	M132T65	132.077	65.2	1.137	C4H9N3O2	C00300	4.55447e+08	3.00539e+08	81.01	4.71801e+08	3.52671e+08	68.72	0.97	-0.05	0.944515	0.02	0.999606	0.373077	pos
Dopamine	M136T80	136.076	80.4	0.838	C8H11NO2	C03758	2.88428e+07	2.90851e+07	49.79	2.96466e+07	2.72617e+07	53.51	0.97	-0.04	0.996143	0	0.999858	0.121883	pos
Demethylphosphinothricin	M149T605	149.025	605.4	6.167	C4H9NO4P+	C17962	2.95742e+07	2.94045e+07	3.63	3.05583e+07	3.00962e+07	6.96	0.97	-0.05	0.0375984	1.42	0.54914	1.48577	pos
Urocanic acid	M156T57	156.077	57.3	2.877	C6H6N2O2	C00785	2.58571e+07	2.0393e+07	78.08	2.67345e+07	1.68569e+07	104.24	0.97	-0.05	0.919352	0.04	0.999606	0.58598	pos
Caffeic acid	M163T388	163.039	388.4	1.422	C9H8O4	C01197	8.69117e+07	8.70678e+07	6.01	8.98156e+07	8.8571e+07	6.73	0.97	-0.05	0.0582578	1.23	0.634722	1.69189	pos
octanoate	M166T684	166.097	684.2	5.3	C8H15O2-		1.85825e+07	1.634e+07	61.75	1.91666e+07	1.11091e+07	168.48	0.97	-0.04	0.143176	0.84	0.802406	1.66845	pos
Dihydroasparagusic acid	M170T48_2	170.033	48.1	15.902	C4H8O2S2	C04371	4.04118e+07	3.69264e+07	40.85	4.16152e+07	4.34155e+07	38.13	0.97	-0.04	0.71347	0.15	0.999606	0.272736	pos
5,6-Indolequinone-2-carboxylic acid	M175T58_1	175.002	58	3.33951	C9H5NO4	C17938	2.25565e+08	2.55751e+08	34.84	2.32499e+08	2.0466e+08	41.23	0.97	-0.04	0.874733	0.06	0.999606	0.372518	pos
Dimethylarsinic acid	M177T43_1	177.061	43	14.9644	C2H7AsO2	C07308	1.71527e+06	1.70241e+06	31.9	1.76815e+06	1.86999e+06	25.73	0.97	-0.04	0.599273	0.22	0.999606	0.629259	pos
6-Methylcoumarin	M183T332	182.983	331.8	5.784	C10H8O2		2.99453e+07	2.77456e+07	25.78	3.08417e+07	2.78977e+07	26.07	0.97	-0.04	0.663098	0.18	0.999606	0.193834	pos
Tenuazonic acid	M198T43	198.104	43.4	9.243	C10H15NO3	C08511	1.66907e+06	1.67959e+06	8.9	1.72331e+06	1.71154e+06	12.6	0.97	-0.05	0.319834	0.5	0.934519	0.297139	pos
Glutaminylcysteine	M206T62	206.049	61.9	9.068	C8H15N3O4S		4.19181e+07	2.62891e+07	139.1	4.3084e+07	2.98906e+07	93.11	0.97	-0.04	0.55662	0.25	0.999606	0.0111725	pos
3,5-Dihydroxy-1,4-naphthoquinone	M208T206	208.064	205.7	18.586	C10H6O4	C04110	4.97218e+06	4.93736e+06	54.48	5.11537e+06	4.50789e+06	67.98	0.97	-0.04	0.781442	0.11	0.999606	0.116797	pos
Thicyofen	M228T44	227.955	43.8	11.052	C8H5ClN2OS2	C18945	1.09461e+06	1.09126e+06	9.96	1.12533e+06	1.14272e+06	12.31	0.97	-0.04	0.412742	0.38	0.970118	0.657605	pos
Columbianetin	M230T52	230.096	51.7	10.253	C14H14O4	C19707	2.61302e+07	1.66843e+07	85.69	2.69903e+07	1.73418e+07	94.95	0.97	-0.05	0.847177	0.07	0.999606	0.670224	pos
7-Methoxy-5-prenyloxycoumarin	M243T133	243.134	133.2	0.52	C15H16O4		3.88897e+06	3.95383e+06	23.71	4.02724e+06	3.9151e+06	25.31	0.97	-0.05	0.729341	0.14	0.999606	0.600812	pos
Acetyl-N-formyl-5-methoxykynurenamine	M247T132	247.129	131.9	14.014	C13H16N2O4	C05642	6.2236e+07	1.59196e+07	192.64	6.42552e+07	1.98326e+07	205.46	0.97	-0.05	0.925387	0.03	0.999606	0.334464	pos
Octopine	M247T55	247.14	54.5	0.1	C9H18N4O4	C04137	2.95791e+07	2.25581e+07	106.69	3.03544e+07	1.72491e+07	121.07	0.97	-0.04	0.742002	0.13	0.999606	0.865186	pos
Asparaginyl-Valine	M249T52_2	249.156	52	0.504	C9H17N3O4		4.3887e+07	4.37878e+07	5.52	4.53507e+07	4.58532e+07	9.72	0.97	-0.05	0.166947	0.78	0.823247	0.681837	pos
Adenosine	M268T61	268.104	60.6	0.098	C10H13N5O4	C00212	5.78991e+07	4.32158e+07	90.4	5.96764e+07	4.76187e+07	100.64	0.97	-0.04	0.950823	0.02	0.999606	0.431951	pos
Strigol	M329T91	329.142	91.4	11.72	C19H22O6	C09190	3.89213e+07	3.84867e+07	11.4	4.00543e+07	4.01825e+07	11.47	0.97	-0.04	0.344022	0.46	0.946643	0.709267	pos
aurachin C epoxide	M396T529	396.289	528.9	4.235	C25H33NO3	C21331	2.51277e+06	1.91275e+06	61.06	2.60175e+06	1.4563e+06	100	0.97	-0.05	0.275469	0.56	0.912081	0.714908	pos
Calcitriol	M417T461	417.341	461	10.0546	C27H44O3	C01673	1.26707e+07	1.09015e+07	41.67	1.31159e+07	1.19954e+07	39.86	0.97	-0.05	0.738351	0.13	0.999606	0.427619	pos
20,24-Epoxy-25,26-dihydroxydammaran-3-one	M457T644	457.327	643.6	8.348	C30H50O4		2.91993e+06	2.82893e+06	65.9	3.00391e+06	2.608e+06	60.85	0.97	-0.04	0.547192	0.26	0.999606	0.678093	pos
Avermectin B2b aglycone	M627T291_1	627.425	291.5	3.454	C33H48O9	C11955	4.431e+07	3.26468e+07	90.54	4.57134e+07	4.09712e+07	83.07	0.97	-0.04	0.822595	0.08	0.999606	0.461913	pos
Rutin	M633T680_2	633.148	679.9	8.847	C27H30O16	C05625	1.04388e+07	9.7381e+06	30.71	1.07066e+07	1.03972e+07	19.45	0.97	-0.04	0.439529	0.36	0.977408	0.628602	pos
PC(14_0_18_1(9Z))	M733T551	732.544	550.7	13.586	C40H78NO8P		7.60467e+06	4.50095e+06	132.82	7.82663e+06	3.69075e+06	172.15	0.97	-0.04	0.697767	0.16	0.999606	0.595693	pos
4-Hydroxy-1-(3-pyridinyl)-1-butanone	M164T88	164.072	87.5	3.059	C9H11NO2	C19565	5.23718e+08	3.63683e+08	122.83	5.3744e+08	3.38973e+08	103.2	0.97	-0.04	0.454316	0.34	0.759405	0.589847	neg
5alpha-Pregnane-3alpha,20alpha-diol	M319T647_2	319.264	647.3	0.191	C21H36O2	C18042	2.41889e+06	2.63734e+06	43.45	2.48529e+06	2.15501e+06	45.05	0.97	-0.04	0.680259	0.17	0.88208	0.223298	neg
2,5-diamino-6-(5-phospho-D-ribosylamino)pyrimidin-4(3H)-one	M335T327	335.045	326.5	15.756	C9H16N5O8P	C01304	2.6099e+07	4.25709e+06	218.69	2.68931e+07	5.98483e+06	232.49	0.97	-0.04	0.668412	0.17	0.875539	0.827103	neg
D-myo-Inositol 1,4-bisphosphate	M339T36_1	338.987	36.2	5.233	C6H14O12P2	C01220	8.55855e+07	6.52574e+07	99.72	8.80835e+07	5.69972e+07	132.89	0.97	-0.04	0.504304	0.3	0.792409	0.79661	neg
L-Alloisoleucine	M132T643	132.101	642.9	9.843	C6H13NO2	C21096	3.79964e+07	3.42638e+07	72.57	3.94426e+07	2.9535e+07	81.01	0.96	-0.05	0.72562	0.14	0.999606	0.0600328	pos
4-(3-Hydroxypropyl)morpholine	M163T41	163.084	40.8	14.634	C7H15NO2		2.53424e+06	2.53507e+06	4.14	2.64119e+06	2.63161e+06	5.3	0.96	-0.06	0.00220692	2.66	0.184728	2.79676	pos
Diphenylamine	M170T660	170.155	659.9	3.333	C12H11N	C11016	2.60854e+06	2.24971e+06	84.1	2.70725e+06	2.19829e+06	68.16	0.96	-0.05	0.638549	0.19	0.999606	0.0774059	pos
Metronidazole	M172T439	172.132	438.8	8.706	C6H9N3O3	C07203	4.10021e+06	3.83599e+06	20.39	4.27345e+06	4.23362e+06	15.61	0.96	-0.06	0.29888	0.52	0.917655	1.05567	pos
6-Methylmercaptopurine	M205T58_2	205.127	57.6	11.5393	C6H6N4S	C16614	1.47836e+08	1.46887e+08	4.18	1.54694e+08	1.53485e+08	5.4	0.96	-0.07	0.000772069	3.11	0.098789	2.20663	pos
1-Hydroxypyrene	M219T44	219.083	43.5	12.61	C16H10O	C14519	1.54709e+07	1.53076e+07	8.35	1.60641e+07	1.60864e+07	9.01	0.96	-0.05	0.113636	0.94	0.759689	1.33118	pos
Glutamylglycine	M222T34	222.112	33.7	15.111	C7H12N2O5		3.28994e+06	2.70859e+06	47.84	3.43559e+06	2.88324e+06	39.24	0.96	-0.06	0.476246	0.32	0.990037	0.702584	pos
4a-Carbinolamine tetrahydrobiopterin	M223T114	223.108	114.3	5.95578	C9H13N5O3	C00268	3.17208e+07	3.18419e+07	4.33	3.32091e+07	3.3752e+07	6.18	0.96	-0.07	0.00303505	2.52	0.211378	1.92677	pos
Diazoxide	M231T128	231.17	128.2	0.479	C8H7ClN2O2S	C06949	3.23678e+06	2.78027e+06	57.19	3.35809e+06	2.8743e+06	55.29	0.96	-0.05	0.489123	0.31	0.992088	0.82085	pos
3-Methyl-5-pentyl-2-furanpentanoic acid	M253T496	253.18	496	0.047	C15H24O3		9.27102e+07	9.29424e+07	4.5	9.64023e+07	9.69913e+07	4.75	0.96	-0.06	0.00300358	2.52	0.211378	2.21761	pos
13-HODE	M297T549	297.244	548.9	6.027	C18H32O3	C14762	2.19275e+07	2.28819e+07	16.69	2.2772e+07	2.37762e+07	14.86	0.96	-0.05	0.347623	0.46	0.946643	0.264434	pos
1-(5-Isoquinolinesulfonyl)-2-methylpiperazine	M309T49	309.129	49	18.878	C14H17N3O2S		4.90126e+07	4.0977e+07	79.13	5.12961e+07	4.0451e+07	91.31	0.96	-0.07	0.802008	0.1	0.999606	0.0702131	pos
15H-11,12-EETA	M337T618	337.239	618.5	3.785	C20H32O4	C14781	2.24529e+06	2.29542e+06	15.88	2.34099e+06	2.36896e+06	14.85	0.96	-0.06	0.297765	0.53	0.917434	0.54398	pos
Methylhydroxygliclazide	M340T607	340.36	607.3	8.895	C15H21N3O4S		1.92173e+07	1.60809e+07	77.43	1.9923e+07	1.60467e+07	63.83	0.96	-0.05	0.632169	0.2	0.999606	0.530461	pos
N-Arachidonoylglycine	M344T302_3	344.255	302.4	9.85148	C22H35NO3		4.14856e+07	4.15759e+07	18.76	4.33658e+07	4.37555e+07	17	0.96	-0.06	0.319932	0.49	0.934519	1.01206	pos
Corticosterone	M347T498	347.219	497.8	9.142	C21H30O4	C02140	5.49181e+06	4.5828e+06	76.04	5.70397e+06	4.34055e+06	71.31	0.96	-0.05	0.577716	0.24	0.999606	0.377827	pos
alpha-Allocryptopine	M352T205	352.15	204.6	12.569	C21H23NO5	C02134	4.56296e+06	5.55278e+06	68.47	4.73126e+06	5.7411e+06	70.51	0.96	-0.05	0.952958	0.02	0.999606	0.412413	pos
6,8-Docosanedione	M356T610	356.352	609.6	0.249	C22H42O2		3.69329e+08	2.87216e+08	85.54	3.8276e+08	1.37515e+08	92.65	0.96	-0.05	0.808124	0.09	0.999606	0.0302876	pos
Moretenone	M425T616	425.286	616	9.054	C30H48O		6.05703e+06	4.61607e+06	58.18	6.31573e+06	4.90997e+06	64.59	0.96	-0.06	0.825431	0.08	0.999606	0.414614	pos
Glycyrrhetol	M440T451	440.336	451	10.567	C30H48O3	C20510	1.77483e+07	1.77026e+07	68.6	1.84434e+07	1.89548e+07	64.7	0.96	-0.06	0.797028	0.1	0.999606	0.423773	pos
14-methylnonadecanoylcarnitine	M456T574	456.41	574.5	11.362	C27H53NO4		1.13114e+08	3.08164e+07	126.04	1.18044e+08	5.84763e+07	166.14	0.96	-0.06	0.512553	0.29	0.998177	0.515262	pos
Melatonin	M465T251	465.251	250.5	3.39683	C13H16N2O2	C01598	2.41129e+06	1.49191e+06	91.93	2.52055e+06	1284003	119.81	0.96	-0.06	0.55786	0.25	0.999606	0.793976	pos
Cervonyl carnitine	M472T484	472.341	483.7	2.577	C29H45NO4		5.29354e+06	4.62419e+06	61.31	5.5285e+06	4.08974e+06	116.72	0.96	-0.06	0.322656	0.49	0.936535	1.18927	pos
5,10-Methenyl-tetrahydrofolate	M495T243_2	495.254	242.9	14.135	C20H22N7O6+	C00445	3.28151e+06	3.38982e+06	43.04	3.41561e+06	3.46721e+06	55.87	0.96	-0.06	0.880495	0.06	0.999606	0.979643	pos
6,8a-Seco-6,8a-deoxy-5-oxoavermectin 2a aglycone	M570T528_1	570.342	528.2	19.502	C34H50O8	C11969	8.55903e+06	1.00744e+07	70.55	8.92274e+06	9.04556e+06	68.69	0.96	-0.06	0.997848	0	0.999858	0.352156	pos
Panthenol	M186T83	186.113	83.2	1.397	C9H19NO4	C05944	6.02858e+06	4.40186e+06	83.24	6.25166e+06	3.01627e+06	123.38	0.96	-0.05	0.180089	0.74	0.525966	0.774663	neg
Monoethylglycinexylidide	M188T51_1	188.021	51	17.448	C12H18N2O	C16561	6.93958e+06	2.87398e+06	95.12	7.2171e+06	2.35381e+06	148.86	0.96	-0.06	0.386178	0.41	0.714764	0.507221	neg
Mevalonic acid	M193T108	193.071	108.2	5.4839	C6H12O4	C00418	489712	349455	100.7	511215	347450	100.73	0.96	-0.06	0.703888	0.15	0.89352	0.121025	neg
O-Phospho-4-hydroxy-L-threonine	M260T39	260.026	39.5	18.108	C4H10NO7P	C06055	1.74673e+07	7.40308e+06	141.62	1.82253e+07	1.28753e+07	135.1	0.96	-0.06	0.188759	0.72	0.534924	0.871109	neg
Terpendole C	M500T491_1	500.264	491.5	14.624	C32H41NO5	C20546	6.22173e+07	5.03883e+07	70.09	6.47525e+07	3.06812e+07	132.89	0.96	-0.06	0.318125	0.5	0.665943	0.82135	neg
LysoPC(20_3(5Z,8Z,11Z)_0_0)	M590T527	590.353	527.3	11.985	C28H52NO7P		2.12078e+06	1.92811e+06	43.01	2.20521e+06	1.9246e+06	36.76	0.96	-0.06	0.534515	0.27	0.809559	0.574514	neg
L-Homoserine	M102T49	102.056	48.6	2.432	C4H9NO3	C00263	7.40041e+07	7.49206e+07	12	7.81871e+07	76064173	14.9	0.95	-0.08	0.130671	0.88	0.786601	1.87977	pos
5-Aminoimidazole-4-carboxamide	M127T241	127.04	241.1	8.903	C4H6N4O	C04051	5.55304e+07	5.84183e+07	25.64	5.85575e+07	6.17834e+07	18.17	0.95	-0.08	0.343327	0.46	0.946643	1.09887	pos
Methyl (R)-3-methyl-2-oxopentanoate	M128T36	128.045	36	12.442	C7H12O3		2.9112e+06	1.94136e+06	80.34	3.0493e+06	1.39112e+06	99.85	0.95	-0.07	0.668513	0.17	0.999606	0.366997	pos
cathinone	M132T138	132.101	137.6	9.836	C9H11NO	C08301	3.48356e+07	3.59483e+07	45.95	3.65045e+07	3.54552e+07	47.57	0.95	-0.07	0.667624	0.18	0.999606	0.117586	pos
Tryptamine	M144T228	144.081	227.9	2.98	C10H12N2	C00398	1.28338e+06	1.25758e+06	23.11	1.34899e+06	1.29227e+06	20.46	0.95	-0.07	0.327934	0.48	0.937464	0.625274	pos
dihydro-3-hydroxy-4,4-dimethyl- 2(3H)-Furanone	M148T55	148.097	55.2	1.24	C6H10O3	C01012	9.43459e+06	9.62079e+06	39.77	9.95596e+06	7.61134e+06	64.64	0.95	-0.08	0.974662	0.01	0.999606	0.168126	pos
BROMOBENZENE	M157T33_1	156.965	33.4	2.96	C6H5Br	C11036	1.13345e+07	1.11577e+07	14.66	1.18811e+07	1.17551e+07	16.09	0.95	-0.07	0.262078	0.58	0.912081	1.51483	pos
6-Acetamido-3-oxohexanoate	M171T686	171.15	685.6	7.707	C8H13NO4	C03682	8.82009e+06	8.70704e+06	17.32	9.24735e+06	9.14479e+06	21.93	0.95	-0.07	0.44156	0.36	0.977408	0.504482	pos
Methyl Phenylglyoxalate	M182T332	182.118	332.2	1.918	C9H8O3		7.29251e+06	5.25654e+06	100.72	7696709	4.53121e+06	96.78	0.95	-0.08	0.432048	0.36	0.974591	1.22733	pos
2-Ethylbenzothiazole	M186T48_2	186.036	47.5	5.977	C9H9NS		5.26148e+06	4.99086e+06	11.23	5.52404e+06	5.62706e+06	15.81	0.95	-0.07	0.227023	0.64	0.881144	1.20779	pos
8-Methylthio-2-octanoic acid	M205T579	205.087	579	4.813	C9H16O3S	C17224	1.34677e+07	1.17123e+07	74.71	1.41317e+07	1.13375e+07	93.49	0.95	-0.07	0.712043	0.15	0.999606	0.0578418	pos
Indolelactic acid	M206T157	206.118	156.5	2.186	C11H11NO3	C02043	3.3066e+06	3.29162e+06	4.96	3.47685e+06	3.50997e+06	11.91	0.95	-0.07	0.0897591	1.05	0.714695	1.05541	pos
Isobutyryl-L-carnitine	M233T262	233.166	261.7	14.361	C11H22NO4		1.60546e+07	1.5773e+07	53.63	1.69726e+07	1.43526e+07	78.61	0.95	-0.08	0.82229	0.08	0.999606	1.20242	pos
Mefenamic acid	M242T395	242.285	394.6	1.191	C15H15NO2	C02168	1.90414e+08	1.35855e+08	78.49	1.99494e+08	1.83786e+08	71.27	0.95	-0.07	0.858568	0.07	0.999606	0.339272	pos
Aceteugenol	M245T377_2	245.194	377	7.583	C12H14O3	C14567	1.29873e+07	1.46176e+07	45.03	1.37036e+07	1.20157e+07	53.33	0.95	-0.08	0.806879	0.09	0.999606	0.46787	pos
DTXSID60933946	M265T181	265.186	181	17.892	C15H24N2O2	C20233	5.31258e+06	2.416e+06	130.23	5.56818e+06	1.05717e+06	203.43	0.95	-0.07	0.397101	0.4	0.964858	0.498479	pos
2-Ethylidene-1,5-dimethyl-3,3-diphenylpyrrolidine	M278T261	278.186	261.3	16.234	C20H23N	C16659	8.20096e+06	5.77236e+06	85.19	8.62179e+06	3.91246e+06	146.47	0.95	-0.07	0.377066	0.42	0.961304	0.817592	pos
4a-Hydroxytetrahydrobiopterin	M280T50	280.103	50.4	6.71288	C9H15N5O4	C15522	4.20756e+06	3.27214e+06	51.44	4.40676e+06	2.92935e+06	106.74	0.95	-0.07	0.318235	0.5	0.934018	0.291918	pos
Dinoflagellate luciferin	M572T522_1	572.33	521.6	6.905	C33H40N4O6	C19704	1.6895e+07	1.46001e+07	48.94	1.77818e+07	1.67108e+07	46.39	0.95	-0.07	0.804781	0.09	0.999606	0.281075	pos
Nonoxynol-9	M634T559_2	634.455	559	4.49	C33H60O10		4.95035e+08	4.97512e+08	12.66	5.22093e+08	5.19908e+08	16.35	0.95	-0.08	0.282469	0.55	0.914291	0.622473	pos
3-Oxododecanoyl-CoA	M981T644	981.294	644.1	10.23	C33H56N7O18P3S	C05263	1.55033e+07	1.20515e+07	59.21	1.62871e+07	1.40797e+07	52.31	0.95	-0.07	0.488892	0.31	0.992088	0.298603	pos
2-Amino-4-oxopentanoate	M130T549	130.087	549.5	4.208	C5H9NO3	C03341	1.0688e+07	9.71175e+06	64.48	1.11916e+07	1.05308e+07	69.3	0.95	-0.07	0.745852	0.13	0.909196	0.0642585	neg
N-Lactoylleucine	M202T93	202.018	93.1	0.738	C9H17NO4		1.7178e+06	954721	111.45	1.80776e+06	535720	149.03	0.95	-0.07	0.718216	0.14	0.898605	0.494187	neg
Lanthionine	M207T228	207.042	228.4	13.518	C6H12N2O4S		3.66929e+06	3.73744e+06	45.5	3.84508e+06	2.95046e+06	61.68	0.95	-0.07	0.946144	0.02	0.986478	0.162327	neg
Ethyl tetradecanoate	M255T685	255.23	685.5	13.089	C16H32O2		2.44752e+08	2.42408e+08	65.79	2.57969e+08	2.25718e+08	72	0.95	-0.08	0.807624	0.09	0.938539	0.0816918	neg
Alditol 6-phosphate	M261T44	261.042	43.9	15.36	C6H15O9P	C01096	1.48497e+07	9.57411e+06	125.03	1.56633e+07	1.00992e+07	124.11	0.95	-0.08	0.866303	0.06	0.956884	0.271912	neg
Biochanin A	M283T496	283.259	495.6	19.908	C16H12O5	C00814	4.19419e+07	3.75466e+07	73.94	4.42401e+07	3.97512e+07	69.04	0.95	-0.08	0.54796	0.26	0.816225	0.639506	neg
Prostaglandin A1	M381T478	381.232	477.5	9.835	C20H32O4	C04685	6.19543e+06	3.69813e+06	79.76	6.50613e+06	4.52742e+06	69.96	0.95	-0.07	0.657381	0.18	0.866444	0.0959574	neg
8-oxo-dGDP	M442T38	442.019	37.9	3.272	C10H15N5O11P2	C20176	1.22494e+07	1.30361e+07	35.7	1.28666e+07	1.22679e+07	37.24	0.95	-0.07	0.541129	0.27	0.813162	0.321304	neg
(+)-Muconolactone	M143T239	143.033	239.3	8.278	C6H6O4	C14610	4.69271e+07	2.29178e+07	156.74	4.9839e+07	2.28113e+07	137.35	0.94	-0.09	0.943535	0.03	0.999606	0.300292	pos
FAMP	M167T98	167.09	97.9	16.359	C7H10N4O	C19872	1.0116e+09	1.04333e+09	10.04	1.07448e+09	1.05969e+09	10.72	0.94	-0.09	0.0307467	1.51	0.506492	1.64857	pos
D-Tartaric acid	M168T40_3	168.051	39.5	3.79	C4H6O6	C00552	801261	825436	11.25	853004	840650	12.74	0.94	-0.09	0.0552996	1.26	0.620936	1.46776	pos
Bromobenzene-2,3-oxide	M173T71	172.957	71.3	17.058	C6H5BrO	C14840	6.89376e+07	6.72335e+07	22.65	7.31668e+07	7.06237e+07	32.19	0.94	-0.09	0.545253	0.26	0.999606	0.67195	pos
3,4-Dihydroxymandelaldehyde	M186T41	186.082	41	9.23151	C8H8O4	C05577	2.8909e+06	1.81786e+06	100.27	3.06745e+06	828845	213.88	0.94	-0.09	0.122621	0.91	0.774163	0.910748	pos
6-Chloro-N-(1-methylethyl)-1,3,5-triazine-2,4-diamine	M205T178	205.097	177.7	4.903	C6H10ClN5	C06559	1.06256e+09	9.59347e+08	41.74	1.13291e+09	9.6977e+08	49.57	0.94	-0.09	0.692006	0.16	0.999606	0.401984	pos
Kinetin	M216T343	216.102	343	3.962	C10H9N5O	C08272	2.48525e+06	1.70409e+06	74.2	2.65755e+06	2.56402e+06	62.15	0.94	-0.1	0.638828	0.19	0.999606	0.219269	pos
O-Desmethyltramadol	M250T412	250.179	412.4	6.58	C15H23NO2		7.60356e+07	8.30736e+07	23.95	8.12953e+07	8.41756e+07	14.88	0.94	-0.1	0.161045	0.79	0.821197	1.52469	pos
Sphingosine	M282T683	282.279	683.2	2.216	C18H37NO2	C00319	5.37383e+07	5.56883e+07	29.61	5.69644e+07	52896006	55.29	0.94	-0.08	0.461357	0.34	0.981557	0.224893	pos
N-Acetylgalactosamine 4-sulphate	M284T465	284.295	464.7	0.615	C8H15NO9S	C16265	4.34621e+07	3.16081e+07	61.8	4.6134e+07	3.55952e+07	72.09	0.94	-0.09	0.856008	0.07	0.999606	0.488583	pos
Ferreirin	M286T60	286.097	59.9	6.382	C16H14O6	C10419	5.84139e+07	4.36818e+07	125.61	6.23567e+07	3.34229e+07	122.88	0.94	-0.09	0.82021	0.09	0.999606	0.362253	pos
Resolvin E1	M307T498	307.226	497.9	0.844394	C20H30O5	C18171	8.43323e+06	6.42749e+06	83.63	8.95017e+06	3.613e+06	127.58	0.94	-0.09	0.893211	0.05	0.999606	0.662582	pos
LysoPC(16_1(9Z)_0_0)	M494T492_2	494.323	492.5	2.831	C24H48NO7P		1.49345e+08	1.12949e+08	70.22	1.59259e+08	7.78003e+07	173.24	0.94	-0.09	0.396498	0.4	0.964858	1.24536	pos
Oxidized glutathione	M613T55_2	613.155	55	6.412	C20H32N6O12S2	C00127	9.14391e+07	9.96989e+07	78.35	9.68715e+07	1.19086e+08	70.72	0.94	-0.08	0.86244	0.06	0.999606	0.646666	pos
Mytiloxanthin	M637T601_1	637.294	601.5	11.613	C40H54O4		7.99737e+06	7.03539e+06	46.21	8.5387e+06	6.66746e+06	72.13	0.94	-0.09	0.945203	0.02	0.999606	0.607573	pos
(±)-2-Hydroxy-2-phenylacetonitrile	M115T44	115.021	43.9	19.686	C8H7NO	C00561	7.13226e+07	5.66096e+07	49.59	7.60976e+07	5.95386e+07	55.68	0.94	-0.09	0.691557	0.16	0.886895	0.00850898	neg
4-Hydroxyquinoline	M144T324	144.046	324.5	2.883	C9H7NO	C06343	9.79766e+06	4.5788e+06	189.84	1.04255e+07	5.66953e+06	115.4	0.94	-0.09	0.0835408	1.08	0.380955	1.74879	neg
2-Isopropylmalic acid	M175T38	175.044	38.3	15.861	C7H12O5	C02504	8.38371e+06	5.13736e+06	123.04	8.93688e+06	4.87895e+06	144.13	0.94	-0.09	0.688314	0.16	0.886398	0.235951	neg
Acetaminophen	M196T43	196.055	43.4	2.91245	C8H9NO2	C06804	3.52105e+06	1.25411e+06	268.25	3.73364e+06	1.38708e+06	313.28	0.94	-0.08	0.960017	0.02	0.990683	0.0419589	neg
Disulfiram	M277T48	277.035	48.3	6.907	C10H20N2S4	C01692	3.4634e+06	3.82138e+06	52.97	3.66953e+06	2.0398e+06	111.1	0.94	-0.08	0.504566	0.3	0.792409	0.334278	neg
(10E,12Z)-Octadecadienoic acid	M279T607	279.233	607.2	0.928	C18H32O2		3.4874e+09	2.43271e+09	130.11	3.71024e+09	2.25337e+09	149.24	0.94	-0.09	0.747895	0.13	0.909457	0.5278	neg
13-Hydroxyabscisic acid	M325T48	325.125	48.4	11.905	C15H20O5	C15514	8.62414e+06	6.72563e+06	74.84	9.14379e+06	6.16825e+06	100.64	0.94	-0.08	0.877226	0.06	0.963511	0.192311	neg
Testosterone	M333T326	333.059	326.3	8.673	C19H28O2	C00535	1.53378e+08	1.38474e+08	23.91	1.63397e+08	1.50746e+08	23.07	0.94	-0.09	0.260932	0.58	0.612832	0.385469	neg
Tetrahydrofolyl-[Glu](2)	M573T479	573.213	479	12.4062	C24H30N8O9	C09332	982320	439273	125.08	1.03956e+06	844750	88.69	0.94	-0.08	0.117431	0.93	0.441701	0.88366	neg
2-Oxazolidinone	M110T426	110.02	425.8	9.523	C3H5NO2	C93484	8.48061e+07	7.96321e+07	78.31	9.08963e+07	8.84522e+07	69.66	0.93	-0.1	0.810668	0.09	0.999606	0.397724	pos
dihydrophloroglucinol	M111T688	111.019	688.4	5.379	C6H8O3	C06719	2.23026e+06	1.8796e+06	46.6	2.40429e+06	2.1632e+06	56.12	0.93	-0.11	0.831396	0.08	0.999606	0.175148	pos
L-Canaline	M118T50	118.075	50.2	12.065	C4H10N2O3	C08270	5.95796e+06	5.51595e+06	30.08	6.38358e+06	5.96447e+06	24.11	0.93	-0.1	0.229833	0.64	0.881354	0.31127	pos
5-Ethyl-2,4-dimethyloxazole	M126T453	126.054	452.5	4.384	C7H11NO		2.14221e+07	2.16128e+07	11.27	2.31402e+07	2.30993e+07	11.98	0.93	-0.11	0.0142871	1.85	0.389146	1.86283	pos
Proline betaine	M144T238	144.102	238.5	3.468	C7H13NO2	C10172	7.65257e+06	7.76833e+06	12.14	8.23824e+06	8.2464e+06	10.49	0.93	-0.11	0.0133333	1.88	0.376203	1.81688	pos
2-Hydroxyadipic acid	M145T217	145.048	217	7.807	C6H10O5	C02360	2.22697e+07	2.2847e+07	44.32	2.39975e+07	2.72941e+07	49.65	0.93	-0.11	0.791195	0.1	0.999606	0.658415	pos
3-Formylsalicylic Acid	M149T430	149.022	429.6	6.838	C8H6O4	C13277	6.697e+06	6.40362e+06	43.29	7.18103e+06	7.04389e+06	43.39	0.93	-0.1	0.670276	0.17	0.999606	0.0770294	pos
4-Pyridoxolactone	M183T336	183.078	335.7	8.649	C8H7NO3	C00971	1.61969e+07	1.0903e+07	82.54	1.73806e+07	1.44374e+07	69.11	0.93	-0.1	0.621194	0.21	0.999606	0.204949	pos
1,2,4,5,7-Pentathiocane	M203T54_2	203.139	54.1	19.367	C3H6S5		9.3067e+06	7.97038e+06	60.1	1.00122e+07	7.88793e+06	61.75	0.93	-0.11	0.534503	0.27	0.999606	0.10534	pos
Hydroxyprolyl-Valine	M231T204	231.17	204.3	0.911	C10H18N2O4		1.05679e+07	1.01291e+07	30.23	1.14207e+07	1.05898e+07	24.14	0.93	-0.11	0.196922	0.71	0.863741	1.21958	pos
3,5-Dichloro-2-methylmuconolactone	M242T40_2	242	39.9	8.103	C7H6Cl2O4	C18308	5.84157e+06	5.8448e+06	6.95	6.26908e+06	6.32822e+06	10.17	0.93	-0.1	0.0040521	2.39	0.229219	1.5809	pos
Phenylethylamine	M243T181	243.183	181.2	10.9614	C8H11N	C05332	3.53123e+08	4.14638e+08	42.49	3.7892e+08	3.45397e+08	52.54	0.93	-0.1	0.746205	0.13	0.999606	0.482386	pos
Leucyl-Aspartate	M247T114	247.13	114	2.662	C10H18N2O5		1.64162e+07	1.88757e+06	217.89	1.76972e+07	3.80668e+06	228.11	0.93	-0.11	0.675436	0.17	0.999606	0.747187	pos
Avenalumin II	M280T47	280.092	47.2	16.834	C17H13NO3		2.42681e+07	1.93393e+07	53.26	2.59752e+07	2.08191e+07	65.02	0.93	-0.1	0.950212	0.02	0.999606	0.177432	pos
Aspartylphenylalanine	M281T195	281.113	195	0.736	C13H16N2O5		1.80542e+07	1.8832e+07	38.16	1.93439e+07	2.01282e+07	29.88	0.93	-0.1	0.678758	0.17	0.999606	0.380167	pos
L-Cysteinylglycine disulfide	M281T88	281.113	87.6	5.512	C8H15N3O5S2		4573584	4.45095e+06	12.74	4.91798e+06	4.86748e+06	13.85	0.93	-0.1	0.0473692	1.32	0.584362	0.876635	pos
Tamoxifen N-oxide	M344T302_2	344.243	302.2	17.244	C26H29NO2	C16545	4.47945e+08	4.70219e+08	57.03	4.8048e+08	4.89234e+08	50.53	0.93	-0.1	0.382426	0.42	0.961481	1.48755	pos
Tamoxifen	M389T276	389.253	275.7	15.742	C26H29NO	C07108	1.29866e+06	1.25367e+06	37.31	1.39857e+06	1.40032e+06	45.09	0.93	-0.11	0.8252	0.08	0.999606	0.451261	pos
10'-Apo-beta-carotenal	M415T462_3	415.224	461.7	12.808	C27H36O	C20695	7.12857e+07	7.44172e+07	62.75	7.64115e+07	7.88808e+07	63.75	0.93	-0.1	0.923616	0.03	0.999606	0.00169504	pos
Menatetrenone	M428T346	428.283	346.2	1.73115	C31H40O2		1.18567e+06	1.46469e+06	68.22	1.27815e+06	1.47002e+06	65.57	0.93	-0.11	0.804233	0.09	0.999606	0.572919	pos
PC(20_1(11Z)_14_1(9Z))	M759T551_2	758.56	551.1	12.921	C42H80NO8P		2.73386e+07	2.00596e+07	82.67	2.93434e+07	1.7093e+07	166.57	0.93	-0.1	0.701786	0.15	0.999606	0.391826	pos
PC(18_1(11Z)_15_0)	M769T579	768.54	579.4	15.283	C41H80NO8P		1.17785e+07	8.11681e+06	99.83	1.26603e+07	1.00685e+07	75.35	0.93	-0.1	0.505612	0.3	0.994031	0.648123	pos
2-Methyl-3-oxoadipate	M173T465	173.043	464.7	11.815	C7H10O5	C18307	4.40185e+07	3.79012e+07	54.46	4.71084e+07	4.21206e+07	45.02	0.93	-0.1	0.337953	0.47	0.680212	0.75036	neg
Ascorbic acid	M237T53	237.025	53	0.445	C6H8O6	C00072	2.53586e+06	2482051	32.18	2.73469e+06	2.58854e+06	35.52	0.93	-0.11	0.396586	0.4	0.720395	0.480509	neg
Nicotinic acid ribonucleoside	M255T626	255.076	626.4	5.755	C11H14NO6+	C05841	4.061e+07	3.40055e+07	61.77	4.36495e+07	4.10162e+07	59.12	0.93	-0.1	0.909118	0.04	0.977737	0.0768992	neg
selenosugar B	M280T38	280.013	38.3	14.118	C9H17NO5Se	C18893	897117	380674	158.86	959679	231519	229.99	0.93	-0.1	0.968705	0.01	0.99213	0.12862	neg
Glucose 1-phosphate	M519T688	519.06	688	14.3352	C6H13O9P	C00103	5.74254e+06	3.72605e+06	85.12	6.15074e+06	4.7138e+06	67.62	0.93	-0.1	0.610983	0.21	0.845702	0.341209	neg
Sanchinoside B2	M683T583_2	683.435	582.9	3.459	C36H62O9	C22129	1.07632e+07	8.99826e+06	58.55	1.15619e+07	8.26432e+06	88.57	0.93	-0.1	0.994771	0	0.998592	0.0205556	neg
nonaprenyl-4-hydroxybenzoate	M750T595_1	749.586	595	2.785	C52H78O3	C03885	6.8448e+07	5.47569e+07	61.49	7.39708e+07	6.51788e+07	55.03	0.93	-0.11	0.507357	0.29	0.794145	0.45462	neg
4-Hydroxyphenylacetaldehyde	M119T62	119.049	62.3	0.519	C8H8O2	C03765	1.61037e+07	1.40263e+07	47.74	1.74284e+07	1.67118e+07	43.39	0.92	-0.11	0.491985	0.31	0.992088	0.894691	pos
1,2,3-Trihydroxybenzene	M127T99	127.04	99.5	6.841	C6H6O3	C01108	4.46744e+07	4.54403e+07	14.2	4.84591e+07	4.91617e+07	9.85	0.92	-0.12	0.0178303	1.75	0.415736	1.94715	pos
Carbamoyl phosphate	M142T637	142.123	636.5	1.165	CH4NO5P	C00169	5.58016e+06	3.97219e+06	83.24	6.07861e+06	4.6175e+06	82.93	0.92	-0.12	0.97389	0.01	0.999606	0.5559	pos
3-Hydroxy-4,5-dimethyl-2(5H)-furanone	M151T40	151.035	39.7	7.69687	C6H8O3		1.21987e+08	1.27988e+08	53.28	1.32113e+08	1.29427e+08	48.01	0.92	-0.12	0.467055	0.33	0.984574	0.420002	pos
2,3-Dihydro-5-(5-methyl-2-furanyl)-1H-pyrrolizine	M205T229	205.098	229	6.853	C12H13NO		1.92366e+08	1.89221e+08	49.34	2.09063e+08	1.7486e+08	60.05	0.92	-0.12	0.813351	0.09	0.999606	0.0336185	pos
Geranyl acetate	M219T52	219.134	52.1	7.03999	C12H20O2	C09861	2.90437e+06	2.81513e+06	39.07	3.14501e+06	3.10866e+06	29.2	0.92	-0.11	0.211159	0.68	0.867013	0.425974	pos
2-succinylbenzoate	M223T421	223.064	421.4	16.599	C11H10O5	C02730	1.25129e+07	1.0662e+07	60.54	1.36039e+07	1.17847e+07	44.96	0.92	-0.12	0.349897	0.46	0.946643	1.04553	pos
L-Formylkynurenine	M237T95	237.087	95	1.351	C11H12N2O4	C02700	1.89658e+07	1.51638e+07	85.05	2.07096e+07	1.58182e+07	97.92	0.92	-0.13	0.947558	0.02	0.999606	0.578699	pos
Tiglylcarnitine	M244T217	244.155	217.5	1.937	C12H21NO4		7.58645e+06	6.43188e+06	34	8.28955e+06	6.58857e+06	35.87	0.92	-0.13	0.309476	0.51	0.925227	0.477901	pos
Carbamazepine	M254T57	254.125	57.4	16.069	C15H12N2O	C06868	2.61343e+07	3.20796e+07	70.83	2.84155e+07	3.20235e+07	59.42	0.92	-0.12	0.422486	0.37	0.970118	0.154112	pos
3-Methoxy-4-Hydroxyphenylglycol sulfate	M265T40_2	265.016	39.9	17.576	C9H12O7S		5.44725e+06	6.89989e+06	65.47	5.91474e+06	6.55227e+06	63.86	0.92	-0.12	0.444447	0.35	0.977408	0.0654554	pos
Chlorprothixene	M272T207	272.161	206.5	13.216	C18H18ClNS	C07953	3.24621e+06	3.22393e+06	69.95	3.53611e+06	3.24932e+06	64.55	0.92	-0.12	0.628612	0.2	0.999606	0.0248973	pos
Exemestane	M279T420	279.177	419.8	10.274	C20H24O2	C08162	6.22086e+06	5.97227e+06	22.96	6.76609e+06	6.48111e+06	37.56	0.92	-0.12	0.831266	0.08	0.999606	0.512762	pos
SPB 18_2;O2	M281T583	281.266	583	17.426	C18H35NO2	C06121	3.44392e+07	3.18855e+07	38.86	3.73593e+07	2.76973e+07	72.49	0.92	-0.12	0.710241	0.15	0.999606	0.874593	pos
D-myo-Inositol 3-phosphate	M283T50	283.019	49.9	0.842701	C6H13O9P	C04006	2.74949e+07	2.79318e+07	12.62	2.97483e+07	3.13147e+07	15.34	0.92	-0.11	0.0631161	1.2	0.641462	1.06857	pos
6-Thioinosinic acid	M285T63	285.083	63.4	0.85	C10H12N4O4S		1.59014e+07	1.63456e+07	80.73	1.72291e+07	2.06046e+07	67.58	0.92	-0.12	0.834829	0.08	0.999606	0.662694	pos
SCHEMBL4290912	M304T161	304.15	161.5	15.213	C16H21N3O3	C04211	4053484	1.5211e+06	108.23	4.3838e+06	1.56499e+06	126.15	0.92	-0.11	0.983564	0.01	0.999606	0.385726	pos
Small bacteriocin	M326T424	326.163	424.3	8.259	C18H31NO4	C11845	2.55798e+07	1.93467e+07	54.27	2.78554e+07	2.41936e+07	66.75	0.92	-0.12	0.803127	0.1	0.999606	0.531446	pos
2-O-beta-D-Glucopyranuronosyl-D-mannose	M340T448	340.23	447.7	17.301	C12H20O12		1.61388e+06	1.19337e+06	128.26	1.75444e+06	417701	222.33	0.92	-0.12	0.403042	0.39	0.969292	0.154766	pos
Adenosine monophosphate	M348T52	348.07	52.2	0.406	C10H14N5O7P	C00020	2.49249e+07	1.03567e+07	134.3	2.70491e+07	1.85378e+07	91.16	0.92	-0.12	0.223092	0.65	0.880366	1.04101	pos
Isoorientin	M405T62	405.126	61.6	19.245	C21H20O11	C01821	8.6375e+06	8.35963e+06	46.98	9.39183e+06	9.41651e+06	44.84	0.92	-0.12	0.445715	0.35	0.977408	0.787657	pos
Biotin amide	M487T41	487.213	41.1	5.461	C10H17N3O2S	C01893	2.41309e+06	1.94145e+06	78.09	2.62314e+06	1.76137e+06	97.56	0.92	-0.12	0.988966	0	0.999858	0.585538	pos
Desglucodesrhamnoparillin	M741T319_1	741.446	318.7	4.928	C39H64O13		4.28872e+06	4.88894e+06	66.14	4.67885e+06	5.14816e+06	63.27	0.92	-0.13	0.900408	0.05	0.999606	0.514286	pos
berythromycin	M757T577	756.56	577.2	4.829	C37H67NO12	C06653	2.47314e+07	1.52254e+07	81.77	2.68816e+07	1.95469e+07	98.71	0.92	-0.12	0.887286	0.05	0.999606	0.096839	pos
Acrylyl-CoA	M778T243_9	778.158	243.1	19.514	C24H38N7O17P3S	C00894	3.56415e+06	2.1497e+06	108.47	3.87459e+06	1.72786e+06	155.13	0.92	-0.12	0.859493	0.07	0.999606	0.232399	pos
Bromobenzene-3,4-oxide	M171T39_1	170.943	38.7	10.516	C6H5BrO	C14839	3.49498e+06	1.61303e+06	184	3.78279e+06	1.47449e+06	114.91	0.92	-0.11	0.750355	0.12	0.911329	0.346402	neg
naphthalene-1,2,4,8-tetrol	M191T228	191.056	228.3	2.048	C10H8O4	C21414	1.301e+07	1.02449e+07	67.8	1.41307e+07	1.2967e+07	63.23	0.92	-0.12	0.774324	0.11	0.924487	0.0694276	neg
3-Carboxy-4-methyl-5-propyl-2-furanpropionic acid	M239T243	239.093	242.8	0.033	C12H16O5		420920	287068	90.77	459911	344856	102.59	0.92	-0.13	0.952977	0.02	0.989118	0.210124	neg
5-Hydroxyconiferaldehyde	M239T421	239.06	420.6	16.274	C10H10O4	C12204	1.39002e+07	1.27183e+07	39.5	1.51058e+07	1.06317e+07	109.61	0.92	-0.12	0.437546	0.36	0.748318	0.858019	neg
3beta-Hydroxypregn-5-en-20-one sulfate	M377T235	377.183	235.4	10.6241	C21H32O5S	C18044	153827	154511	55.68	167748	164122	35.3	0.92	-0.12	0.210273	0.68	0.561874	0.646616	neg
Prostaglandin F2a	M399T594_3	399.233	593.8	13.814	C20H34O5	C00639	8.72485e+07	7.5481e+07	51.03	9.43772e+07	9.54739e+07	57.06	0.92	-0.11	0.831926	0.08	0.945715	0.0740872	neg
N-Oleoyl phenylalanine	M428T512	428.316	511.7	1.869	C27H43NO3		3.07445e+06	2.95504e+06	52.25	3.33264e+06	2.98185e+06	58.82	0.92	-0.12	0.745514	0.13	0.909007	0.517747	neg
Adenylsuccinic acid	M462T36	462.073	36.4	14.144	C14H18N5O11P	C03794	1.2763e+06	541140	196.93	1.38736e+06	540899	153.57	0.92	-0.12	0.645217	0.19	0.86278	0.0738555	neg
PS(18_0_18_0)	M837T581	836.567	580.6	2.023	C42H82NO10P		8.02085e+06	8.12577e+06	39.11	8.72301e+06	7.91048e+06	55.98	0.92	-0.12	0.680034	0.17	0.882053	0.378086	neg
D-2-Amino-hexano-6-lactam	M111T502	111.019	502	5.379	C6H12N2O	C05328	2.96638e+07	2.81404e+07	45.74	3.27705e+07	2.68834e+07	55.4	0.91	-0.14	0.750006	0.12	0.999606	0.306872	pos
Pseudoephedrine	M149T651	149.022	650.6	6.835	C10H15NO	C02765	9.91802e+06	8.93182e+06	71.15	1.08543e+07	1.01044e+07	60.94	0.91	-0.13	0.461627	0.34	0.981557	1.17006	pos
Pyridoxamine	M169T43	169.095	42.8	12.121	C8H12N2O2	C00534	5.29242e+07	4.42119e+07	52.95	5.82725e+07	4.87979e+07	52.7	0.91	-0.14	0.362436	0.44	0.952463	1.34504	pos
N1-Acetylspermidine	M171T41	171.149	41.2	0.473	C9H21N3O	C00612	1.56614e+07	1.44267e+07	87.21	1.72253e+07	1.55025e+07	72.66	0.91	-0.14	0.364031	0.44	0.95376	0.0993333	pos
Tetrahydrodipicolinate	M172T88	172.061	88.1	0.977	C7H9NO4	C03972	3.10918e+06	2.99779e+06	20.7	3.42506e+06	3.15581e+06	30.81	0.91	-0.14	0.245304	0.61	0.898943	1.10972	pos
5-Hydroxyisourate	M185T39_2	185.024	39.4	12.264	C5H4N4O4	C11821	1.54834e+06	1.5754e+06	19.5	1.70472e+06	1.7132e+06	13.28	0.91	-0.14	0.0354026	1.45	0.539661	1.65249	pos
5-(2-Formylethyl)-4,6-dihydroxypicolinate	M194T53	194.048	53.1	17.1	C9H9NO5	C05654	2.94142e+07	1.8198e+07	80.96	3.24631e+07	1.55075e+07	100.06	0.91	-0.14	0.833219	0.08	0.999606	0.0687044	pos
Cysteinyl-Valine	M221T49	221.186	48.9	17.098	C8H16N2O3S		6.92967e+07	6.18603e+07	62.49	7.61077e+07	5.92225e+07	78.01	0.91	-0.14	0.752347	0.12	0.999606	0.449072	pos
L-Glutamic acid 5-phosphate	M228T332	228.123	331.9	4.235	C5H10NO7P	C03287	4.85974e+06	5.17324e+06	40.06	5.34592e+06	5.16993e+06	49.75	0.91	-0.14	0.889423	0.05	0.999606	0.31332	pos
Threonylglutamine	M230T38	230.15	38.5	1.26	C9H17N3O5		3.42137e+06	3.49883e+06	54.5	3.7732e+06	3.40098e+06	54.73	0.91	-0.14	0.458588	0.34	0.98126	0.842763	pos
Oxoamide	M231T409	231.251	409.3	9.693	C10H12N2O2		1.03642e+07	6.28373e+06	68.67	1.13541e+07	1.22924e+07	57.6	0.91	-0.13	0.564369	0.25	0.999606	1.12998	pos
Urolithin C	M245T60	245.113	60	16.38	C13H8O5	C73197	1.24063e+07	1.04178e+07	33.37	1.3697e+07	1.06914e+07	37.01	0.91	-0.14	0.286343	0.54	0.914291	0.529561	pos
Hexanoylcarnitine	M260T292	260.186	291.6	1.824	C13H25NO4		3.57783e+07	3.87037e+07	49.06	3.94808e+07	4.35436e+07	34.98	0.91	-0.14	0.242088	0.62	0.896132	0.853336	pos
Oxycodone	M299T566	299.257	565.6	2.194	C18H21NO4	C08018	1.82863e+07	1.67209e+07	96.68	2.0175e+07	1.62611e+07	96.14	0.91	-0.14	0.297655	0.53	0.917434	1.36015	pos
Anandamide	M348T563	348.289	562.7	2.27	C22H37NO2	C11695	1.93962e+07	1.19676e+07	83.86	2.12872e+07	2.30927e+07	65.2	0.91	-0.13	0.672748	0.17	0.999606	0.645221	pos
3b-Allotetrahydrocortisol	M384T391	384.274	391.2	1.137	C21H34O5	C05472	1.70316e+06	2.05554e+06	59.39	1.86212e+06	2.27448e+06	57.01	0.91	-0.13	0.882032	0.05	0.999606	0.405471	pos
ST 27_1;O2	M385T487	385.343	487.1	9.272	C27H46O2	C15992	2.36123e+06	1.6928e+06	103.14	2.58375e+06	2.06466e+06	63.24	0.91	-0.13	0.275786	0.56	0.912081	0.844311	pos
Trichocarposide	M415T519	415.361	519	10.022	C22H24O9		9.97179e+06	9.55185e+06	102.05	1.09272e+07	5.75359e+06	130	0.91	-0.13	0.939376	0.03	0.999606	0.314679	pos
beta-Elemonic acid	M438T462	438.198	461.5	13.417	C30H46O3		2.04791e+07	1.33612e+07	86.65	2.24538e+07	1.39163e+07	109.98	0.91	-0.13	0.918096	0.04	0.999606	0.187658	pos
Bacteriohopanetetrol-acetylglucosamine	M733T577_1	732.542	577.4	1.276	C43H75NO9	C21120	1.5894e+07	6.68517e+06	129.79	1.75239e+07	8.55349e+06	167.54	0.91	-0.14	0.857857	0.07	0.999606	0.885514	pos
Mirosamicin	M767T555_1	766.52	554.6	10.801	C37H61NO13	C15680	8.42209e+07	8.01276e+07	72.34	9.20827e+07	8.01015e+07	66.49	0.91	-0.13	0.612357	0.21	0.999606	1.15033	pos
Acrolein	M101T650	100.934	649.6	10.476	C3H4O	C01471	1.2751e+08	1.09882e+08	44.38	1.40442e+08	1.39578e+08	46.92	0.91	-0.14	0.61187	0.21	0.845985	0.131418	neg
L-Norleucine	M130T419	130.086	418.6	7.283	C6H13NO2	C01933	1.18398e+07	1.16709e+07	73.16	1.29717e+07	1.14792e+07	74.92	0.91	-0.13	0.627125	0.2	0.852163	0.414088	neg
19-Hydroxytetrangulol	M301T40	301.052	40.1	4.223	C19H12O5	C12399	4.74045e+06	4.13871e+06	71.98	5.21954e+06	3.80838e+06	90.6	0.91	-0.14	0.432463	0.36	0.745289	0.374458	neg
Paspaline	M403T525	403.262	524.6	5.302	C28H39NO2	C20530	4.55829e+06	4.43033e+06	34.51	5.00507e+06	4.38782e+06	53.59	0.91	-0.13	0.630009	0.2	0.853944	0.348085	neg
UDP-D-Xylose	M535T38	535.041	38.3	7.88952	C14H22N2O16P2	C00190	905032	567283	110.08	993899	341122	173.21	0.91	-0.14	0.344022	0.46	0.683631	0.839064	neg
20-Hydroxyeicosatetraenoic acid	M639T621_4	639.472	620.7	14.0929	C20H32O3	C14748	6.89527e+07	6.35848e+07	56.44	7.61068e+07	4.74386e+07	77.43	0.91	-0.14	0.77188	0.11	0.922965	0.238657	neg
Myxol 2-(2,4-di-O-methyl-fucoside)	M820T597	819.504	596.8	1.764	C48H70O7	C15937	2.15097e+07	1.81403e+07	84.77	2.37386e+07	1.76555e+07	81.4	0.91	-0.14	0.682539	0.17	0.883524	0.168524	neg
Barbituric acid	M111T467	111.02	467.4	6.28	C4H4N2O3	C00813	5.09149e+08	4.51357e+08	35.48	5.64853e+08	4.8446e+08	41.25	0.9	-0.15	0.407575	0.39	0.96975	0.504548	pos
1,2,3,5-Benzenetetrol	M143T75	143.033	75.5	7.579	C6H6O4	C03743	4.00149e+06	3.94215e+06	27.66	4.4468e+06	4.57368e+06	19.66	0.9	-0.15	0.0784179	1.11	0.683689	0.761239	pos
L-Glutamine	M147T48	147.077	48.5	1.935	C5H10N2O3	C00064	4.41795e+08	4.40823e+08	40.74	4.88237e+08	4.74315e+08	46.97	0.9	-0.14	0.76326	0.12	0.999606	0.406101	pos
4-Pyridoxic acid	M184T49	184.074	49.1	11.6	C8H9NO4	C00847	283356359	3.05541e+08	34.9	3.16087e+08	2.95958e+08	29.88	0.9	-0.16	0.206897	0.68	0.864313	1.16497	pos
4-Butyl-2-ethyl-5-methyloxazole	M190T53	190.013	52.6	8.147	C10H17NO		4.10871e+07	1.74604e+07	144.86	4.55406e+07	1.81299e+07	219.18	0.9	-0.15	0.886606	0.05	0.999606	0.0611513	pos
N-Acetylmannosamine	M222T51	222.097	51.3	0.858	C8H15NO6	C00645	2.82852e+06	3.08114e+06	45.17	3.16031e+06	3.67425e+06	37.01	0.9	-0.16	0.344969	0.46	0.946643	0.0699412	pos
Leucylproline	M229T219	229.155	218.8	1.041	C11H20N2O3		4.20411e+06	4.06092e+06	22.44	4.66688e+06	4.44778e+06	22.26	0.9	-0.15	0.0626327	1.2	0.641462	1.14604	pos
1,4'-Bipiperidine-1'-carboxylic acid	M230T54	230.114	53.6	17.168	C11H20N2O2	C16836	5.98674e+06	4.95097e+06	46.25	6.6404e+06	5.06552e+06	78.43	0.9	-0.15	0.581976	0.24	0.999606	0.37437	pos
Butyrylcarnitine	M232T137	232.154	137.3	0.314	C11H21NO4	C02862	1.38043e+08	1.44478e+08	55.46	1.54041e+08	1.53795e+08	48.45	0.9	-0.16	0.534987	0.27	0.999606	0.273484	pos
2-Hydroxy-6-oxo-6-(2-hydroxyphenoxy)-hexa-2,4-dienoate	M251T40	251.161	39.9	12.592	C12H10O6	C07734	4.19274e+06	4.50156e+06	24.49	4.65925e+06	4.87284e+06	20.25	0.9	-0.15	0.0988652	1	0.731017	1.64902	pos
Lotaustralin	M262T49	262.104	49.4	1.307	C11H19NO6	C08334	6.94211e+06	1.93796e+06	178.46	7.73021e+06	2.61489e+06	205.32	0.9	-0.16	0.927837	0.03	0.999606	0.595323	pos
Chorismate	M265T469	265.143	469.3	8.24995	C10H10O6	C00251	5.28854e+06	4.86006e+06	68.43	5.89867e+06	3.80581e+06	116.21	0.9	-0.16	0.393967	0.4	0.964169	0.543267	pos
3-Hydroxyhexanoylcarnitine	M276T89	276.18	89.1	0.871	C13H25NO5		3.64645e+06	2.65605e+06	68.78	4.04495e+06	3.53195e+06	76.58	0.9	-0.15	0.760781	0.12	0.999606	0.188684	pos
Dihomo--linolenic acid	M329T597	329.248	596.9	8.847	C20H34O2		4.12025e+06	2.60466e+06	117.03	4.58654e+06	4.23596e+06	94.05	0.9	-0.15	0.176093	0.75	0.836726	1.0773	pos
6Z-8-Hydroxygeraniol 8-O-glucoside	M371T656	371.28	656.1	3.354	C16H28O7		3.38623e+06	3.77712e+06	49.03	3.76786e+06	3.88467e+06	41.12	0.9	-0.15	0.270057	0.57	0.912081	0.555297	pos
N-Acetyl-D-glucosaminyldiphosphodolichol	M706T252_4	706.355	252.3	9.84941	C33H59NO12P2		1.08078e+07	6.94383e+06	125.14	1.20179e+07	5.19823e+06	223.14	0.9	-0.15	0.82328	0.08	0.999606	0.559983	pos
5-Hydroxypentanoic acid	M117T53_1	117.056	52.5	1.584	C5H10O3	C02804	7.77719e+06	7.759e+06	31.43	8.62014e+06	7.99443e+06	40.31	0.9	-0.15	0.535222	0.27	0.809559	0.307104	neg
4-Sulfobenzyl alcohol	M187T248	187.007	248.5	2.394	C7H8O4S	C06678	7697712	5.69257e+06	82.78	8.57015e+06	3.29451e+06	154.06	0.9	-0.15	0.149797	0.82	0.487333	0.850193	neg
5-Hydroxylysine	M323T578	323.19	578.1	10.5151	C6H14N2O3	C16741	2.62403e+07	2.14778e+07	65.43	2.92376e+07	2.73146e+07	37.15	0.9	-0.16	0.0851184	1.07	0.384461	1.2476	neg
(2R,5E)-6,10-dimethyl-2-[(2S)-4-methyl-5-oxido-1,2-dihydrofuro[2,3-c]quinolin-5-ium-2-yl]undeca-5,9-dien-2-ol	M376T607	376.225	607.5	9.275	C25H33NO3	C21875	5.29864e+07	5.29067e+07	29.05	5.8678e+07	5.55021e+07	35.56	0.9	-0.15	0.462166	0.34	0.764198	0.422491	neg
Spheroidene	M613T616_2	613.467	615.6	7.181	C41H60O	C15900	6.77188e+07	4.94619e+07	88.99	7.55575e+07	6.15821e+07	67.36	0.9	-0.16	0.203801	0.69	0.551129	0.741312	neg
Melamine	M110T48	110.072	47.8	10.106	C3H6N6	C08737	1.66828e+06	907454	134.94	1.884e+06	1.48908e+06	85.63	0.89	-0.18	0.107355	0.97	0.748795	1.70398	pos
2-O-Methylcytosine	M126T613	126.054	613.1	4.384	C5H7N3O		6.70257e+06	5.30455e+06	86.7	7.55201e+06	5.64073e+06	109.35	0.89	-0.17	0.754845	0.12	0.999606	0.554862	pos
Kynurenic acid	M146T100	146.06	100.4	1.79638	C10H7NO3	C01717	1.17619e+07	7.85417e+06	86.16	1.31564e+07	5.87793e+06	128.62	0.89	-0.16	0.325966	0.49	0.936535	0.961657	pos
Spermine	M203T41	203.223	40.9	1.909	C10H26N4	C00750	6.94706e+06	6.57048e+06	68.81	7.77015e+06	5.7962e+06	82.04	0.89	-0.16	0.809964	0.09	0.999606	0.812827	pos
Cyprodinil	M208T33	207.984	32.9	14.049	C14H15N3	C10914	6.95759e+06	4.95914e+06	70.02	7.84003e+06	6.28959e+06	59.39	0.89	-0.17	0.215857	0.67	0.870069	1.50364	pos
Fenchyl acetate	M214T386	214.18	386	0.712	C12H20O2	C11338	6.20218e+07	5.06287e+07	81.28	6.96943e+07	4.94667e+07	98.87	0.89	-0.17	0.834587	0.08	0.999606	0.253234	pos
Myristoleic acid	M227T565	227.128	564.7	0.532	C14H26O2	C08322	1.04854e+07	8.21353e+06	76	1.17779e+07	6.86888e+06	138.27	0.89	-0.17	0.628604	0.2	0.999606	0.867091	pos
Bisphenol A	M246T114	246.145	113.9	16.043	C15H16O2	C13624	3.25915e+06	1.71612e+06	91.47	3.67838e+06	2.01479e+06	126.08	0.89	-0.17	0.709972	0.15	0.999606	0.19211	pos
2-Ethyl-5-methyl-3,3-diphenyl-1-pyrroline	M247T252	247.145	252.1	13.83	C19H21N	C16660	9.86167e+06	9.98417e+06	37.84	1.10319e+07	1.15166e+07	39.93	0.89	-0.16	0.591212	0.23	0.999606	0.308888	pos
Mukonine	M256T145	256.176	144.9	19.186	C15H13NO3		5.55236e+06	5.27064e+06	19.54	6.23904e+06	6.00779e+06	20.14	0.89	-0.17	0.0214663	1.67	0.432629	1.47624	pos
Spiroxamine	M298T548	298.274	547.6	6.231	C18H35NO2	C11124	5.10828e+07	4.15967e+07	70	5.71583e+07	3.04724e+07	100.54	0.89	-0.16	0.531946	0.27	0.999606	0.0558253	pos
gamma-Glutamylarginine	M304T322	304.158	321.9	12.29	C11H21N5O5		1.17763e+06	1.23768e+06	46.8	1.32026e+06	1.2156e+06	99.74	0.89	-0.16	0.44504	0.35	0.977408	0.620079	pos
Inosinic acid	M332T48	332.028	48.1	1.7281	C10H13N4O8P	C00130	3.56617e+06	3.84324e+06	32.54	4.01348e+06	4.39763e+06	36.98	0.89	-0.17	0.412873	0.38	0.970118	0.572224	pos
Dibucaine	M344T240	344.228	239.7	15.518	C20H29N3O2	C07879	7.41417e+06	5.73056e+06	70.8	8.30944e+06	7.38151e+06	61.08	0.89	-0.16	0.408674	0.39	0.969783	1.34712	pos
Glyceollidin II	M358T234	358.197	233.9	5.162	C20H20O5	C15509	3.3233e+06	3.4269e+06	11.79	3.75342e+06	3.55234e+06	18.66	0.89	-0.18	0.00897572	2.05	0.309586	2.0518	pos
5b-Cholestane-3a,7a,12a,24,25-pentol	M453T494	453.35	494	16.614	C27H48O5		1.34253e+07	1.02369e+07	90.85	1.50983e+07	5.74325e+06	109.09	0.89	-0.17	0.87887	0.06	0.999606	0.193117	pos
Dolichol phosphate	M458T565_1	458.339	565	0.775452	C25H45O4P		6.3733e+07	4.48619e+07	142.15	7.14345e+07	4.1268e+07	239.6	0.89	-0.16	0.743937	0.13	0.999606	0.227225	pos
LysoPC(18_0_0_0)	M546T528	546.362	528.4	16.489	C26H54NO7P		4.30155e+07	3.46831e+07	92.05	4.83175e+07	2.08812e+07	143.93	0.89	-0.17	0.579732	0.24	0.999606	0.650255	pos
cis-2-Methyl-5-isopropylhexa-2,5-dienoic acid	M229T57	229.06	56.9	10.297	C10H16O2	C11944	1.75707e+07	1.4911e+07	74.8	1.98034e+07	1.18006e+07	91.21	0.89	-0.17	0.968912	0.01	0.99213	0.280098	neg
D-2-Hydroxyglutaric acid	M295T69	295.067	69.2	0.227677	C5H8O5	C01087	7.49561e+06	3.75842e+06	119.89	8.42457e+06	4.42495e+06	133.22	0.89	-0.17	0.87349	0.06	0.960761	0.489908	neg
Arachidonic acid	M303T594	303.233	594.1	0.525	C20H32O2	C00219	7.8467e+09	4.50355e+09	100.27	8.85861e+09	3.37217e+09	96.9	0.89	-0.17	0.735813	0.13	0.90451	0.611755	neg
8(R)-Hydroperoxylinoleic acid	M311T383	311.223	382.8	1.058	C18H32O4	C14831	6.14169e+06	5.32056e+06	58.15	6.9119e+06	5.22047e+06	71.28	0.89	-0.17	0.777413	0.11	0.926291	0.327194	neg
LysoPA(16_0_0_0)	M391T470	391.226	470.2	0.291	C19H39O7P	C04036	1.12393e+07	1.01013e+07	80.2	1.26044e+07	7.93498e+06	103.78	0.89	-0.17	0.863415	0.06	0.955821	0.262819	neg
2,2-Dichloroacetaldehyde	M113T48	112.896	47.7	0.615	C2H2Cl2O	C14858	2.48266e+07	2.65457e+07	33.57	2.83468e+07	2.99176e+07	41.92	0.88	-0.19	0.888399	0.05	0.999606	0.274332	pos
4-(Aminobutyl)guanidine	M114T648	114.067	648.4	3.747	C5H14N4		1.16578e+08	1.13445e+08	62.47	1.32089e+08	1.14487e+08	81.3	0.88	-0.18	0.618596	0.21	0.999606	0.559096	pos
4-Oxo-2-azetidinecarboxylic acid	M116T183	116.07	183.2	7.77	C4H5NO3		7.22331e+07	4.41538e+07	81.48	8.16492e+07	6.06113e+07	74.01	0.88	-0.18	0.490536	0.31	0.992088	0.711211	pos
2-Ethyl-4,5-dimethyloxazole	M126T612	126.093	611.8	13.99	C7H11NO		3.60409e+06	3.3496e+06	63.21	4.08777e+06	2.81986e+06	66.83	0.88	-0.18	0.663918	0.18	0.999606	0.704847	pos
borneol	M172T612	172.134	611.6	2.325	C10H18O	C01411	9.76406e+06	7.70915e+06	84.41	1.10884e+07	9.42924e+06	91.62	0.88	-0.18	0.771505	0.11	0.999606	0.254649	pos
Symmetric dimethylarginine	M203T47	203.15	46.8	0.762	C8H18N4O2		1.72034e+08	1.58934e+08	56.12	1.94665e+08	2.02794e+08	51.97	0.88	-0.18	0.57682	0.24	0.999606	0.923655	pos
6-(6-aminohexanamido)hexanoic acid	M227T492	227.173	491.8	8.341	C12H24N2O3	C01255	1.18965e+07	8.94974e+06	98.16	1.35156e+07	9.49127e+06	104.35	0.88	-0.18	0.639911	0.19	0.999606	1.07874	pos
3-Hydroxy-5-methyl-L-tyrosine	M229T51	229.119	51.3	2.709	C10H13NO4	C20801	6.42767e+06	2.85889e+06	165.47	7.2963e+06	3.45239e+06	151.21	0.88	-0.18	0.395287	0.4	0.964169	0.711729	pos
Phosphocreatine	M234T311	234.025	311.1	2.02243	C4H10N3O5P	C02305	3.80391e+06	2.85719e+06	87.03	4.33277e+06	2.26066e+06	119.55	0.88	-0.19	0.991157	0	0.999858	0.181494	pos
1-Carboxyethylphenylalanine	M238T301	238.108	300.9	1.346	C12H15NO4		5.45887e+07	4.16305e+07	93.43	6.21764e+07	4.38106e+07	110.94	0.88	-0.19	0.75863	0.12	0.999606	0.405227	pos
Miglustat	M258T170	258.181	170.2	8.398	C10H21NO4		9.26342e+06	7.93264e+06	37.65	1.04922e+07	9.67969e+06	45.1	0.88	-0.18	0.27658	0.56	0.912432	1.07243	pos
Cycloheximide	M282T460	282.279	460.4	2.219	C15H23NO4	C06685	1.98129e+07	1.52484e+07	58.15	2.24496e+07	2.55041e+07	49.43	0.88	-0.18	0.253314	0.6	0.907009	0.691453	pos
Prodigiosin	M362T484	362.297	483.6	1.942	C20H25N3O	C21565	1.11787e+08	7.83769e+07	81.16	1.27617e+08	8.23854e+07	98.68	0.88	-0.19	0.904873	0.04	0.999606	0.0820242	pos
Cholesterol sulfate	M423T303	423.273	303	3.074	C27H46O4S	C18043	2.14585e+06	1.19213e+06	102.3	2.43582e+06	1.18711e+06	120.95	0.88	-0.18	0.995829	0	0.999858	0.183978	pos
3,3'-Diiodothyronine	M526T233_2	525.898	232.6	6.05483	C15H13I2NO4		4.51242e+06	4.6829e+06	65.55	5.14314e+06	3.83682e+06	91.59	0.88	-0.19	0.800922	0.1	0.999606	0.0704609	pos
PC(18_1(9Z)_18_0)	M811T535	810.614	534.8	19.253	C44H86NO8P		6.95643e+06	1.64951e+06	182.92	7.91962e+06	1.78012e+06	253.22	0.88	-0.19	0.669327	0.17	0.999606	0.908212	pos
PC(18_2(9Z,12Z)_20_1(11Z))	M835T578_1	834.584	577.9	17.485	C46H86NO8P		1.76451e+06	1.44856e+06	90.35	1.99495e+06	1.54844e+06	90.02	0.88	-0.18	0.798406	0.1	0.999606	0.34163	pos
Phenylpyruvic acid	M163T152	163.04	152.2	1.439	C9H8O3	C00166	7.47966e+06	5.40069e+06	63.94	8.47633e+06	7.99816e+06	66.5	0.88	-0.18	0.542955	0.27	0.813694	0.0725077	neg
4-Hydroxybenzyl alcohol	M169T39_2	169.015	39.2	2.089	C7H8O2	C17467	1.37801e+06	1.01958e+06	74.96	1.55806e+06	1.00595e+06	81.24	0.88	-0.18	0.623132	0.21	0.851449	0.152146	neg
(Z)-Farnesol	M267T420	267.197	420.2	2.402	C15H26O	C03220	2.0633e+06	1.60793e+06	65.98	2.33413e+06	2.09571e+06	61.39	0.88	-0.18	0.522297	0.28	0.803595	0.110781	neg
aminopyrrolnitrin	M287T55	287.002	55.2	7.075	C10H8Cl2N2	C21109	1.48417e+06	942912	95.71	1.67852e+06	1.40171e+06	96.12	0.88	-0.18	0.842782	0.07	0.949492	0.619558	neg
5-Oxoavermectin 2a aglycone	M599T489	599.331	488.8	13.783	C34H48O9	C11970	2.60954e+06	2.44559e+06	42.05	2.97931e+06	2.34711e+06	61.24	0.88	-0.19	0.42868	0.37	0.741343	0.381717	neg
2-Methoxyethyl acetate	M101T643	101.072	643.4	2.329	C5H10O3		4.43609e+06	1.87882e+06	87.12	5.07525e+06	4.12849e+06	84.62	0.87	-0.19	0.689961	0.16	0.999606	0.711381	pos
Dimethylglycine	M126T172	126.054	172.1	14.7071	C4H9NO2	C01026	9.83438e+06	5.78564e+06	82.43	1.13479e+07	9.72355e+06	75.6	0.87	-0.21	0.374728	0.43	0.960295	0.64502	pos
L-3-Cyanoalanine	M132T49	132.077	49.1	1.128	C4H6N2O2	C02512	2.54657e+09	2.16583e+09	59.52	2.92859e+09	2.65716e+09	58.98	0.87	-0.2	0.323582	0.49	0.936535	0.513298	pos
3-(1-Pyrrolidinyl)-2-butanone	M142T662	142.123	662.5	1.165	C8H15NO		5.69827e+06	5.64187e+06	73.82	6.57513e+06	6.12448e+06	79.17	0.87	-0.21	0.710022	0.15	0.999606	0.203834	pos
1-Chloro-2,4-dinitrobenzene	M186T48_1	185.96	47.6	6.656	C6H3ClN2O4	C14397	1.08539e+08	9.74744e+07	28.93	1.24925e+08	1.03316e+08	42.31	0.87	-0.2	0.287327	0.54	0.914291	0.644248	pos
Caffeine	M195T682	195.088	681.6	7.121	C8H10N4O2	C07481	1.57953e+08	1.57323e+08	34.91	1.815e+08	178917789	42	0.87	-0.2	0.524769	0.28	0.998177	0.998113	pos
Tetradec-2-enal	M211T412	211.169	412.5	1.195	C14H26O		1.76372e+07	1.67817e+07	21.77	2.03534e+07	2.02731e+07	20.95	0.87	-0.21	0.00815132	2.09	0.299047	1.67445	pos
2-Ethyl-1-hexanol sulfate	M228T454	228.121	454.1	9.336	C8H18O4S		216664	217505	21.5	249061	248473	19.95	0.87	-0.2	0.00850201	2.07	0.303754	1.61063	pos
Isopentenyl pyrophosphate	M229T133	229.155	132.9	16.943	C5H12O7P2	C00129	1.04974e+07	1.0317e+07	23.45	1.19974e+07	1.15644e+07	19.92	0.87	-0.19	0.0109985	1.96	0.345792	1.50086	pos
3-Hydroxyhexadecanoic acid	M256T463	256.228	463.4	13.326	C16H32O3		1.65546e+07	1.55813e+07	50.19	1.90663e+07	1.51812e+07	64.98	0.87	-0.2	0.576371	0.24	0.999606	0.931223	pos
gamma-Glutamyltyramine	M289T202	289.122	201.5	19.814	C13H18N2O4	C20926	3.55534e+06	3.44268e+06	35.68	4.09487e+06	4.33543e+06	30.67	0.87	-0.2	0.104905	0.98	0.743677	2.07068	pos
S-Nitrosoglutathione	M320T324	320.08	324.5	4.36447	C10H16N4O7S		1.54029e+06	612525	177.95	1.77399e+06	542640	178.6	0.87	-0.2	0.304515	0.52	0.922988	0.329175	pos
Coreximine	M328T424	328.16	424.3	18.202	C19H21NO4		2.27703e+06	1.21284e+06	80.87	2.61948e+06	2.69459e+06	76.16	0.87	-0.2	0.600173	0.22	0.999606	0.883683	pos
4,4-Dimethylcholesta-8,14,24-trienol	M428T537_3	428.389	536.8	0.298747	C29H46O	C11455	5.66933e+07	3.98984e+07	98.19	6.48915e+07	46584255	116.45	0.87	-0.19	0.889525	0.05	0.999606	0.786232	pos
(S)-3-Hydroxydodecanoyl-CoA	M983T685_2	983.309	685.3	2.44198	C33H58N7O18P3S	C05262	1.41624e+06	1.308e+06	59.51	1.63176e+06	1.53942e+06	42.25	0.87	-0.2	0.190112	0.72	0.85567	0.525717	pos
Dimethylthiophosphate	M283T40	282.965	39.7	5.556	C2H7O3PS		2.79525e+06	1.09115e+06	176.2	3.22968e+06	1.67133e+06	119.94	0.87	-0.21	0.174277	0.76	0.520331	0.97573	neg
Fisetinidol-4beta-ol	M289T87	289.065	86.8	16.114	C15H14O6	C09736	3.41052e+06	2.48718e+06	56.3	3.94243e+06	3.15268e+06	93.2	0.87	-0.21	0.852798	0.07	0.950753	0.360014	neg
(E)-1-O-Cinnamoyl-beta-D-glucose	M309T43	309.103	43.1	14.975	C15H18O7	C04164	9.48091e+06	7.85299e+06	127.89	1.09594e+07	6.728e+06	134.02	0.87	-0.21	0.840946	0.08	0.948867	0.285609	neg
Prostaglandin H3	M349T387	349.202	386.9	1.04071	C20H30O5		976092	881363	84.88	1.11676e+06	949203	48.24	0.87	-0.19	0.067394	1.17	0.347829	1.14695	neg
2,2,6,6-Tetranitro-4,4-azoxytoluene	M388T53	388.022	53.2	12.629	C14H10N6O9	C16413	1.97596e+06	1.52115e+06	103.03	2.27624e+06	1.35693e+06	123.06	0.87	-0.2	0.729596	0.14	0.902608	0.116603	neg
D-Erythrose 4-phosphate	M399T36	399.01	35.9	1.008	C4H9O7P	C00279	6.17353e+06	3.42727e+06	105.12	7.11301e+06	3.25989e+06	146.27	0.87	-0.2	0.413156	0.38	0.730266	0.846389	neg
ST 28_2;O4	M491T633	491.343	632.6	9.779	C28H46O4	C15792	3.09562e+08	3.50232e+08	53.66	3.55677e+08	3.3731e+08	40.33	0.87	-0.2	0.154544	0.81	0.493526	1.09814	neg
Docosahexaenoic acid	M655T583	655.468	582.6	7.86916	C22H32O2	C06429	1.19055e+07	1.4103e+07	36.94	1.37577e+07	1.3387e+07	34.43	0.87	-0.21	0.109956	0.96	0.430146	1.10997	neg
Premithramycin A2	M719T679	719.224	679.2	6.03	C33H38O15	C12385	2.70761e+06	1.97901e+06	83.76	3.09545e+06	2.34403e+06	64.02	0.87	-0.19	0.13516	0.87	0.469278	0.751337	neg
L-Fucono-1,5-lactone	M146T178	146.06	177.6	14.669	C6H10O5	C18028	1.51493e+07	1.20729e+07	46.26	1.77103e+07	1.58616e+07	56.62	0.86	-0.23	0.421275	0.38	0.970118	0.521982	pos
4-Thialysine	M165T80	165.055	80.4	1.101	C5H12N2O2S		7.40156e+07	3.92735e+07	77.09	8.56847e+07	8.51053e+07	56.89	0.86	-0.21	0.206747	0.68	0.864313	0.311384	pos
3,5-Dibromo-4-hydroxybenzoate	M295T260_1	294.861	259.6	3.419	C7H4Br2O3	C03925	3.49952e+07	3.43612e+07	13.33	4.04847e+07	3.81491e+07	19.14	0.86	-0.21	0.00151338	2.82	0.151393	2.36954	pos
20-Carboxy-leukotriene B4	M350T270	350.207	270	6.46596	C20H30O6	C05950	2.42225e+06	2.05099e+06	92.57	2.81168e+06	1.54407e+06	132.38	0.86	-0.22	0.71528	0.15	0.999606	0.184854	pos
Coniferin	M365T49	365.105	48.9	1.443	C16H22O8	C00761	3.12692e+07	3.40864e+07	63.09	3.63649e+07	4.32322e+07	55.7	0.86	-0.22	0.859334	0.07	0.999606	0.397064	pos
Lisinopril	M423T263	423.257	263.4	6.816	C21H31N3O5		5.61773e+06	4.53521e+06	105.85	6.51976e+06	3.17602e+06	145.31	0.86	-0.21	0.802204	0.1	0.999606	0.766847	pos
Cyclotetraglucose	M631T680_2	631.202	679.9	9.974	C24H40O20	C21655	3.23558e+06	2.56516e+06	48.7	3.76966e+06	3.69415e+06	39.15	0.86	-0.22	0.143989	0.84	0.802406	0.45804	pos
1-Nitronaphthalene-7,8-oxide	M188T94	188.036	94	0.985	C10H7NO3	C14802	1.347e+06	607457	105.54	1.56486e+06	385581	149.08	0.86	-0.22	0.738694	0.13	0.905037	0.156282	neg
Phenylbutazone	M307T658	307.264	658.3	0.523	C19H20N2O2	C07440	2.39963e+08	1.90755e+08	101.83	2.78199e+08	1.57767e+08	165.98	0.86	-0.21	0.861328	0.06	0.955162	0.480915	neg
Crustecdysone	M525T469_2	525.309	469	4.205	C27H44O7	C02633	8.44922e+06	5.66823e+06	79.43	9.85392e+06	6.4129e+06	75.74	0.86	-0.22	0.403648	0.39	0.722352	0.784904	neg
Neomycin	M595T416	595.301	416.1	10.702	C23H46N6O13	C01737	1.47874e+07	1.07725e+07	90.42	1.72359e+07	8.91596e+06	160.92	0.86	-0.22	0.969491	0.01	0.99213	0.263394	neg
Hesperetin 7-neohesperidoside	M609T303_2	609.194	303.2	19.395	C28H34O15	C09806	174233	144685	45.06	202517	185410	54.08	0.86	-0.22	0.390198	0.41	0.717353	0.531828	neg
myo-Inositol	M164T38_1	164.069	38	3.52523	C6H12O6	C06153	859207	731848	96.76	1.01636e+06	564063	105.31	0.85	-0.24	0.926581	0.03	0.999606	0.811469	pos
Dimethyl phthalate	M177T444	177.055	444.3	1.596	C10H10O4	C11233	2.24095e+06	2.23831e+06	75.93	2.62283e+06	2.59485e+06	66.33	0.85	-0.23	0.341154	0.47	0.946643	0.131362	pos
Zeanic acid	M188T228	188.071	228.4	2.653	C10H7NO4		5.015e+07	2.62436e+07	119.94	5.87888e+07	2.16961e+07	197.47	0.85	-0.23	0.798244	0.1	0.999606	0.26077	pos
Diethyl phthalic acid	M205T33_3	205.088	33.4	9.187	C12H14O4	C14175	4.11183e+06	4.69591e+06	37.91	4.84178e+06	5.08671e+06	22.75	0.85	-0.24	0.060664	1.22	0.63819	1.24481	pos
Pantothenic acid	M220T104	220.119	103.9	2.528	C9H17NO5	C00864	4.23622e+08	2.32002e+08	100.32	5.00857e+08	2.92607e+08	103.19	0.85	-0.24	0.497197	0.3	0.992753	0.42705	pos
Fructoseglycine	M238T49	238.092	48.7	1.157	C8H15NO7		9.84159e+06	9.24209e+06	35.53	1.15184e+07	1.00711e+07	33.97	0.85	-0.23	0.0618255	1.21	0.641462	0.878745	pos
Streptozocin	M266T49	266.124	49.4	2.169	C8H15N3O7	C07313	959051	838709	81.54	1.129e+06	645144	130.89	0.85	-0.24	0.744436	0.13	0.999606	0.290511	pos
Valaciclovir	M325T41	325.161	40.9	4.22075	C13H20N6O4		6.60636e+06	6.12193e+06	103.95	7.79758e+06	3.49855e+06	143.96	0.85	-0.24	0.710256	0.15	0.999606	0.215542	pos
Cholesterol	M369T625	369.356	625.1	12.568	C27H46O	C00187	1.38629e+07	8.45098e+06	113.23	1.6322e+07	9.75865e+06	129.51	0.85	-0.24	0.616443	0.21	0.999606	0.00851045	pos
Nocardicin G	M386T54	386.132	53.7	6.101	C19H19N3O6	C17355	2.95073e+06	2.88545e+06	85.09	3.46241e+06	4.50287e+06	63.55	0.85	-0.23	0.705804	0.15	0.999606	0.5136	pos
7alpha,26-dihydroxy-5beta-cholestan-3-one	M402T502	402.348	502	3.26339	C27H46O3		2.72746e+07	9.71303e+06	112.37	3.21912e+07	2.88125e+07	94.64	0.85	-0.24	0.384506	0.42	0.961481	0.852859	pos
Coenzyme Q10	M902T222_2	901.792	222.5	11.7262	C59H90O4	C11378	3.36008e+06	2.22312e+06	117.35	3.9324e+06	1.398e+06	254.95	0.85	-0.23	0.657661	0.18	0.999606	0.479822	pos
(4-Chloro-2-methylphenoxy)acetic acid	M199T491	199.171	491.4	1.788	C9H9ClO3	C18528	9.45358e+06	4.36776e+06	123.75	11149109	5.40088e+06	211.86	0.85	-0.24	0.925062	0.03	0.982411	0.17541	neg
Allysine	M206T47	206.067	47.4	1.41614	C6H11NO3	C04076	2.26679e+06	1.45239e+06	103.42	2.6787e+06	1.4682e+06	247.02	0.85	-0.24	0.564035	0.25	0.82227	0.00433102	neg
Leukoefdin	M303T34	303.054	34	10.483	C15H14O8	C05909	5.85749e+06	4.24456e+06	68.96	6.93005e+06	5.05105e+06	87.52	0.85	-0.24	0.851297	0.07	0.950753	0.626806	neg
N-hydroxy-4-aminobiphenyl	M369T493	369.158	492.6	7.15894	C12H11NO	C03622	2.66662e+07	1.74171e+07	77.46	3.14321e+07	2.37868e+07	79.82	0.85	-0.24	0.281924	0.55	0.631658	0.496848	neg
Adrenic acid	M664T635_2	663.539	635.4	5.042	C22H36O2	C16527	1.3114e+08	1.1375e+08	74.25	1.54116e+08	1.33091e+08	81.31	0.85	-0.23	0.448191	0.35	0.755845	0.750546	neg
Deoxymyxol 2-(2,4-di-O-methyl-fucoside)	M723T584	723.495	583.7	6.317	C48H70O6	C15935	4.66269e+06	3.67905e+06	78.55	5.50388e+06	4.53712e+06	110.9	0.85	-0.24	0.733748	0.13	0.904088	0.000749911	neg
S-Propyl thioacetate	M101T687	101.071	687	1.628	C5H10OS		5.80454e+06	2.58316e+06	84.43	6.90656e+06	5.24504e+06	106.17	0.84	-0.25	0.399437	0.4	0.966834	0.557686	pos
4-Aminocatechol	M126T575	126.054	574.8	5.177	C6H7NO2	C18351	7.42254e+06	6.66341e+06	63.3	8.79467e+06	8.1419e+06	60.81	0.84	-0.24	0.341837	0.47	0.946643	0.491701	pos
D-Arabitol	M153T53	153.06	53.1	1.625	C5H12O5	C01904	5.49209e+06	5.67584e+06	42.27	6.52279e+06	6.57545e+06	30.68	0.84	-0.25	0.105535	0.98	0.743677	1.97024	pos
phlorisobutyrophenone	M214T297	214.108	296.8	1.959	C10H12O4	C07351	1.86256e+06	1.70885e+06	29.71	2.22997e+06	2.05467e+06	33.76	0.84	-0.26	0.032744	1.48	0.522195	1.21923	pos
3-Carbamoyl-2-phenylpropionic acid	M227T60	227.103	60.5	0.748	C10H11NO4	C16591	1.00334e+07	8.73692e+06	83.6	1.19345e+07	8.75185e+06	97.23	0.84	-0.25	0.711586	0.15	0.999606	0.27295	pos
N-(3,4-dichlorophenyl)malonamic acid	M231T81	230.982	80.6	2.686	C9H7Cl2NO3	C04205	9.04148e+06	8.23706e+06	40.11	1.07722e+07	1.14184e+07	36.75	0.84	-0.25	0.114002	0.94	0.760288	0.73653	pos
5-Aminoimidazole ribonucleotide	M296T47	296.065	46.5	3.341	C8H14N3O7P	C03373	3.8407e+07	3.90025e+07	23.37	4.5829e+07	4.34807e+07	21.54	0.84	-0.25	0.0119968	1.92	0.352975	2.05732	pos
Aspartyl-Tryptophan	M320T244	320.124	244	0.651	C15H17N3O5		5.1203e+06	3.72277e+06	106.38	6.07904e+06	3.60643e+06	97.62	0.84	-0.25	0.228702	0.64	0.881354	1.0902	pos
Piperine	M324T420	324.235	419.7	3.276	C17H19NO3	C03882	3.34303e+07	2.33431e+07	100.84	3.9907e+07	2.83491e+07	89.01	0.84	-0.26	0.134336	0.87	0.793317	1.29451	pos
LysoPC(0_0_18_0)	M524T520_2	524.38	520	18.028	C26H54NO7P		3.8881e+07	2.51418e+07	83.32	4.6441e+07	2.07591e+07	161.11	0.84	-0.26	0.889397	0.05	0.999606	0.289437	pos
Astragalin 7-rhamnoside	M612T685_2	612.195	685.4	4.593	C27H30O15		4.30913e+06	4.43931e+06	70.38	5.1254e+06	4.94369e+06	68.9	0.84	-0.25	0.766398	0.12	0.999606	0.0371539	pos
Myristic acid	M227T578	227.202	577.8	0.254	C14H28O2	C06424	6.90318e+07	4.59758e+07	94.13	8.2153e+07	6.4825e+07	92.97	0.84	-0.25	0.475866	0.32	0.772947	0.547366	neg
Dyspropterin	M236T47	236.078	46.7	4.69837	C9H11N5O3	C03684	8.16481e+06	8.31891e+06	22.75	9.71832e+06	9.10796e+06	24.77	0.84	-0.25	0.0183117	1.74	0.189018	1.85958	neg
Dorzolamide	M369T568_1	369.158	568.1	6.545	C10H16N2O4S3	C06969	4.89587e+08	4.13922e+08	86.78	5.84933e+08	2.90117e+08	123.68	0.84	-0.26	0.697898	0.16	0.890533	0.543987	neg
2-methyl-6-geranylgeranyl-1,4-benzoquinol	M378T666	378.276	666.2	18.8	C27H40O2	C20737	88191565	4.15067e+07	104.86	1.05451e+08	2.99925e+07	145.95	0.84	-0.26	0.63761	0.2	0.856684	0.294366	neg
BENZOYLARGININE NITROANILIDE	M379T606	379.158	605.9	15.815	C19H22N6O4	C04303	4.2139e+07	1.38276e+07	111.82	5.03305e+07	1.18356e+07	150.09	0.84	-0.26	0.719749	0.14	0.899586	0.284733	neg
3 alpha,7 alpha,26-Trihydroxy-5beta-cholestane	M481T685	481.347	685.3	14.0115	C27H48O3	C05444	1.82638e+07	1.37362e+07	74.28	2.17531e+07	1.61774e+07	77.18	0.84	-0.25	0.549271	0.26	0.816225	0.392512	neg
Uridine diphosphate-N-acetylglucosamine	M606T39_2	606.084	38.8	15.855	C17H27N3O17P2	C00043	2.30036e+07	3.13285e+06	231.38	2.73685e+07	4.17949e+06	208.57	0.84	-0.25	0.822811	0.08	0.942204	0.288242	neg
1,3,6,8-Naphthalenetetrol	M193T412	193.159	412.5	0.604	C10H8O4	C04033	1.48102e+07	1.36992e+07	89.35	1.77703e+07	1.59942e+07	78.77	0.83	-0.26	0.280951	0.55	0.914291	1.28961	pos
Capric acid	M195T384	195.138	383.7	12.5926	C10H20O2	C01571	6.19442e+06	6.4904e+06	42.63	7.50095e+06	7.57575e+06	37.41	0.83	-0.28	0.133238	0.88	0.791657	1.89551	pos
Phenylalanylalanine	M237T221	237.124	221.5	0.999	C12H16N2O3		1.97517e+06	1.98471e+06	61.78	2.38795e+06	1.96036e+06	88.18	0.83	-0.27	0.562531	0.25	0.999606	1.37327	pos
Norlaudanosoline	M288T417	288.253	417.5	0.025	C16H17NO4	C02916	2.34861e+06	2.00843e+06	86.41	2.81714e+06	2088861	101.22	0.83	-0.26	0.508582	0.29	0.994339	0.213753	pos
Dhurrin	M294T60	294.1	60.3	10.851	C14H17NO7	C05143	3.06072e+06	3.29685e+06	64.6	3.68465e+06	4.24668e+06	56.15	0.83	-0.27	0.3542	0.45	0.947003	1.12074	pos
Cytidine monophosphate	M324T52	324.058	51.9	2.24	C9H14N3O8P	C00055	1.81392e+07	1.82722e+07	57.83	2.18043e+07	2.11681e+07	44.03	0.83	-0.27	0.157984	0.8	0.82028	0.394999	pos
Tetrahydrocannabinol	M332T338	332.261	338	9.049	C21H30O2	C06972	5.77487e+06	1.79595e+06	149.25	6.95979e+06	1.43295e+06	169.87	0.83	-0.27	0.817312	0.09	0.999606	0.345244	pos
5-Methyltetradecanoylcarnitine	M386T483_2	386.326	483.4	0.435	C22H43NO4		2.3436e+07	1.01956e+07	173.48	2.81939e+07	1.6891e+07	104.01	0.83	-0.27	0.189732	0.72	0.85567	0.858888	pos
ST 29_2;O2	M429T628	429.373	627.8	0.436	C29H48O2	C11509	9.22173e+06	5.12689e+06	145.3	1.11017e+07	6.86745e+06	97.86	0.83	-0.27	0.191057	0.72	0.85567	0.700808	pos
PC(18_2(9Z,12Z)_18_2(9Z,12Z))	M783T614_2	782.558	614.1	15.208	C44H80NO8P		6.78777e+06	3.88159e+06	102.91	8.16663e+06	4.32381e+06	106.18	0.83	-0.27	0.520904	0.28	0.998177	0.66943	pos
[(3S,4S,5S,6R)-3,4,5,6-tetrahydroxycyclohexen-1-yl]methyl dihydrogen phosphate	M255T352	255.076	351.8	6.147	C7H13O8P	C21415	1.38332e+09	1.03747e+09	68.43	1.67588e+09	1.11487e+09	75.85	0.83	-0.28	0.261569	0.58	0.61349	1.18251	neg
(12R)-12-Hydroxyoctadec-9-enoic acid	M297T551	297.243	550.7	0.69	C18H34O3		9.29053e+06	7.47871e+06	68.55	1.11822e+07	9.19803e+06	91.42	0.83	-0.27	0.780098	0.11	0.926938	0.485339	neg
Urobilin	M571T428_3	571.299	427.7	11.417	C33H42N4O6	C05794	1.64952e+07	1.43115e+07	67.29	1.99866e+07	1.59384e+07	53.68	0.83	-0.28	0.0866768	1.06	0.387703	1.12599	neg
Hordenine	M148T98	148.076	98	1.445	C10H15NO	C06199	6.50008e+06	6.87951e+06	31.47	7.94199e+06	6.1709e+06	175.42	0.82	-0.29	0.559894	0.25	0.999606	0.64957	pos
N-Acetylleucine	M174T231	174.113	230.7	2.502	C8H15NO3	C02710	2.43372e+06	1.66991e+06	80.26	2.97589e+06	2.37166e+06	77.74	0.82	-0.29	0.495325	0.31	0.992753	1.32066	pos
Geranyl Phosphate	M217T242	217.098	242.2	5.075	C10H19O4P	C21203	3.02694e+06	2.35046e+06	68.03	3.70254e+06	3.7561e+06	59.73	0.82	-0.29	0.396719	0.4	0.964858	1.24382	pos
2'-O-Methylcytidine	M241T45	241.107	44.9	3.723	C10H15N3O5		3.75855e+06	1.64263e+06	106.53	4.60891e+06	1.79522e+06	164.37	0.82	-0.29	0.911582	0.04	0.999606	0.399485	pos
Reduced nicotinamide riboside	M279T416	279.093	416.4	7.29972	C11H16N2O5	C15497	6.97361e+06	5.57799e+06	60.16	8.46526e+06	5.86948e+06	78.02	0.82	-0.28	0.577615	0.24	0.999606	0.832468	pos
2-hydroxy-dAMP	M304T50_2	304.079	49.6	5.68543	C10H14N5O7P	C19970	1.11479e+07	1.15059e+07	27.75	1.35265e+07	1.22414e+07	22.89	0.82	-0.28	0.00811504	2.09	0.299047	1.62271	pos
Naloxone	M328T91	328.139	91.4	0.524	C19H21NO4	C07252	1.97637e+08	1.93741e+08	74.74	2.40089e+08	2.78951e+08	64.91	0.82	-0.28	0.694691	0.16	0.999606	0.750448	pos
Cinncassiol D2 glucoside	M531T601	531.274	600.9	11.622	C26H42O11		5.77105e+06	5.86546e+06	59.65	7.02157e+06	7.62515e+06	55.18	0.82	-0.28	0.355879	0.45	0.947654	1.23842	pos
3-Hexaprenyl-4-hydroxy-5-methoxybenzoic acid	M599T257	599.402	257.3	8.439	C38H56O4	C05313	4.00616e+06	3.62059e+06	82.61	4.86172e+06	4.39422e+06	87.34	0.82	-0.28	0.375826	0.43	0.960975	1.0413	pos
Deoxycholic acid	M786T603	785.601	602.8	10.1013	C24H40O4	C04483	3.81058e+06	3.52631e+06	39.95	4.64131e+06	3.64404e+06	56.74	0.82	-0.28	0.245575	0.61	0.898943	0.0394978	pos
Docetaxol	M846T462_2	846.455	461.8	12.831	C43H53NO14		2.21749e+06	1.68405e+06	77.54	2.6998e+06	2.61382e+06	63.89	0.82	-0.28	0.328267	0.48	0.937464	0.665551	pos
Hydroxymethylbilane	M855T239_5	855.289	239.2	4.39503	C40H46N4O17	C01024	4.16464e+06	2.48271e+06	140.89	5.10771e+06	2.28741e+06	194.53	0.82	-0.29	0.936274	0.03	0.999606	0.594894	pos
Succinyl-CoA	M906T685_1	906.244	685.3	16.884	C25H40N7O19P3S	C00091	3.81048e+06	3.45661e+06	53.81	4.63081e+06	3.88536e+06	65.71	0.82	-0.28	0.491566	0.31	0.992088	0.116367	pos
N2-Acetylornithine	M173T89	173.045	89.4	5.459	C7H14N2O3	C00437	2.9434e+08	2.29363e+08	81.13	3.60327e+08	2.75842e+08	89.86	0.82	-0.29	0.296935	0.53	0.646614	0.566827	neg
Meprobamate	M217T51	217.12	50.9	1.96	C9H18N2O4		1.29805e+06	926428	75.69	1.57577e+06	1.17265e+06	102.06	0.82	-0.28	0.323169	0.49	0.669095	1.06483	neg
D-Tagatose 1-phosphate	M259T39	259.022	39.4	0.226	C6H13O9P	C02888	1.93522e+08	1.87363e+08	64.54	2.36056e+08	1.65435e+08	106.29	0.82	-0.29	0.989371	0	0.997216	0.0133572	neg
6-O-Methylnorlaudanosoline	M346T47	346.127	47.3	7.815	C17H19NO4	C05203	4.70049e+06	2.64659e+06	167.88	5.7474e+06	3.2493e+06	133.59	0.82	-0.29	0.334646	0.48	0.679173	1.02972	neg
2-O-(6-Phospho-alpha-mannosyl)-D-glycerate	M347T41	347.041	41.2	6.383	C9H17O12P	C16699	6.55982e+06	4.36337e+06	96.96	7.96261e+06	7.01199e+06	72.47	0.82	-0.28	0.21431	0.67	0.566593	0.826815	neg
Sucrose	M387T49	387.115	48.6	2.816	C12H22O11	C00089	4.68167e+07	4.43385e+07	49.15	5.69843e+07	5.58898e+07	43.93	0.82	-0.28	0.131166	0.88	0.463122	0.552346	neg
Flavin mononucleotide	M455T52	455.101	51.9	8.494	C17H21N4O9P	C00061	1.35877e+06	979505	100.55	1.66466e+06	1.0102e+06	94.71	0.82	-0.29	0.870119	0.06	0.959417	0.156007	neg
2-Deoxybrassinolide	M509T455_2	509.308	454.6	7.414	C28H48O5	C17733	1.86024e+06	1.53526e+06	63.22	2.26788e+06	1.65007e+06	97.76	0.82	-0.29	0.475466	0.32	0.772947	0.633986	neg
Proansamycin X	M622T431_1	622.312	430.5	15.043	C35H47NO10	C12176	1.29581e+07	8.9899e+06	75.5	1.57317e+07	1.20052e+07	89.52	0.82	-0.28	0.603305	0.22	0.842245	0.124246	neg
Creatinine	M114T610	114.066	610.4	5.134	C4H7N3O	C00791	1.20002e+08	1.04823e+08	38.15	1.48078e+08	1.36452e+08	43.43	0.81	-0.3	0.104761	0.98	0.743677	0.331949	pos
N-Cyclohexylformamide	M128T666	128.107	665.5	1.677	C7H13NO	C11519	1.75708e+06	719204	85.58	2.17371e+06	2.26957e+06	63.35	0.81	-0.31	0.149305	0.83	0.806952	0.84029	pos
xi-2,3-Dihydro-2-oxo-1H-indole-3-acetic acid	M174T100	174.055	99.8	2	C10H9NO3	C22202	6.36261e+06	6.29402e+06	59.31	7.84796e+06	7.54871e+06	37.54	0.81	-0.3	0.0517359	1.29	0.601515	1.06393	pos
Galactitol	M183T62	183.085	62.4	8.798	C6H14O6	C01697	2.69736e+08	1.93435e+08	76.53	3.32123e+08	2.89363e+08	67.14	0.81	-0.3	0.320189	0.49	0.934519	0.598198	pos
NAE 20_3	M350T581	350.305	581	1.541	C22H39NO2	C13828	1.17333e+07	1.04699e+07	44.23	1.44442e+07	1.70161e+07	35.38	0.81	-0.3	0.0420271	1.38	0.559887	1.90888	pos
Gibberellin A3	M385T343	385.232	342.7	18.904	C19H22O6	C01699	2.18679e+07	2.60454e+07	69.54	2.68858e+07	3.29066e+07	64	0.81	-0.3	0.712178	0.15	0.999606	0.637296	pos
Casticin	M392T69	392.131	69.2	7.11	C19H18O8		1.20591e+07	1.34157e+07	66.7	1.49164e+07	1.78578e+07	56.43	0.81	-0.31	0.136545	0.86	0.798061	1.66228	pos
3-Keto-4-methylzymosterol	M414T519_2	414.369	518.8	9.46697	C28H44O	C15816	5.79889e+06	3.13818e+06	119.16	7180591	3.12228e+06	128.26	0.81	-0.31	0.602302	0.22	0.999606	0.552255	pos
PC(16_1(9Z)_P-16_0)	M717T635	716.548	634.8	15.403	C40H78NO7P		1.3536e+06	158417	170.1	1.66194e+06	514320	228.72	0.81	-0.3	0.522144	0.28	0.998177	0.801119	pos
PC(22_2(13Z,16Z)_14_1(9Z))	M768T555	767.547	554.6	15.636	C44H82NO8P		3.36738e+07	1.51975e+07	158.06	4.14983e+07	8.16995e+06	233.13	0.81	-0.3	0.63262	0.2	0.999606	0.277905	pos
Sorbic acid	M111T228	111.019	227.7	6.305	C6H8O2		1.85602e+07	1.27972e+07	103.07	2.30455e+07	1.3551e+07	101	0.81	-0.31	0.748052	0.13	0.909457	0.451648	neg
Guanosine monophosphate	M362T228	362.045	228.4	15.249	C10H14N5O8P	C00144	4.50195e+06	2.30159e+06	106.09	5.52507e+06	2.90383e+06	105.02	0.81	-0.3	0.422768	0.37	0.738694	0.139407	neg
Sedoheptulose 1,7-bisphosphate	M369T36_1	368.999	36	2	C7H16O13P2	C00447	3.81997e+07	1.92654e+07	114.69	4.69704e+07	22669754	134.93	0.81	-0.3	0.806295	0.09	0.93841	0.736372	neg
Glycerol 3-phosphate	M156T33_2	155.994	32.9	1.93482	C3H9O6P	C00093	2.28552e+06	1.85927e+06	63.55	2.84361e+06	2.16806e+06	57.47	0.8	-0.32	0.105527	0.98	0.743677	1.2615	pos
Naphthalene epoxide	M162T63	162.113	63.4	2.679	C10H8O	C14786	1.04294e+08	1.0482e+08	101.21	1.3019e+08	5.89105e+07	113.68	0.8	-0.32	0.945491	0.02	0.999606	0.0509553	pos
2,4-Dipropylthiazole	M170T594	170.095	593.7	16.998	C9H15NS		4.9516e+06	4.53499e+06	92.93	6.18545e+06	4.63606e+06	80.96	0.8	-0.32	0.348284	0.46	0.946643	0.18301	pos
5-Phenyl-1,3-oxazinane-2,4-dione	M192T332	192.066	331.9	2.516	C10H9NO3	C16596	3.19638e+06	3.04274e+06	55.91	3.9759e+06	3.51149e+06	59.54	0.8	-0.31	0.197693	0.7	0.864313	0.822173	pos
(4Z,7Z,10Z,13Z,16Z,19Z)-22-Hydroxydocosahexaenoic acid	M327T240	327.201	239.7	16.32	C22H32O3	C20855	2.53369e+06	1.03316e+06	136.87	3159882	1.02349e+06	185.93	0.8	-0.32	0.629387	0.2	0.999606	0.328779	pos
Prostaglandin J2	M357T450	357.204	449.5	0.332	C20H30O4	C05957	3.29188e+06	4.02499e+06	59.15	4.12323e+06	3.90627e+06	62.42	0.8	-0.32	0.498963	0.3	0.993011	0.847882	pos
(3S,6E,10E)-1,6,10,14-Phytatetraen-3-ol	M351T469	351.254	469.4	0.769	C20H34O	C20681	1.65017e+06	1.57695e+06	52.61	2.05933e+06	1.79119e+06	79.92	0.8	-0.32	0.482194	0.32	0.775463	0.547821	neg
3-Phosphoadenylylselenate	M537T55_2	536.896	54.8	1.40731	C10H15N5O13P2Se	C05696	5.09186e+06	3.79188e+06	78.61	6.40425e+06	3.13381e+06	111.56	0.8	-0.33	0.975119	0.01	0.994141	0.216764	neg
L-Histidinol	M124T684	124.086	683.6	5.794	C6H11N3O	C00860	4.75234e+09	5.14924e+09	58.68	6.02691e+09	5.96339e+09	40.37	0.79	-0.34	0.041633	1.38	0.559887	1.26949	pos
EDDA	M194T36	194.117	35.6	2.837	C6H12N2O4	C21397	1.86063e+06	1.65178e+06	67.02	2.36312e+06	923535	94.31	0.79	-0.34	0.8577	0.07	0.999606	0.284906	pos
Dodecanoic acid	M218T320	218.212	320.1	1.623	C12H24O2	C02679	7.62572e+06	5.81981e+06	60.62	9.62029e+06	7.12644e+06	89.55	0.79	-0.34	0.686698	0.16	0.999606	0.434139	pos
13-OxoODE	M295T529	295.226	529.4	2.234	C18H30O3	C14765	3.90169e+07	2.95601e+07	88.03	4.96173e+07	2.87822e+07	99.6	0.79	-0.35	0.622403	0.21	0.999606	0.569889	pos
7a-Hydroxydehydroepiandrosterone	M305T287_3	305.208	287.3	11.173	C19H28O3	C18045	6.19002e+06	4.71182e+06	56.65	7.85061e+06	5.88791e+06	75.48	0.79	-0.34	0.412553	0.38	0.970118	1.25782	pos
Epiandrosterone sulfate	M354T630	354.336	630.3	13.148	C19H30O5S		3.70762e+07	3.28379e+07	44.9	4.7226e+07	4.10174e+07	59.48	0.79	-0.35	0.576375	0.24	0.999606	0.217799	pos
Ergosterol	M380T587	380.337	586.7	18.23	C28H44O	C01694	1.55389e+07	6.86064e+06	143.12	1.97545e+07	1.28304e+07	145.32	0.79	-0.35	0.126482	0.9	0.77641	1.14381	pos
Citicoline	M489T49	489.116	49.4	3.469	C14H26N4O11P2	C00307	2.52934e+07	2.17921e+07	96.86	3.21367e+07	1.90937e+07	114.59	0.79	-0.35	0.799615	0.1	0.999606	0.280756	pos
PS(14_0_14_0)	M663T643	663.441	643	8.662	C34H66NO10P		1.91959e+07	2.10865e+07	56.02	2.4453e+07	1.9504e+07	111.95	0.79	-0.35	0.982542	0.01	0.999606	0.173066	pos
5-Amino-4-imidazole carboxylate	M109T588	109.004	588	0.463	C4H5N3O2	C05516	1.30251e+08	1.20106e+08	55.63	1.64383e+08	1.47375e+08	41.69	0.79	-0.34	0.036491	1.44	0.25626	1.1643	neg
5Z-Dodecenoic acid	M243T402	243.197	402.2	1.817	C12H22O2		3.77136e+06	1.58964e+06	168.23	4.77787e+06	530183	292.28	0.79	-0.34	0.347665	0.46	0.686364	0.714836	neg
18-Hydroxyoleic acid	M279T671	279.231	670.8	6.589	C18H34O3	C19616	6.41282e+07	4.52488e+07	80.29	8.06968e+07	3.27687e+07	127.2	0.79	-0.33	0.83149	0.08	0.945568	0.0509189	neg
Pregnenolone	M377T647_1	377.234	647.2	1.49568	C21H32O2	C01953	9.12426e+07	3.19452e+07	110.86	1.14881e+08	2.68021e+07	148.88	0.79	-0.33	0.747975	0.13	0.909457	0.219774	neg
Ezetimibe	M408T85	408.142	85.5	0.819372	C24H21F2NO3		6.33684e+06	343398	146.24	8.0391e+06	168712	218.74	0.79	-0.34	0.314728	0.5	0.663816	0.639855	neg
1-Dehydroxy-23-deoxojessic acid	M469T489	469.284	488.9	3.166	C31H50O3	C22116	1.20565e+06	993640	76.9	1.52211e+06	875653	120.66	0.79	-0.34	0.732493	0.14	0.904088	0.187023	neg
Fructose 1-phosphate	M519T40	519.047	40.2	10.903	C6H13O9P	C01094	5.33948e+06	3.22065e+06	77.09	6.78392e+06	6.0525e+06	65.01	0.79	-0.35	0.074331	1.13	0.364317	1.26386	neg
3-(2-Methylthio)ethylmalate	M191T46	191.041	46.2	16.993	C7H12O5S	C17212	1.75817e+07	8.47913e+06	116.27	2.24655e+07	1.55589e+07	101.34	0.78	-0.35	0.298553	0.52	0.917655	1.37618	pos
3-Nonyl-1H-pyrazole	M212T355	212.165	354.5	0.48	C12H22N2		1.10301e+07	1.18283e+07	46.4	1.4158e+07	1.44104e+07	31.37	0.78	-0.36	0.0262406	1.58	0.468753	1.97481	pos
Inosine	M251T93	251.078	93.3	0.487	C10H12N4O5	C00294	4.65733e+06	4.45807e+06	22.06	6.00536e+06	5.96108e+06	21.04	0.78	-0.37	2.22406e-05	4.65	0.017822	2.77236	pos
gamma-Glutamylleucine	M261T196	261.145	196.4	0.799	C11H20N2O5		5.00441e+07	5.57259e+07	60.62	6.3793e+07	6.80307e+07	42.71	0.78	-0.35	0.349683	0.46	0.946643	0.465614	pos
Michlers ketone	M269T495	269.165	494.9	0.255	C17H20N2O	C19266	4.25497e+06	2.76789e+06	103.28	5.45221e+06	2.42625e+06	128.41	0.78	-0.36	0.807213	0.09	0.999606	0.791691	pos
LysoPE(0_0_20_4(8Z,11Z,14Z,17Z))	M502T547_1	502.301	546.9	15.527	C25H44NO7P		1.79158e+07	7.52383e+06	118.73	2.29325e+07	1.15861e+07	132.04	0.78	-0.36	0.766401	0.12	0.999606	0.375636	pos
Hesperidin	M611T681	611.197	681.4	0.593	C28H34O15	C09755	1.34452e+07	4.61463e+06	162.49	1.7243e+07	2.62645e+06	330.75	0.78	-0.36	0.15212	0.82	0.808518	0.715333	pos
PC(14_0_18_1(11Z))	M733T578	732.558	577.6	5.389	C40H78NO8P		1.42448e+07	1.1323e+07	87.51	1.81649e+07	1.20167e+07	129.64	0.78	-0.35	0.879876	0.06	0.999606	0.79533	pos
PC(16_1(9Z)_18_1(11Z))	M759T495	758.577	495	10.412	C42H80NO8P		1.19592e+07	9.48252e+06	70.79	1.54118e+07	9.9256e+06	109.16	0.78	-0.37	0.827972	0.08	0.999606	0.0929169	pos
PC(18_1(11Z)_22_5(7Z,10Z,13Z,16Z,19Z))	M835T578_2	834.614	578.2	16.415	C48H84NO8P		4.42242e+06	3.32969e+06	100.6	5.64732e+06	4.50404e+06	100.26	0.78	-0.35	0.403132	0.39	0.969292	1.15891	pos
Crocetindial	M277T266	277.156	266.3	14.717	C20H24O2	C19730	983762	961381	79.76	1.25734e+06	1.33861e+06	64.85	0.78	-0.35	0.30955	0.51	0.659665	0.963167	neg
1-[(5-Amino-5-carboxypentyl)amino]-1-deoxyfructose	M307T66	307.151	66	0.218	C12H24N2O7		2.38145e+06	1.00357e+06	137.48	3.04155e+06	2.00999e+06	121.32	0.78	-0.35	0.396298	0.4	0.720395	0.809367	neg
Deoxycorticosterone	M375T608_1	375.221	607.7	9.63	C21H30O3	C03205	2.89623e+08	2.39494e+08	146.97	3.71828e+08	1.7405e+08	144.75	0.78	-0.36	0.977809	0.01	0.9943	0.363951	neg
dGTP	M506T37_2	505.993	36.6	9.939	C10H16N5O13P3	C00286	6.95075e+06	5.19442e+06	76.71	8.87869e+06	3.23647e+06	129.54	0.78	-0.35	0.359461	0.44	0.693974	0.703624	neg
D-fructose 1-phosphate	M519T644	519.06	644.2	14.1425	C6H13O9P		1.65907e+07	1.16845e+07	96.37	2.12403e+07	5.5576e+06	184.94	0.78	-0.36	0.188532	0.72	0.534587	1.35298	neg
Conhydrinone	M124T461	124.087	460.6	0.959	C8H15NO		3.24171e+08	2.11789e+08	72.78	4.2317e+08	4.0967e+08	62.18	0.77	-0.38	0.208398	0.68	0.864313	0.678564	pos
Benzocaine	M166T216	166.084	216.5	12.951	C9H11NO2	C07527	1.66168e+07	1.36798e+07	64.02	2.16746e+07	1.31244e+07	85.21	0.77	-0.38	0.599693	0.22	0.999606	0.43386	pos
Arginylalanine	M229T165	229.155	165.1	6.9	C9H19N5O3		3.4252e+08	2.1261e+08	84.79	4.43853e+08	2.52158e+08	168.4	0.77	-0.37	0.800111	0.1	0.999606	0.447152	pos
Racemethorphan	M272T440	272.258	440.2	0.706	C18H25NO		1.42692e+07	4.49205e+06	138.39	1.86287e+07	4.55675e+06	145.29	0.77	-0.38	0.731655	0.14	0.999606	0.179472	pos
Cobalt-precorrin 5A	M981T686_2	981.295	685.8	0.563	C45H52CoN4O16	C16242	6.9916e+06	6.34708e+06	51.06	9.09983e+06	8.73927e+06	46.5	0.77	-0.38	0.0643569	1.19	0.643803	0.917376	pos
10-Hydroxycarbazepine	M253T52	253.094	51.9	18.752	C15H14N2O2	C07493	1.29573e+07	1.33366e+07	32.26	1.68974e+07	1.35417e+07	52.57	0.77	-0.38	0.10657	0.97	0.426485	0.660517	neg
beta-L-Arabinofuranosyl-(1->2)-beta-L-arabinofuranose	M281T51	281.088	51.1	0.716	C10H18O9	C20568	620300	732721	45.33	801601	675961	77.58	0.77	-0.37	0.248843	0.6	0.600568	0.767439	neg
Gentisic acid	M307T238	307.048	238.3	6.38734	C7H6O4	C00628	301190	211913	101.41	388712	187293	171.84	0.77	-0.37	0.34667	0.46	0.686017	1.11808	neg
Serotonin	M351T365	351.185	365.2	5.86592	C10H12N2O	C00780	453933	364618	83.87	592655	282292	132.61	0.77	-0.38	0.793283	0.1	0.933329	0.39269	neg
N-Nitroso-pyrrolidine	M101T48	101.071	48.4	1.62	C4H8N2O	C19285	3.23923e+06	1.16738e+06	96.64	4.25426e+06	3.80988e+06	75	0.76	-0.39	0.130105	0.89	0.784909	1.05584	pos
2-Hydroxybenzaldehyde	M140T47	140.068	47.1	15.728	C7H6O2	C06202	4.20229e+06	2.18158e+06	94.64	5.54987e+06	4.18411e+06	91.97	0.76	-0.4	0.259213	0.59	0.91036	1.63866	pos
2-Pyrocatechuic acid	M172T596	172.133	596.4	0.58	C7H6O4	C00196	3661847	3.45794e+06	53	4.79683e+06	4.97737e+06	54.18	0.76	-0.39	0.152531	0.82	0.808518	0.679846	pos
Sevoflurane	M201T33_2	200.996	33.1	7.95	C4H3F7O	C07520	3.20248e+06	2.36906e+06	88.25	4.20243e+06	3.80838e+06	65.2	0.76	-0.39	0.122795	0.91	0.774163	0.708827	pos
3-Cyclohexyl-1-propylsulfonic acid	M222T136	222.113	135.9	1.511	C9H19NO3S		7.87402e+06	7870892	27.33	1.03682e+07	1.03161e+07	34.66	0.76	-0.4	0.00347845	2.46	0.221529	2.31489	pos
alpha-Mannosylglycerate	M269T80	269.088	79.6	0.158	C9H16O9	C11544	4.21688e+07	1.12416e+07	116.42	5.54736e+07	1.28623e+07	149.88	0.76	-0.4	0.69789	0.16	0.999606	0.449249	pos
Aurachin D	M364T457	364.267	457.1	8.847	C25H33NO	C10641	3.82919e+06	1.55194e+06	112.72	5.0368e+06	3.55714e+06	84.21	0.76	-0.4	0.0409686	1.39	0.55966	1.55389	pos
D-Pinitol 2-O-alpha-D-Galactopyranosyl	M374T664	374.247	663.7	18.444	C13H24O11		4.19902e+06	1.04844e+06	135.84	5.55217e+06	4.60916e+06	93.21	0.76	-0.4	0.137395	0.86	0.799647	1.13529	pos
7-Dehydrodesmosterol	M400T502_3	400.356	502	2.68166	C27H42O	C05107	5.04736e+07	1.88755e+07	143.12	6.67589e+07	3.21648e+07	180.67	0.76	-0.4	0.577039	0.24	0.999606	1.0845	pos
(3b,16b,20R)-Pregn-5-ene-3,16,20-triol 3-glucoside	M480T520	480.301	519.8	15.696	C27H44O8		2.12048e+07	1.36046e+07	110.07	2.77949e+07	1.2085e+07	136.37	0.76	-0.39	0.543351	0.26	0.999606	0.37316	pos
Mycophenolic acid O-acyl-glucuronide	M480T587_2	480.163	587.5	0.219134	C23H28O12	C20383	9.30699e+06	5.88509e+06	98.76	1.22352e+07	5.88056e+06	151.24	0.76	-0.39	0.257781	0.59	0.910204	0.593195	pos
FA 4_2;O3	M113T49	113.025	49.1	2.518	C4H4O5	C00036	2.92451e+07	9.05326e+06	142.51	3.86469e+07	9.47189e+06	123.39	0.76	-0.4	0.513719	0.29	0.797344	0.102362	neg
60463-06-1	M201T146	201.037	145.6	18.207	C7H8O4	C04634	1.86782e+08	1.02708e+07	470.71	2.45163e+08	1.16261e+07	392.38	0.76	-0.39	0.621976	0.21	0.851449	0.448728	neg
Thiamine pyrophosphate	M424T33_2	424.041	33.2	8.04172	[C12H19N4O7P2S]+	C00068	1.10803e+08	7.10194e+06	466.53	1.46016e+08	8.402e+06	387.19	0.76	-0.4	0.48547	0.31	0.777284	0.62838	neg
Presqualene diphosphate	M647T445_1	647.322	444.6	15.559	C30H52O7P2	C03428	6.71807e+06	5.54552e+06	42.25	8.8446e+06	7.33959e+06	64.03	0.76	-0.4	0.207224	0.68	0.555543	0.960277	neg
D-Xylitol	M153T681	153.076	680.7	1.00199	C5H12O5	C00379	8.03078e+07	6.88203e+07	81.08	1.07699e+08	8.26241e+07	82.77	0.75	-0.42	0.0928684	1.03	0.719857	1.11503	pos
4-Anilino-4-oxobutanoic acid	M194T409	194.116	408.9	5.921	C10H11NO3		5.57171e+06	2.49425e+06	81.58	7.40868e+06	5.91268e+06	72.45	0.75	-0.41	0.174701	0.76	0.835102	0.950678	pos
Arabinosylhypoxanthine	M269T62	269.088	62.4	0.158	C10H12N4O5		2.16727e+08	4.49176e+07	155.81	287393223	6.41008e+07	136.22	0.75	-0.41	0.260108	0.58	0.910499	0.815938	pos
Octadecanamide	M284T687	284.293	686.9	5.19	C18H37NO	C13846	4.08921e+08	2.39382e+08	112.15	5.43183e+08	1.90956e+08	150.45	0.75	-0.41	0.62622	0.2	0.999606	0.303718	pos
Mesalazine	M307T62_2	307.097	62.3	15.113	C7H7NO3	C07138	5.98418e+06	3.46383e+06	113.98	7.97785e+06	4.53561e+06	99.93	0.75	-0.41	0.252911	0.6	0.907009	1.40679	pos
11-Hydroxyeicosatetraenoate glyceryl ester	M378T612	378.299	611.5	13.681	C23H38O5		8.83269e+06	6.69952e+06	103.99	1.17008e+07	6.62706e+06	110.71	0.75	-0.41	0.450301	0.35	0.977408	1.04978	pos
Dulxanthone C	M425T570_1	425.201	570.4	13.041	C25H28O6		3.24387e+07	3.3926e+07	82.49	4.31596e+07	4.11478e+07	84.93	0.75	-0.41	0.656769	0.18	0.999606	0.822428	pos
PC(18_0_16_1(9Z))	M761T578	760.596	578.2	14.527	C42H82NO8P		1.23491e+07	1.1671e+07	83.05	1.63933e+07	8.91646e+06	112.88	0.75	-0.41	0.902047	0.04	0.999606	0.302759	pos
Diethyl succinate	M173T229	173.044	228.8	10.66	C8H14O4		1.19423e+08	9.32413e+07	66.93	1.5874e+08	1.00851e+08	85.39	0.75	-0.41	0.355398	0.45	0.689279	0.875734	neg
Anthraquinone	M207T257	207.012	256.9	1.269	C14H8O2	C16207	390966	204877	86.33	521939	180924	143.67	0.75	-0.42	0.640635	0.19	0.858735	0.427615	neg
Pantetheine 4'-phosphate	M339T42	339.075	42.4	11.2435	C11H23N2O7PS	C01134	4.31239e+06	4.53693e+06	25.46	5.72494e+06	5.17281e+06	64.33	0.75	-0.41	0.0042136	2.38	0.0961752	1.97005	neg
3-Aminobenzene-1,2-diol	M126T413	126.054	412.6	5.971	C6H7NO2		3.52634e+07	2.23011e+07	85.24	4.73811e+07	2.27789e+07	93.46	0.74	-0.43	0.540682	0.27	0.999606	0.155927	pos
Dimethylallylpyrophosphate	M245T51	245.125	50.9	0.907	C5H12O7P2	C00235	2.63636e+06	2.04361e+06	65.64	3.55084e+06	3.26541e+06	53.94	0.74	-0.43	0.0556917	1.25	0.319793	1.33972	neg
3-methylthiopropyl-desulfoglucosinolate	M372T41	372.083	41.4	9.868	C11H21NO6S2	C17244	1.26863e+06	781761	112.63	1.71154e+06	1.19044e+06	163.36	0.74	-0.43	0.910343	0.04	0.977899	0.0897174	neg
Xanthylic acid	M425T41_2	425.092	41.5	10.816	C10H13N4O9P	C00655	1.13103e+07	4.88027e+06	119.28	1.53577e+07	7.03634e+06	118.75	0.74	-0.44	0.365321	0.44	0.698494	0.962991	neg
Oleamide	M282T620	282.279	619.6	2.219	C18H35NO	C19670	4.95665e+08	4.90304e+08	32.15	6.79649e+08	6.21605e+08	37.61	0.73	-0.46	0.00378003	2.42	0.228546	3.00351	pos
Tetrahydrodeoxycorticosterone	M335T435	335.222	435.5	0.076	C21H34O3	C13713	4.70249e+06	3.35438e+06	87.79	6.47407e+06	3.1723e+06	130.08	0.73	-0.46	0.895935	0.05	0.999606	0.371021	pos
DTXSID30930760	M426T503	426.392	503.2	15.253	C30H50O2	C21732	2.19175e+06	1.90494e+06	80.66	3.01332e+06	1.76539e+06	87.39	0.73	-0.46	0.375976	0.42	0.960975	0.0122454	pos
Methionyl-Isoleucine	M525T492	525.275	491.6	3.977	C11H22N2O3S		1.19241e+06	1.29475e+06	82.26	1.63022e+06	1.69248e+06	60.74	0.73	-0.45	0.0689106	1.16	0.65824	2.4248	pos
beta-Casomorphin (1-6)	M734T242_3	734.352	242.3	15.334	C38H50N6O10		6.9481e+06	6.40865e+06	77.01	9.52032e+06	6.9296e+06	81.87	0.73	-0.45	0.358214	0.45	0.948915	0.882024	pos
Tetracosanoic acid	M367T607	367.255	607.3	16.925	C24H48O2	C08320	2.48457e+07	1.33632e+07	98.28	3.39816e+07	1.70214e+07	118.53	0.73	-0.45	0.607393	0.22	0.843906	0.423713	neg
4-Trimethylammoniobutanoic acid	M146T50	146.118	50.4	1.71492	C7H15NO2		2.88535e+07	3.08838e+07	67.04	4.01963e+07	3.10119e+07	84.47	0.72	-0.48	0.576501	0.24	0.999606	0.556641	pos
Laudanosine	M358T301	358.2	300.9	2.163	C21H27NO4	C09558	8.04239e+07	6.6561e+07	53.78	1.1204e+08	1.25164e+08	42.19	0.72	-0.48	0.00762353	2.12	0.299047	1.93439	pos
Glutathionylspermine	M448T570_2	448.299	569.7	15.659	C20H41N7O5S	C16562	3.23267e+07	2.51716e+07	65.79	4.4867e+07	2.54454e+07	98.25	0.72	-0.47	0.337273	0.47	0.946182	0.840135	pos
Proneurosporene	M522T423	522.378	423.1	10.107	C40H58	C19759	8.85913e+06	3.0321e+06	117.17	1.23421e+07	1.70701e+06	245.43	0.72	-0.48	0.366454	0.44	0.954203	1.04789	pos
Trifluoroacetic acid	M113T39	112.938	38.6	2.995	C2HF3O2		2.16645e+06	901813	287.16	3.02302e+06	755820	312.04	0.72	-0.48	0.88792	0.05	0.967418	0.175613	neg
3,4-Dihydro-9H-fluorene-3,4-diol	M245T53	245.078	52.8	15.214	C13H12O2	C07721	4.16778e+06	3.12253e+06	77.31	5.81015e+06	4.3965e+06	71.06	0.72	-0.48	0.104216	0.98	0.421122	0.953195	neg
N-Acetylneuraminate 9-phosphate	M388T37_1	388.066	36.9	1.72	C11H20NO12P	C06241	1.85743e+07	1.93699e+07	55.76	2.58536e+07	2.02659e+07	71.02	0.72	-0.48	0.0768374	1.11	0.369617	1.6674	neg
4-Hydroxyphenylacetylglutamic acid	M282T574	282.279	574.2	2.219	C13H15NO6	C05595	4.00068e+07	2.82395e+07	69.09	5.67348e+07	2.15601e+07	128.26	0.71	-0.5	0.830671	0.08	0.999606	0.0128422	pos
Atropine	M307T275	307.207	275	16.568	C17H23NO3	C01479	4.33545e+07	2.46616e+07	102.38	6.07556e+07	6.30606e+07	65.33	0.71	-0.49	0.0232803	1.63	0.443002	1.74079	pos
18-Deoxysagittarol	M308T678	308.289	678.4	19.711	C20H34O	C21653	2.03283e+06	1.49051e+06	87.92	2.85246e+06	1.61143e+06	135.42	0.71	-0.49	0.468631	0.33	0.984787	0.489548	pos
PC(18_0_14_1(9Z))	M755T578	754.527	577.8	10.996	C40H78NO8P		4.97717e+06	2.80111e+06	111.99	6.96976e+06	2.80061e+06	162.91	0.71	-0.49	0.70897	0.15	0.999606	0.367663	pos
Iron	M101T689	100.934	688.7	7.504	Fe	C14819	1.96573e+08	1.54576e+08	65.21	2.77743e+08	1.92095e+08	86.59	0.71	-0.5	0.409865	0.39	0.72626	0.666216	neg
Cyclo(tyrosyl-tyrosyl)	M307T47_2	307.115	46.8	19.507	C18H18N2O4	C20516	6.36096e+06	3.5347e+06	134.24	8.99648e+06	4.08776e+06	157.41	0.71	-0.5	0.992528	0	0.997675	0.0250316	neg
3-Hydroxycyclohexanone	M132T468	132.101	467.7	9.852	C6H10O2	C03228	2.11488e+07	1.4844e+07	79.65	3.01733e+07	2.5386e+07	82.24	0.7	-0.51	0.303314	0.52	0.922988	0.467391	pos
arabinofuranosylguanine	M285T62	285.102	61.7	15.664	C10H14N5O5		8.37491e+06	4.59392e+06	114.47	1.19626e+07	4.41891e+06	140.88	0.7	-0.51	0.850918	0.07	0.999606	0.861809	pos
NSC240610	M287T45_2	287.244	44.8	16.403	C15H20O3	C02771	5.12628e+07	3.9476e+07	55.84	7.33428e+07	6.67019e+07	53.61	0.7	-0.52	0.0433532	1.36	0.567927	1.30295	pos
(-)-Thebaine	M295T63	295.158	63.4	3.144	C19H21NO3	C06173	2.4159e+07	1.80754e+07	108.73	3.43907e+07	1.98144e+07	123.87	0.7	-0.51	0.409218	0.39	0.970063	0.674718	pos
Astragalin 2'-[glucosyl-(1->2)-galactoside]	M790T247_3	790.23	246.7	13.318	C33H40O21	C12635	4.48237e+06	2.862e+06	101.7	6.43058e+06	2.89483e+06	131.73	0.7	-0.52	0.845616	0.07	0.999606	0.275448	pos
Imidazole-4-acetaldehyde	M171T41	171.042	41.5	2.16801	C5H6N2O	C05130	2.68118e+06	2.52974e+06	51.39	3.85132e+06	3.58096e+06	52.27	0.7	-0.52	0.0214097	1.67	0.202475	1.67679	neg
Cortexolone	M391T231	391.209	231.5	8.439	C21H30O4	C72891	283245	240481	39.75	401784	333481	59.9	0.7	-0.5	0.019492	1.71	0.193555	1.76601	neg
Solanesyl-PP	M836T582_1	835.52	582.5	17.829	C45H76O7P2	C04145	3.53536e+07	3.54628e+07	69.26	5.05056e+07	4.18479e+07	72.96	0.7	-0.51	0.0188859	1.72	0.190286	1.76225	neg
N-Formylphenylalanine	M194T533	194.119	532.7	10.048	C10H11NO3		5.78658e+06	4.48922e+06	58.51	8.44032e+06	3.82752e+06	106.58	0.69	-0.54	0.476451	0.32	0.990037	0.202852	pos
4-Hydroxyretinoic acid	M300T372	300.18	371.8	13.8624	C20H28O3	C16677	1.88256e+06	340019	113.13	2.7249e+06	2.46094e+06	84.07	0.69	-0.53	0.178325	0.75	0.842185	0.818822	pos
(S)-5'-Deoxy-5'-(methylsulfinyl)adenosine	M314T152	314.092	152.2	0.151	C11H15N5O4S		2.14265e+06	1.34186e+06	108.67	3.10852e+06	1.47954e+06	178.34	0.69	-0.54	0.867688	0.06	0.999606	0.110358	pos
Stearoylethanolamide	M328T647	328.321	647	0.271	C20H41NO2		6.37127e+07	2.54504e+07	206.21	9.27711e+07	1.80879e+07	317.56	0.69	-0.54	0.546941	0.26	0.999606	1.57684	pos
10-Undecenal	M337T587	337.314	587.2	10.998	C11H20O		2.95045e+06	2.66876e+06	82.38	4.25832e+06	2.62079e+06	116.72	0.69	-0.53	0.104304	0.98	0.743677	1.04448	pos
Paraxanthine	M361T310	361.14	310.2	8.79986	C7H8N4O2	C13747	9.98062e+06	8.24885e+06	79.55	1.45181e+07	8.3748e+06	113.67	0.69	-0.54	0.275248	0.56	0.912081	1.06908	pos
3,4-Dihydro-3-hydroxy-4-S-glutathionyl bromobenzene	M463T296	463.036	295.7	10.178	C16H22BrN3O7S	C14847	3.19998e+06	2.14658e+06	115.62	4.61253e+06	1.07199e+06	175.62	0.69	-0.53	0.531309	0.27	0.999606	0.239716	pos
MG(0_0_20_4(5Z,8Z,11Z,14Z)_0_0)	M423T584	423.275	583.6	1.41369	C23H38O4	C13856	1.47003e+07	1.14771e+07	66.22	2.13083e+07	1.75113e+07	55.01	0.69	-0.54	0.0130536	1.88	0.164555	1.58275	neg
Phosphohydroxypyruvic acid	M185T39_1	184.984	38.5	3.608	C3H5O7P	C03232	1.76538e+07	1.57475e+07	44.9	2.60147e+07	2.01203e+07	110.46	0.68	-0.56	0.0353793	1.45	0.539661	2.02454	pos
Hydroxychloroquine	M336T344	336.123	343.8	17.668	C18H26ClN3O	C07043	1.39692e+07	7.27262e+06	109.94	2.05748e+07	7.88905e+06	147.67	0.68	-0.56	0.887442	0.05	0.999606	0.381975	pos
(R)-3-Hydroxy-hexadecanoic acid	M333T618	333.229	617.5	2.24836	C16H32O3		2.04032e+08	1.73327e+08	57.92	3.02189e+08	2.23786e+08	110.7	0.68	-0.57	0.269347	0.57	0.619986	0.454951	neg
Dehydroepiandrosterone sulfate	M367T338	367.159	337.6	2.017	C19H28O5S	C04555	7.37153e+06	3.92376e+06	118.9	10768692	9.78816e+06	60.86	0.68	-0.55	0.00323831	2.49	0.0833167	2.16281	neg
S-(2-Methylpropionyl)-dihydrolipoamide-E	M278T51	278.123	51.4	1.161	C12H23NO2S2	C04424	2.66521e+06	2.61387e+06	49.57	3.97433e+06	3.75669e+06	43.77	0.67	-0.58	0.00382843	2.42	0.228957	2.00025	pos
Rhodoviolascin	M614T599	614.493	599.3	0.539	C42H60O2	C15881	5.98898e+06	3.41189e+06	110.6	8.97108e+06	2.89278e+06	294.69	0.67	-0.58	0.937569	0.03	0.999606	0.568729	pos
FAD	M769T303_3	769.159	302.8	3.985	C27H33N9O15P2	C00016	7.46526e+06	5.84376e+06	90.3	1.11927e+07	6.96577e+06	118.58	0.67	-0.58	0.356567	0.45	0.947786	0.59797	pos
Aciclovir	M286T46_2	286.081	46.2	6.97641	C8H11N5O3	C06810	5.77277e+06	4.75451e+06	79.56	8.67409e+06	3.56975e+06	156.65	0.67	-0.59	0.946676	0.02	0.986825	0.0558116	neg
15-Demethoxy-epsilon-rhodomycin	M555T630_2	555.187	629.8	0.94	C29H33NO11	C18641	2.04563e+07	1.8425e+07	46.14	3.12073e+07	3.20788e+07	38.22	0.66	-0.61	0.000412724	3.38	0.0709628	2.74223	pos
Pikromycin	M564T280_1	564.356	280.2	10.89	C28H47NO8	C11999	2.19467e+06	1.88034e+06	76.66	3.33489e+06	1.34194e+06	217.02	0.66	-0.6	0.999075	0	0.999858	0.172594	pos
cdiGMP	M708T218_3	708.126	217.6	4.22498	C20H24N10O14P2	C16463	1.28739e+07	1.01715e+07	85.24	1.96132e+07	1.00162e+07	217.57	0.66	-0.61	0.821473	0.09	0.999606	0.56645	pos
I(-)	M127T48_1	126.905	47.6	2.95354	HI	C05590	2.15749e+08	1.33576e+08	112.45	3.2847e+08	1.82691e+08	144.92	0.66	-0.61	0.535416	0.27	0.809559	0.511199	neg
2-amino-5-formylamino-6-(5-phosphoribosylamino)pyrimidin-4(3H)-one	M364T295	364.06	295.2	14.209	C10H16N5O9P	C15563	5.01877e+07	1.19801e+07	131.84	7.73248e+07	1.87804e+07	161.88	0.65	-0.62	0.896385	0.05	0.999606	0.0288496	pos
4α-methyl-cholesta-8-enol	M439T439	439.327	438.7	2.995	C28H48O	C05110	589212	129165	177.05	909663	294925	173.9	0.65	-0.63	0.233202	0.63	0.883053	1.03393	pos
Biliverdin	M583T417_1	583.25	417.2	8.228	C33H34N4O6	C00500	2.74531e+06	1.64291e+06	86.11	4.1919e+06	2.45808e+06	120.99	0.65	-0.61	0.374358	0.43	0.960242	0.720915	pos
2-Keto-3-deoxy-6-phosphogluconic acid	M303T38	303.013	38.3	2.732	C6H11O9P	C04442	526408	287284	185.96	812532	222466	353.48	0.65	-0.63	0.451121	0.35	0.757975	0.618356	neg
10beta,14beta-dihydroxytaxa-4(20),11-dien-5alpha-yl acetate	M401T502_2	401.35	501.8	16.326	C22H34O4	C20151	2.0859e+07	1.62197e+07	113.16	3.241e+07	1.2895e+07	196.99	0.64	-0.64	0.834314	0.08	0.999606	0.51257	pos
DG(18_4n3_0_0_18_4n3)	M592T215_1	592.3	214.9	11.551	C39H60O5		5.20782e+06	4.40389e+06	90.26	8.11968e+06	4.32556e+06	176.81	0.64	-0.64	0.969724	0.01	0.999606	0.805427	pos
1-Methoxyphenanthrene	M226T440	226.123	439.5	1.169	C15H12O	C11433	3.67517e+07	8.30973e+06	116.45	5.87258e+07	2.78785e+07	143.78	0.63	-0.68	0.783086	0.11	0.999606	0.0780261	pos
L-argininium(1+)	M351T246	351.243	245.9	8.44549	C6H15N4O2+		1.87876e+07	2.02343e+07	62.3	2.98418e+07	3.16291e+07	59.21	0.63	-0.67	0.0116737	1.93	0.34907	1.95599	pos
6-Hydroxyhexanoic acid	M131T49	131.066	49.1	4.091	C6H12O3	C06103	1.91481e+06	1.36164e+06	123.07	3.01614e+06	916417	347.53	0.63	-0.66	0.3868	0.41	0.715018	0.281403	neg
4-(Glutamylamino) butanoate	M293T46	293.099	45.8	0.904	C9H16N2O5	C15767	3.72418e+06	3.42713e+06	35.87	5.9443e+06	4.38648e+06	99.16	0.63	-0.67	0.000917805	3.04	0.0418064	2.36592	neg
5-hydroxyindole thiazolidine carboxylate	M339T47	339.062	47	10.11	C13H14N2O3S		2.60212e+06	1.85581e+06	76.08	4.11746e+06	2.72338e+06	123.71	0.63	-0.66	0.229164	0.64	0.580466	0.722074	neg
Sulfociprofloxacin	M410T87	410.084	86.8	3.52713	C17H18FN3O6S		802596	732104	75.9	1.26891e+06	900017	92.33	0.63	-0.66	0.119175	0.92	0.446557	1.54485	neg
5-Oxoavermectin 1a aglycone	M583T435_2	583.263	434.9	13.89	C34H46O8	C11978	9.31062e+06	5.85577e+06	136.99	1.50067e+07	8.28151e+06	122.39	0.62	-0.69	0.600209	0.22	0.999606	0.424983	pos
PC(P-18_1(11Z)_22_0)	M811T553_1	810.545	552.8	1.743	C48H94NO7P		6.47266e+07	4.30297e+07	111.11	1.04068e+08	3.56331e+07	143.45	0.62	-0.69	0.637605	0.2	0.999606	0.110505	pos
Glucosyloxyanthraquinone	M447T578	447.217	577.7	15.339	C20H18O8	C03503	7.22204e+06	6.77244e+06	65.51	1.17406e+07	8.20866e+06	91.43	0.62	-0.7	0.175758	0.76	0.522227	0.665826	neg
1,3-Cyclohexanedione	M111T178	111.019	178.5	5.404	C6H8O2	C01066	1.0404e+07	5.55845e+06	121.8	1.74099e+07	1.64774e+07	74.79	0.6	-0.74	0.00644991	2.19	0.119037	2.10287	neg
5-Hydroxypyrrole-2-carboxylate	M172T44	172.019	43.6	11.891	C5H5NO3	C19721	1.93125e+06	1.52108e+06	111.24	3.21451e+06	1.08767e+06	341.62	0.6	-0.74	0.266508	0.57	0.618035	0.181633	neg
Indoxyl sulfate	M212T193	212.002	193	0.935	C8H7NO4S		534605	112895	188.39	888202	445746	118.13	0.6	-0.73	0.00312374	2.51	0.0824968	2.27273	neg
1-(Malonylamino)cyclopropanecarboxylic acid	M188T87	188.129	87	2.054	C7H9NO5		4.13036e+06	3.22236e+06	102.58	6.95948e+06	2.91621e+06	128.75	0.59	-0.75	0.720736	0.14	0.999606	0.482976	pos
15-Keto-prostaglandin F2a	M336T618	336.246	618.1	12.869	C20H32O5	C05960	4.26991e+07	3.15122e+07	104.62	7.24712e+07	4.69792e+07	98.55	0.59	-0.76	0.282678	0.55	0.914291	1.59026	pos
Oxoglutaric acid	M207T39	207.015	38.9	1.7333	C5H6O5	C00026	9.54954e+06	8.5213e+06	59.79	1.62635e+07	1.10341e+07	140.07	0.59	-0.77	0.0158131	1.8	0.178462	1.59313	neg
Dictyoquinazol B	M327T237	327.136	236.7	2.373	C18H20N2O4		244221	231713	47.21	416023	403503	57.4	0.59	-0.77	6.47214e-06	5.19	0.00139714	3.09759	neg
Terephthalic acid	M149T545	149.024	544.8	4.57	C8H6O4	C06337	3.69193e+08	9.29143e+07	100.58	6.31324e+08	7.48923e+08	71.96	0.58	-0.77	0.0656988	1.18	0.649416	1.63969	pos
27-Deoxy-5b-cyprinol	M459T564	459.349	564.2	10.3157	C27H48O4	C05446	2.64193e+07	6.5372e+06	141.45	4.55396e+07	1.41394e+07	183.56	0.58	-0.79	0.571124	0.24	0.999606	1.05262	pos
beta-Apo-4-carotenal	M483T487	483.363	486.5	2.849	C35H46O	C19892	1.14563e+07	1.89548e+06	187.67	1.96246e+07	3.34157e+06	191.54	0.58	-0.78	0.444991	0.35	0.977408	1.00762	pos
Phosphoglycolic acid	M155T38	154.976	37.8	2.584	C2H5O6P	C00988	2.21124e+06	668129	178.34	3.82408e+06	1.12926e+06	226.24	0.58	-0.79	0.58239	0.23	0.82948	0.83969	neg
CoA 5_0;O	M906T651	906.272	651	7.633	C26H44N7O18P3S	C03237	4.0978e+06	3.03648e+06	67.95	7.24299e+06	5.03466e+06	85.24	0.57	-0.82	0.0352774	1.45	0.539661	1.68694	pos
CoA 4_1;O2	M906T652	906.245	651.6	18.098	C25H40N7O19P3S	C00683	7.26874e+06	6.25972e+06	62.3	1.27151e+07	7.12542e+06	107.93	0.57	-0.81	0.235724	0.63	0.884659	0.20397	pos
quinolone	M144T201	144.046	200.7	2.883	C9H7NO	C06338	2.075e+06	1.30523e+06	134.39	3.64212e+06	1.375e+06	389.16	0.57	-0.81	0.802299	0.1	0.936129	0.146652	neg
Permethric acid	M189T124	188.987	124.5	6.035	C8H10Cl2O2	C19844	297996	236881	98.26	522508	148624	250.77	0.57	-0.81	0.766557	0.12	0.920314	0.0128464	neg
Cysteineglutathione disulfide	M425T41_1	425.079	41.4	4.293	C13H22N4O8S2	C05526	2.67704e+07	1.57505e+07	82.49	4.71119e+07	3.07581e+07	89.23	0.57	-0.82	0.0050159	2.3	0.104638	2.27241	neg
D-Fructose 2,6-bisphosphate	M679T36_2	678.996	35.7	16.165	C6H14O12P2	C00665	1.19817e+06	418249	136.09	2.08529e+06	386406	213.92	0.57	-0.8	0.743844	0.13	0.907863	0.125396	neg
PE(P-16_0_20_4(5Z,8Z,11Z,14Z))	M723T579	722.527	579.4	18.704	C41H74NO7P		1.18719e+07	1.22548e+07	88.04	2.06576e+07	1.8534e+07	78.24	0.57	-0.8	0.090287	1.04	0.396703	0.955916	neg
(2R,3R,4R,5R)-2-[(1S,2S,3R,4S,6R)-4,6-diamino-3-[(2R,3R,4R,5S,6R)-3-amino-6-[(1S)-1-aminoethyl]-4,5-dihydroxy-tetrahydropyran-2-yl]oxy-2-hydroxy-cyclohexoxy]-5-methyl-4-(methylamino)tetrahydropyran-3,5-diol	M478T493_1	478.284	492.6	0.784	C20H41N5O9	C21269	2.42277e+07	1.63288e+07	116.68	4.32275e+07	1.42009e+07	142.08	0.56	-0.84	0.916767	0.04	0.999606	0.110479	pos
Glycyl-Arginine	M463T263	463.244	263.1	15.708	C8H17N5O3		1.21905e+06	268404	163.98	2.23511e+06	679901	162.55	0.55	-0.87	0.194923	0.71	0.860073	1.49115	pos
Megalomicin A	M858T607	857.536	606.7	1.982	C44H80N2O15	C11985	7.12538e+06	4.06579e+06	91.6	1.28392e+07	1.02705e+07	92.18	0.55	-0.85	0.0140218	1.85	0.170633	1.60852	neg
17a-Hydroxypregnenolone	M316T215	316.212	215.2	12.2058	C21H32O3	C05138	1.16088e+07	5.31982e+06	113.34	2.13704e+07	9.24936e+06	133.86	0.54	-0.88	0.358564	0.45	0.948927	1.16661	pos
Reverse-triiodthyronine	M690T320_1	689.885	320.3	4.22044	C15H12I3NO4	C07639	8.31045e+06	3.22211e+06	143.91	1.54871e+07	6.51441e+06	157.78	0.54	-0.9	0.349083	0.46	0.946643	0.473459	pos
Coprocholic acid	M449T626_2	449.322	626.3	10.5274	C27H46O5	C04722	2.29707e+07	1.5343e+07	74.35	4.22424e+07	4.01744e+07	60.02	0.54	-0.88	0.00152254	2.82	0.055953	2.19034	neg
6,7-Dihydroxybergamottin	M390T193	390.187	192.8	11.291	C21H24O6	C22156	2.42736e+06	1.77028e+06	90.7	4.57012e+06	3.68359e+06	73.18	0.53	-0.91	0.00822443	2.08	0.299047	1.99033	pos
trans-1,2-Dihydrobenzene-1,2-diol	M111T71	111.02	71	0.901	C6H8O2	C04091	3.75284e+07	1.82542e+07	128.34	7.12835e+07	6.4876e+07	89.38	0.53	-0.93	0.0246058	1.61	0.216878	1.4271	neg
2,4-Dihydroxy-2H-1,4-benzoxazin-3(4H)-one	M180T75	180.067	74.7	0.073	C8H7NO4	C15770	1.49844e+07	1.10418e+07	63.63	2.8134e+07	13499821	154.43	0.53	-0.91	0.185704	0.73	0.530924	0.705712	neg
Magnoline	M595T417_2	595.288	417.3	10.507	C36H40N2O6	C05177	2.57272e+07	1.82264e+07	94.74	4.84549e+07	1.90531e+07	257.1	0.53	-0.91	0.872525	0.06	0.960267	0.254626	neg
LysoPC(P-18_0_0_0)	M508T517	508.37	517.1	11.275	C26H54NO6P		1.09942e+07	2.22324e+06	171.05	2.13436e+07	5.63563e+06	164.77	0.52	-0.96	0.107381	0.97	0.748795	1.60931	pos
Cyanidin 3-O-beta-D-sambubioside	M620T528_2	620.447	527.9	12.273	C26H29O15+	C20490	954085	272438	162.03	1.83998e+06	305936	254.99	0.52	-0.95	0.388916	0.41	0.961539	1.32638	pos
5-Methyltetrahydrofolic acid	M416T462_1	416.203	461.8	2.3292	C20H25N7O6	C00440	1.23829e+07	2.85142e+06	157.95	2.40503e+07	3.14635e+06	146.26	0.51	-0.96	0.339377	0.47	0.946643	1.26203	pos
Aurochrome	M551T562_1	551.339	562.1	3.451	C40H56O2		1.21193e+07	1.48792e+06	198.44	2.36045e+07	5.60991e+06	184.12	0.51	-0.96	0.129322	0.89	0.782303	1.72725	pos
Lochnericine	M705T556_1	705.47	555.9	18.427	C21H24N2O3	C11676	1.03328e+07	1.1467e+06	196.58	2.00819e+07	4.17965e+06	243.54	0.51	-0.96	0.0702027	1.15	0.660866	2.12318	pos
Azelaic acid	M187T44	187.042	43.9	10.878	C9H16O4	C08261	4.62552e+10	2.83947e+10	129.49	8.98982e+10	1.88743e+10	178.5	0.51	-0.96	0.97772	0.01	0.9943	0.213527	neg
Glyceraldehyde 3-phosphate	M215T50	214.996	50.1	0.599	C3H7O6P	C00118	2.16431e+06	1.72171e+06	75.39	4.20505e+06	1.46507e+06	314.12	0.51	-0.96	0.703679	0.15	0.89352	0.0125915	neg
22-Hydroxydocosanoic acid	M355T638	355.158	638.2	7.915	C22H44O3	C19623	5.5505e+07	2.7478e+07	101.73	1.09544e+08	1.01241e+08	48.1	0.51	-0.98	3.80316e-05	4.42	0.00421975	3.02802	neg
O-Methylsterigmatocystin	M319T407	319.048	407.2	10.636	C19H14O6	C03686	770136	664529	78.17	1.54146e+06	701344	136.06	0.5	-1	0.165534	0.78	0.509218	1.31756	neg
ST 28_2;O2	M398T477_2	398.328	477.1	5.747	C28H46O2	C15796	1.00007e+08	5.58431e+07	114.72	2.05443e+08	4.62322e+07	199.99	0.49	-1.04	0.665115	0.18	0.999606	0.882881	pos
3-Hexaprenyl-4-hydroxybenzoic acid	M547T562_2	547.413	562.2	2.1	C37H54O3	C13425	2.66062e+07	8.17937e+06	138.65	5.4233e+07	2.25893e+07	155.7	0.49	-1.03	0.206891	0.68	0.864313	1.65013	pos
Lapatinib	M537T630	537.147	630.2	9.81151	C29H26ClFN4O4S		3.73779e+06	1.93326e+06	133.76	8.0294e+06	1.81402e+06	245.65	0.47	-1.1	0.749038	0.13	0.999606	0.773019	pos
LysoPC(20_2(11Z,14Z)_0_0)	M548T475	548.379	474.8	15.05	C28H54NO7P		1.16767e+07	2.1165e+06	161.24	2.50586e+07	4.70475e+06	226.32	0.47	-1.1	0.37434	0.43	0.960242	1.16763	pos
Aflatoxin Q1	M310T52_1	310.063	51.6	5.618	C17H12O7	C19585	736278	779504	67.81	1.61518e+06	990286	179.29	0.46	-1.13	0.000160762	3.79	0.0122797	2.62464	neg
[[(2r,3s,4r,5r)-5-(4-Azanyl-2-Oxidanylidene-Pyrimidin-1-Yl)-3,4-Bis(Oxidanyl)oxolan-2-Yl]methoxy-Oxidanyl-Phosphoryl]oxy-(2-Hydroxyethyl)phosphinic Acid	M476T35	476.044	34.5	8.159	C11H19N3O11P2	C22216	622790	440421	133.53	1.42037e+06	584950	147.75	0.44	-1.19	0.151131	0.82	0.489313	1.26269	neg
N-alpha-Acetyl-L-lysine	M187T98	187.042	97.6	11.413	C8H16N2O3	C12989	6.31349e+06	4.36392e+06	79.25	1.48302e+07	3.69942e+06	382.7	0.43	-1.23	0.684273	0.16	0.884513	0.426613	neg
20,21-Diprenylterpendole I	M546T562_2	546.4	562	10.707	C37H51NO5	C20532	1.84008e+08	4.9911e+07	152.12	4.37874e+08	9.82601e+07	205.44	0.42	-1.25	0.242194	0.62	0.896132	1.4309	pos
9-Methyloctadecanoylcarnitine	M442T555	442.389	554.7	0.825	C26H51NO4		4.45505e+06	430972	188.35	1.16311e+07	1.46208e+06	258.16	0.38	-1.38	0.458728	0.34	0.98126	1.08373	pos
Ribonic acid	M165T43	165.041	42.7	1.457	C5H10O6	C01685	3.15118e+07	1.24671e+07	171.63	8.4525e+07	1.48903e+07	265.79	0.37	-1.42	0.209617	0.68	0.560446	0.810634	neg
Argininosuccinic acid	M289T42_2	289.115	41.6	0.511	C10H18N4O6	C03406	1.0419e+07	4.58488e+06	112.2	2.87886e+07	2.85796e+06	303.78	0.36	-1.47	0.724546	0.14	0.900948	0.420822	neg
Zolmitriptan	M288T467	288.253	467.5	0.719	C16H21N3O2	C07218	2.6221e+06	1.24215e+06	171.45	8.06813e+06	1.83768e+06	265.24	0.32	-1.62	0.461187	0.34	0.981557	0.991798	pos
Dihydrowogonin	M573T561	573.401	560.6	11.832	C16H14O5		22121325	3.85535e+06	217.03	6.91328e+07	1.07007e+07	262.22	0.32	-1.64	0.191462	0.72	0.85567	1.56708	pos
gamma-Chaconine	M560T630_2	560.139	630	2.289	C33H53NO6		3.36676e+06	590392	178.25	1.48537e+07	2.49755e+06	237.65	0.23	-2.14	0.121097	0.92	0.774163	1.65633	pos
