# Supplementary material for: Multi-omics analysis reveals the alterations in the tumor microbiome and metabolome associated with cervical cancer lymph node metastasis
Source: Microbiol Spectr. 2026 Apr 30;14(6):e02247-25. doi: 10.1128/spectrum.02247-25 (PMC13228043; doi:10.1128/spectrum.02247-25)
Supplement: Table S3 — The results of the KEGG enrichment analysis for the differential metabolites identified through global non-targeted metabolomics. [file spectrum.02247-25-s0005.xlsx]

## Sheet: Sheet 1
pathway_id	pathway_name	Total	Hits	Up_hits	Down_hits	Pvalue	-Log10(Pvalue)	FDR	Impact	compounds	Compound_name	links
hsa05224	Breast cancer	3	2	2	0	0.00608102	2.21602387121485	0.57942	0.6667	C00410; C00951	Progesterone; Estradiol	https://www.genome.jp/kegg-bin/show_pathway?hsa05224/C00410%09red/C00951%09red
hsa04917	Prolactin signaling pathway	11	3	3	0	0.0118959	1.92460290877518	0.57942	0.2727	C00410; C00468; C00951	Progesterone; Estrone; Estradiol	https://www.genome.jp/kegg-bin/show_pathway?hsa04917/C00410%09red/C00468%09red/C00951%09red
hsa00340	Histidine metabolism	47	6	3	3	0.0191222	1.7184610136894	0.57942	0.323	C00026; C00135; C00386; C00860; C02835; C05130	Oxoglutaric acid; L-Histidine; Carnosine; L-Histidinol; Imidazoleacetic acid; Imidazole-4-acetaldehyde	https://www.genome.jp/kegg-bin/show_pathway?hsa00340/C00026%09blue/C00135%09red/C00386%09red/C00860%09blue/C02835%09red/C05130%09blue
hsa04913	Ovarian steroidogenesis	24	4	4	0	0.0220731	1.65613570843226	0.57942	0.1667	C00410; C00468; C00951; C14769	Progesterone; Estrone; Estradiol; 8,9-Epoxyeicosatrienoic acid	https://www.genome.jp/kegg-bin/show_pathway?hsa04913/C00410%09red/C00468%09red/C00951%09red/C14769%09red
hsa00270	Cysteine and methionine metabolism	67	7	5	2	0.032181	1.49240080077632	0.638963	0.0804	C00065; C00170; C01077; C01137; C01234; C03232; C05526	L-Serine; 5'-Methylthioadenosine; Acetylhomoserine; S-Adenosylmethioninamine; 1-Aminocyclopropanecarboxylic acid; Phosphohydroxypyruvic acid; Cysteineglutathione disulfide	https://www.genome.jp/kegg-bin/show_pathway?hsa00270/C00065%09red/C00170%09red/C01077%09red/C01137%09red/C01234%09red/C03232%09blue/C05526%09blue
hsa04915	Estrogen signaling pathway	8	2	2	0	0.0487707	1.31184069257205	0.638963	0.25	C00334; C00951	gamma-Aminobutyric acid; Estradiol	https://www.genome.jp/kegg-bin/show_pathway?hsa04915/C00334%09red/C00951%09red
hsa05200	Pathways in cancer	31	4	4	0	0.0510816	1.2917358321142	0.638963	0.129	C00149; C00410; C00777; C00951	Malic acid; Progesterone; all-trans-Retinoic acid; Estradiol	https://www.genome.jp/kegg-bin/show_pathway?hsa05200/C00149%09red/C00410%09red/C00777%09red/C00951%09red
hsa00410	beta-Alanine metabolism	32	4	4	0	0.0563728	1.248930367837	0.638963	0.0633	C00106; C00135; C00334; C00386	Uracil; L-Histidine; gamma-Aminobutyric acid; Carnosine	https://www.genome.jp/kegg-bin/show_pathway?hsa00410/C00106%09red/C00135%09red/C00334%09red/C00386%09red
hsa04727	GABAergic synapse	9	2	1	1	0.0608536	1.21571349691128	0.638963	0.2222	C00026; C00334	Oxoglutaric acid; gamma-Aminobutyric acid	https://www.genome.jp/kegg-bin/show_pathway?hsa04727/C00026%09blue/C00334%09red
hsa04929	GnRH secretion	9	2	2	0	0.0608536	1.21571349691128	0.638963	0.2222	C00334; C00951	gamma-Aminobutyric acid; Estradiol	https://www.genome.jp/kegg-bin/show_pathway?hsa04929/C00334%09red/C00951%09red
hsa05230	Central carbon metabolism in cancer	37	4	3	1	0.0870115	1.06042314527332	0.700476	0.1081	C00026; C00065; C00135; C00149	Oxoglutaric acid; L-Serine; L-Histidine; Malic acid	https://www.genome.jp/kegg-bin/show_pathway?hsa05230/C00026%09blue/C00065%09red/C00135%09red/C00149%09red
hsa05215	Prostate cancer	11	2	2	0	0.0875928	1.05753165255615	0.700476	0.1818	C00410; C00951	Progesterone; Estradiol	https://www.genome.jp/kegg-bin/show_pathway?hsa05215/C00410%09red/C00951%09red
hsa04672	Intestinal immune network for IgA production	2	1	1	0	0.0896166	1.04761144440944	0.700476	0.5	C00777	all-trans-Retinoic acid	https://www.genome.jp/kegg-bin/show_pathway?hsa04672/C00777%09red
hsa04080	Neuroactive ligand-receptor interaction	53	5	4	1	0.0933968	1.02966799753493	0.700476	0.0943	C00245; C00334; C00410; C04227; C13856	Taurine; gamma-Aminobutyric acid; Progesterone; p-Octopamine; MG(0_0_20_4(5Z,8Z,11Z,14Z)_0_0)	https://www.genome.jp/kegg-bin/show_pathway?hsa04080/C00245%09red/C00334%09red/C00410%09red/C04227%09red/C13856%09blue
hsa02010	ABC transporters	139	10	8	2	0.102652	0.988630771070235	0.718567	0.0719	C00009; C00047; C00065; C00135; C00181; C00245; C00294; C00387; C00430; C19872	Phosphate; L-Lysine; L-Serine; L-Histidine; DL-Xylose; Taurine; Inosine; Guanosine; 5-Aminolevulinic acid; FAMP	https://www.genome.jp/kegg-bin/show_pathway?hsa02010/C00009%09red/C00047%09red/C00065%09red/C00135%09red/C00181%09red/C00245%09red/C00294%09blue/C00387%09red/C00430%09red/C19872%09blue
hsa05211	Renal cell carcinoma	3	1	1	0	0.131384	0.881456129240812	0.749207	0.3333	C00149	Malic acid	https://www.genome.jp/kegg-bin/show_pathway?hsa05211/C00149%09red
hsa05222	Small cell lung cancer	3	1	1	0	0.131384	0.881456129240812	0.749207	0.3333	C00777	all-trans-Retinoic acid	https://www.genome.jp/kegg-bin/show_pathway?hsa05222/C00777%09red
hsa00250	Alanine, aspartate and glutamate metabolism	28	3	2	1	0.134563	0.871074696506069	0.749207	0.1314	C00026; C00334; C20775	Oxoglutaric acid; gamma-Aminobutyric acid; Beta-Citryl-L-glutamic acid	https://www.genome.jp/kegg-bin/show_pathway?hsa00250/C00026%09blue/C00334%09red/C20775%09red
hsa00190	Oxidative phosphorylation	16	2	2	0	0.165013	0.782482426194818	0.749207	0.125	C00009; C00013	Phosphate; Pyrophosphate	https://www.genome.jp/kegg-bin/show_pathway?hsa00190/C00009%09red/C00013%09red
hsa04974	Protein digestion and absorption	47	4	4	0	0.166808	0.777782376762449	0.749207	0.0851	C00047; C00065; C00135; C00463	L-Lysine; L-Serine; L-Histidine; Indole	https://www.genome.jp/kegg-bin/show_pathway?hsa04974/C00047%09red/C00065%09red/C00135%09red/C00463%09red
hsa04114	Oocyte meiosis	4	1	1	0	0.171247	0.766376439462062	0.749207	0.25	C00410	Progesterone	https://www.genome.jp/kegg-bin/show_pathway?hsa04114/C00410%09red
hsa04659	Th17 cell differentiation	4	1	1	0	0.171247	0.766376439462062	0.749207	0.25	C00777	all-trans-Retinoic acid	https://www.genome.jp/kegg-bin/show_pathway?hsa04659/C00777%09red
hsa04914	Progesterone-mediated oocyte maturation	4	1	1	0	0.171247	0.766376439462062	0.749207	0.25	C00410	Progesterone	https://www.genome.jp/kegg-bin/show_pathway?hsa04914/C00410%09red
hsa05226	Gastric cancer	4	1	1	0	0.171247	0.766376439462062	0.749207	0.25	C00777	all-trans-Retinoic acid	https://www.genome.jp/kegg-bin/show_pathway?hsa05226/C00777%09red
hsa04964	Proximal tubule bicarbonate reclamation	17	2	1	1	0.18167	0.740717262247621	0.763013	0.1176	C00026; C00149	Oxoglutaric acid; Malic acid	https://www.genome.jp/kegg-bin/show_pathway?hsa04964/C00026%09blue/C00149%09red
hsa00330	Arginine and proline metabolism	69	5	4	1	0.207881	0.682186191246436	0.80033	0.1367	C00334; C01137; C01165; C04281; C15767	gamma-Aminobutyric acid; S-Adenosylmethioninamine; L-Glutamic gamma-semialdehyde; Pyrroline hydroxycarboxylic acid; 4-(Glutamylamino) butanoate	https://www.genome.jp/kegg-bin/show_pathway?hsa00330/C00334%09red/C01137%09red/C01165%09red/C04281%09red/C15767%09blue
hsa00470	D-Amino acid metabolism	69	5	4	1	0.207881	0.682186191246436	0.80033	0.0714	C00026; C00047; C00065; C00135; C00666	Oxoglutaric acid; L-Lysine; L-Serine; L-Histidine; Diaminopimelic acid	https://www.genome.jp/kegg-bin/show_pathway?hsa00470/C00026%09blue/C00047%09red/C00065%09red/C00135%09red/C00666%09red
hsa04723	Retrograde endocannabinoid signaling	19	2	1	1	0.215635	0.666281270991704	0.80033	0.1053	C00334; C13856	gamma-Aminobutyric acid; MG(0_0_20_4(5Z,8Z,11Z,14Z)_0_0)	https://www.genome.jp/kegg-bin/show_pathway?hsa04723/C00334%09red/C13856%09blue
hsa00020	Citrate cycle (TCA cycle)	20	2	1	1	0.232835	0.63295191596608	0.80033	0.1026	C00026; C00149	Oxoglutaric acid; Malic acid	https://www.genome.jp/kegg-bin/show_pathway?hsa00020/C00026%09blue/C00149%09red
hsa05223	Non-small cell lung cancer	6	1	1	0	0.245599	0.60977257558259	0.80033	0.1667	C00777	all-trans-Retinoic acid	https://www.genome.jp/kegg-bin/show_pathway?hsa05223/C00777%09red
hsa05033	Nicotine addiction	7	1	1	0	0.28025	0.552454174455744	0.80033	0.1429	C00334	gamma-Aminobutyric acid	https://www.genome.jp/kegg-bin/show_pathway?hsa05033/C00334%09red
hsa04714	Thermogenesis	23	2	1	1	0.28475	0.54553619978531	0.80033	0.087	C00951; C13856	Estradiol; MG(0_0_20_4(5Z,8Z,11Z,14Z)_0_0)	https://www.genome.jp/kegg-bin/show_pathway?hsa04714/C00951%09red/C13856%09blue
hsa00430	Taurine and hypotaurine metabolism	24	2	1	1	0.302028	0.519952756142306	0.80033	0.2881	C00026; C00245	Oxoglutaric acid; Taurine	https://www.genome.jp/kegg-bin/show_pathway?hsa00430/C00026%09blue/C00245%09red
hsa04961	Endocrine and other factor-regulated calcium reabsorption	8	1	1	0	0.313319	0.504013799156239	0.80033	0.125	C00951	Estradiol	https://www.genome.jp/kegg-bin/show_pathway?hsa04961/C00951%09red
hsa05143	African trypanosomiasis	8	1	1	0	0.313319	0.504013799156239	0.80033	0.125	C00328	L-Kynurenine	https://www.genome.jp/kegg-bin/show_pathway?hsa05143/C00328%09red
hsa05418	Fluid shear stress and atherosclerosis	8	1	1	0	0.313319	0.504013799156239	0.80033	0.125	C00272	Tetrahydrobiopterin	https://www.genome.jp/kegg-bin/show_pathway?hsa05418/C00272%09red
hsa00230	Purine metabolism	101	6	2	4	0.316998	0.498943410714634	0.80033	0.0568	C00294; C00366; C00387; C03373; C05516; C11821	Inosine; Uric acid; Guanosine; 5-Aminoimidazole ribonucleotide; 5-Amino-4-imidazole carboxylate; 5-Hydroxyisourate	https://www.genome.jp/kegg-bin/show_pathway?hsa00230/C00294%09blue/C00366%09red/C00387%09red/C03373%09blue/C05516%09blue/C11821%09blue
hsa00830	Retinol metabolism	25	2	2	0	0.319235	0.495889301446483	0.80033	0.1992	C00777; C03455	all-trans-Retinoic acid; 11-cis-Retinyl palmitate	https://www.genome.jp/kegg-bin/show_pathway?hsa00830/C00777%09red/C03455%09red
hsa00380	Tryptophan metabolism	83	5	5	0	0.331777	0.479154375234553	0.80033	0.1306	C00328; C00463; C00978; C02298; C02693	L-Kynurenine; Indole; N-Acetylserotonin; Acetylindoxyl; Indole-3-acetamide	https://www.genome.jp/kegg-bin/show_pathway?hsa00380/C00328%09red/C00463%09red/C00978%09red/C02298%09red/C02693%09red
hsa04922	Glucagon signaling pathway	26	2	1	1	0.336342	0.473219270471373	0.80033	0.0769	C00026; C00149	Oxoglutaric acid; Malic acid	https://www.genome.jp/kegg-bin/show_pathway?hsa04922/C00026%09blue/C00149%09red
hsa05012	Parkinson disease	26	2	2	0	0.336342	0.473219270471373	0.80033	0.0769	C00009; C00013	Phosphate; Pyrophosphate	https://www.genome.jp/kegg-bin/show_pathway?hsa05012/C00009%09red/C00013%09red
hsa00900	Terpenoid backbone biosynthesis	46	3	1	2	0.353632	0.451448185474587	0.80033	0.3089	C00129; C01143; C04145	Isopentenyl pyrophosphate; (R)-5-Diphosphomevalonic acid; Solanesyl-PP	https://www.genome.jp/kegg-bin/show_pathway?hsa00900/C00129%09blue/C01143%09red/C04145%09blue
hsa00591	Linoleic acid metabolism	28	2	2	0	0.370148	0.431624118317396	0.80033	0.0588	C04717; C14828	13-L-Hydroperoxylinoleic acid; 9,10-DHOME	https://www.genome.jp/kegg-bin/show_pathway?hsa00591/C04717%09red/C14828%09red
hsa04928	Parathyroid hormone synthesis, secretion and action	10	1	1	0	0.374993	0.42597675102331	0.80033	0.1	C00009	Phosphate	https://www.genome.jp/kegg-bin/show_pathway?hsa04928/C00009%09red
hsa00260	Glycine, serine and threonine metabolism	48	3	2	1	0.379068	0.421283429229098	0.80033	0.2333	C00065; C00430; C03232	L-Serine; 5-Aminolevulinic acid; Phosphohydroxypyruvic acid	https://www.genome.jp/kegg-bin/show_pathway?hsa00260/C00065%09red/C00430%09red/C03232%09blue
hsa04978	Mineral absorption	29	2	2	0	0.386803	0.412510647357726	0.80033	0.069	C00009; C00065	Phosphate; L-Serine	https://www.genome.jp/kegg-bin/show_pathway?hsa04978/C00009%09red/C00065%09red
hsa05207	Chemical carcinogenesis - receptor activation	29	2	2	0	0.386803	0.412510647357726	0.80033	0.069	C00410; C00951	Progesterone; Estradiol	https://www.genome.jp/kegg-bin/show_pathway?hsa05207/C00410%09red/C00951%09red
hsa00780	Biotin metabolism	29	2	2	0	0.386803	0.412510647357726	0.80033	0.0408	C00047; C01092	L-Lysine; 8-Amino-7-oxononanoic acid	https://www.genome.jp/kegg-bin/show_pathway?hsa00780/C00047%09red/C01092%09red
hsa00770	Pantothenate and CoA biosynthesis	30	2	1	1	0.403264	0.39441064708026	0.80033	0.1977	C00106; C01134	Uracil; Pantetheine 4'-phosphate	https://www.genome.jp/kegg-bin/show_pathway?hsa00770/C00106%09red/C01134%09blue
hsa04216	Ferroptosis	31	2	1	1	0.419515	0.377252430133413	0.80033	0.0645	C00129; C00669	Isopentenyl pyrophosphate; gamma-Glutamylcysteine	https://www.genome.jp/kegg-bin/show_pathway?hsa04216/C00129%09blue/C00669%09red
hsa00730	Thiamine metabolism	31	2	0	2	0.419515	0.377252430133413	0.80033	0.0588	C03373; C19872	5-Aminoimidazole ribonucleotide; FAMP	https://www.genome.jp/kegg-bin/show_pathway?hsa00730/C03373%09blue/C19872%09blue
hsa00970	Aminoacyl-tRNA biosynthesis	52	3	3	0	0.429224	0.367315659122464	0.80033	0.0857	C00047; C00065; C00135	L-Lysine; L-Serine; L-Histidine	https://www.genome.jp/kegg-bin/show_pathway?hsa00970/C00047%09red/C00065%09red/C00135%09red
hsa04721	Synaptic vesicle cycle	12	1	1	0	0.431159	0.365362190895803	0.80033	0.0833	C00334	gamma-Aminobutyric acid	https://www.genome.jp/kegg-bin/show_pathway?hsa04721/C00334%09red
hsa04927	Cortisol synthesis and secretion	12	1	1	0	0.431159	0.365362190895803	0.80033	0.0833	C00410	Progesterone	https://www.genome.jp/kegg-bin/show_pathway?hsa04927/C00410%09red
hsa05032	Morphine addiction	12	1	1	0	0.431159	0.365362190895803	0.80033	0.0833	C00334	gamma-Aminobutyric acid	https://www.genome.jp/kegg-bin/show_pathway?hsa05032/C00334%09red
hsa05022	Pathways of neurodegeneration - multiple diseases	32	2	2	0	0.435541	0.360971245164488	0.80033	0.0625	C00009; C00013	Phosphate; Pyrophosphate	https://www.genome.jp/kegg-bin/show_pathway?hsa05022/C00009%09red/C00013%09red
hsa00620	Pyruvate metabolism	32	2	2	0	0.435541	0.360971245164488	0.80033	0.0297	C00149; C03248	Malic acid; Acetylenedicarboxylic acid	https://www.genome.jp/kegg-bin/show_pathway?hsa00620/C00149%09red/C03248%09red
hsa04742	Taste transduction	33	2	2	0	0.451327	0.345508409454856	0.80033	0.0606	C00149; C00334	Malic acid; gamma-Aminobutyric acid	https://www.genome.jp/kegg-bin/show_pathway?hsa04742/C00149%09red/C00334%09red
hsa00920	Sulfur metabolism	33	2	2	0	0.451327	0.345508409454856	0.80033	0.025	C00065; C00245	L-Serine; Taurine	https://www.genome.jp/kegg-bin/show_pathway?hsa00920/C00065%09red/C00245%09red
hsa04934	Cushing syndrome	13	1	1	0	0.457332	0.339768871632006	0.80033	0.0769	C00410	Progesterone	https://www.genome.jp/kegg-bin/show_pathway?hsa04934/C00410%09red
hsa00310	Lysine degradation	56	3	2	1	0.477901	0.320661717156336	0.803562	0.0055	C00026; C00047; C04092	Oxoglutaric acid; L-Lysine; 1-Piperideine-2-carboxylic acid	https://www.genome.jp/kegg-bin/show_pathway?hsa00310/C00026%09blue/C00047%09red/C04092%09red
hsa00140	Steroid hormone biosynthesis	99	5	4	1	0.479118	0.319557346368433	0.803562	0.1357	C00410; C00468; C00951; C04555; C05476	Progesterone; Estrone; Estradiol; Dehydroepiandrosterone sulfate; Tetrahydrocorticosterone	https://www.genome.jp/kegg-bin/show_pathway?hsa00140/C00410%09red/C00468%09red/C00951%09red/C04555%09blue/C05476%09red
hsa00400	Phenylalanine, tyrosine and tryptophan biosynthesis	35	2	2	0	0.482137	0.316829092484546	0.803562	0.0513	C00463; C01179	Indole; 4-Hydroxyphenylpyruvic acid	https://www.genome.jp/kegg-bin/show_pathway?hsa00400/C00463%09red/C01179%09red
hsa00790	Folate biosynthesis	58	3	1	2	0.501522	0.299709941280628	0.804159	0.1663	C00268; C00272; C03684	4a-Carbinolamine tetrahydrobiopterin; Tetrahydrobiopterin; Dyspropterin	https://www.genome.jp/kegg-bin/show_pathway?hsa00790/C00268%09blue/C00272%09red/C03684%09blue
hsa04066	HIF-1 signaling pathway	15	1	0	1	0.506139	0.295730171563986	0.804159	0.0667	C00026	Oxoglutaric acid	https://www.genome.jp/kegg-bin/show_pathway?hsa04066/C00026%09blue
hsa04071	Sphingolipid signaling pathway	15	1	1	0	0.506139	0.295730171563986	0.804159	0.0667	C00065	L-Serine	https://www.genome.jp/kegg-bin/show_pathway?hsa04071/C00065%09red
hsa00040	Pentose and glucuronate interconversions	59	3	2	1	0.51313	0.289772811670335	0.804159	0.0986	C00026; C00029; C00181	Oxoglutaric acid; Uridine diphosphate glucose; DL-Xylose	https://www.genome.jp/kegg-bin/show_pathway?hsa00040/C00026%09blue/C00029%09red/C00181%09red
hsa04270	Vascular smooth muscle contraction	16	1	1	0	0.528881	0.276642215195316	0.816654	0.0625	C14769	8,9-Epoxyeicosatrienoic acid	https://www.genome.jp/kegg-bin/show_pathway?hsa04270/C14769%09red
hsa00630	Glyoxylate and dicarboxylate metabolism	64	3	2	1	0.568935	0.244937305770861	0.865771	0.0439	C00026; C00065; C00149	Oxoglutaric acid; L-Serine; Malic acid	https://www.genome.jp/kegg-bin/show_pathway?hsa00630/C00026%09blue/C00065%09red/C00149%09red
hsa00120	Primary bile acid biosynthesis	47	2	1	1	0.643013	0.191780306468172	0.940704	0.0403	C00245; C04722	Taurine; Coprocholic acid	https://www.genome.jp/kegg-bin/show_pathway?hsa00120/C00245%09red/C04722%09blue
hsa00650	Butanoate metabolism	47	2	1	1	0.643013	0.191780306468172	0.940704	0.0364	C00026; C00334	Oxoglutaric acid; gamma-Aminobutyric acid	https://www.genome.jp/kegg-bin/show_pathway?hsa00650/C00026%09blue/C00334%09red
hsa04925	Aldosterone synthesis and secretion	22	1	1	0	0.645054	0.190403893537462	0.940704	0.0455	C00410	Progesterone	https://www.genome.jp/kegg-bin/show_pathway?hsa04925/C00410%09red
hsa00220	Arginine biosynthesis	23	1	0	1	0.661432	0.179515122791115	0.951374	0.0045	C00026	Oxoglutaric acid	https://www.genome.jp/kegg-bin/show_pathway?hsa00220/C00026%09blue
hsa04024	cAMP signaling pathway	25	1	1	0	0.691967	0.159914605216557	0.981845	0.04	C00334	gamma-Aminobutyric acid	https://www.genome.jp/kegg-bin/show_pathway?hsa04024/C00334%09red
hsa00760	Nicotinate and nicotinamide metabolism	55	2	2	0	0.726763	0.138607292201849	0.982549	0.0097	C00334; C03458	gamma-Aminobutyric acid; 2,3,6-Trihydroxypyridine	https://www.genome.jp/kegg-bin/show_pathway?hsa00760/C00334%09red/C03458%09red
hsa00053	Ascorbate and aldarate metabolism	57	2	1	1	0.744933	0.127882935450513	0.982549	0.0256	C00026; C00029	Oxoglutaric acid; Uridine diphosphate glucose	https://www.genome.jp/kegg-bin/show_pathway?hsa00053/C00026%09blue/C00029%09red
hsa00240	Pyrimidine metabolism	64	2	2	0	0.80061	0.0965790077028105	0.982549	0.1335	C00105; C00106	Uridine 5'-monophosphate; Uracil	https://www.genome.jp/kegg-bin/show_pathway?hsa00240/C00105%09red/C00106%09red
hsa04750	Inflammatory mediator regulation of TRP channels	35	1	1	0	0.808137	0.0925148380673979	0.982549	0.0286	C14769	8,9-Epoxyeicosatrienoic acid	https://www.genome.jp/kegg-bin/show_pathway?hsa04750/C14769%09red
hsa00600	Sphingolipid metabolism	35	1	1	0	0.808137	0.0925148380673979	0.982549	0.0006	C00065	L-Serine	https://www.genome.jp/kegg-bin/show_pathway?hsa00600/C00065%09red
hsa00030	Pentose phosphate pathway	37	1	1	0	0.825499	0.0832832442990036	0.982549	0.0428	C00257	Gluconic acid	https://www.genome.jp/kegg-bin/show_pathway?hsa00030/C00257%09red
hsa00500	Starch and sucrose metabolism	37	1	1	0	0.825499	0.0832832442990036	0.982549	0.0122	C00029	Uridine diphosphate glucose	https://www.genome.jp/kegg-bin/show_pathway?hsa00500/C00029%09red
hsa00480	Glutathione metabolism	38	1	1	0	0.833586	0.0790498406577402	0.982549	0.0196	C00669	gamma-Glutamylcysteine	https://www.genome.jp/kegg-bin/show_pathway?hsa00480/C00669%09red
hsa00561	Glycerolipid metabolism	38	1	1	0	0.833586	0.0790498406577402	0.982549	0.0069	C00029	Uridine diphosphate glucose	https://www.genome.jp/kegg-bin/show_pathway?hsa00561/C00029%09red
hsa00130	Ubiquinone and other terpenoid-quinone biosynthesis	71	2	1	1	0.845299	0.0729898752929712	0.982549	0.0357	C01179; C04145	4-Hydroxyphenylpyruvic acid; Solanesyl-PP	https://www.genome.jp/kegg-bin/show_pathway?hsa00130/C01179%09red/C04145%09blue
hsa01040	Biosynthesis of unsaturated fatty acids	74	2	2	0	0.861524	0.0647327811169035	0.982549	0.0208	C00712; C06428	Oleic acid; Eicosapentaenoic acid	https://www.genome.jp/kegg-bin/show_pathway?hsa01040/C00712%09red/C06428%09red
hsa04726	Serotonergic synapse	42	1	1	0	0.862372	0.0643054482954798	0.982549	0.0238	C14769	8,9-Epoxyeicosatrienoic acid	https://www.genome.jp/kegg-bin/show_pathway?hsa04726/C14769%09red
hsa00280	Valine, leucine and isoleucine degradation	42	1	1	0	0.862372	0.0643054482954798	0.982549	0.011	C00349	2-Methyl-3-oxopropanoic acid	https://www.genome.jp/kegg-bin/show_pathway?hsa00280/C00349%09red
hsa00785	Lipoic acid metabolism	44	1	0	1	0.87485	0.0580661720771133	0.982549	0.0011	C00026	Oxoglutaric acid	https://www.genome.jp/kegg-bin/show_pathway?hsa00785/C00026%09blue
hsa00350	Tyrosine metabolism	78	2	2	0	0.880749	0.0551477006696392	0.982549	0.0806	C01179; C05604	4-Hydroxyphenylpyruvic acid; Leucodopachrome	https://www.genome.jp/kegg-bin/show_pathway?hsa00350/C01179%09red/C05604%09red
hsa00590	Arachidonic acid metabolism	79	2	2	0	0.885157	0.0529795963937465	0.982549	0.015	C05962; C14769	6-Ketoprostaglandin E1; 8,9-Epoxyeicosatrienoic acid	https://www.genome.jp/kegg-bin/show_pathway?hsa00590/C05962%09red/C14769%09red
hsa00052	Galactose metabolism	46	1	1	0	0.886204	0.0524662731544325	0.982549	0.0043	C00029	Uridine diphosphate glucose	https://www.genome.jp/kegg-bin/show_pathway?hsa00052/C00029%09red
hsa00360	Phenylalanine metabolism	49	1	1	0	0.901343	0.0451098902655831	0.982549	0.011	C04148	Phenylacetylglutamine	https://www.genome.jp/kegg-bin/show_pathway?hsa00360/C04148%09red
hsa00071	Fatty acid degradation	50	1	1	0	0.90593	0.0429051574598628	0.982549	0.0007	C02990	Palmitoylcarnitine	https://www.genome.jp/kegg-bin/show_pathway?hsa00071/C02990%09red
hsa00520	Amino sugar and nucleotide sugar metabolism	118	3	3	0	0.914736	0.0387040136738253	0.982549	0.1086	C00029; C00181; C00636	Uridine diphosphate glucose; DL-Xylose; D-Mannose 1-phosphate	https://www.genome.jp/kegg-bin/show_pathway?hsa00520/C00029%09red/C00181%09red/C00636%09red
hsa00051	Fructose and mannose metabolism	55	1	1	0	0.925875	0.0334476928100972	0.982549	0.1134	C00636	D-Mannose 1-phosphate	https://www.genome.jp/kegg-bin/show_pathway?hsa00051/C00636%09red
hsa00440	Phosphonate and phosphinate metabolism	56	1	0	1	0.929328	0.0318311981298472	0.982549	0.0172	C17962	Demethylphosphinothricin	https://www.genome.jp/kegg-bin/show_pathway?hsa00440/C17962%09blue
hsa00564	Glycerophospholipid metabolism	56	1	1	0	0.929328	0.0318311981298472	0.982549	0.0005	C00065	L-Serine	https://www.genome.jp/kegg-bin/show_pathway?hsa00564/C00065%09red
hsa05208	Chemical carcinogenesis - reactive oxygen species	57	1	1	0	0.93262	0.030295139267025	0.982549	0.0175	C00951	Estradiol	https://www.genome.jp/kegg-bin/show_pathway?hsa05208/C00951%09red
hsa00100	Steroid biosynthesis	57	1	1	0	0.93262	0.030295139267025	0.982549	0.0007	C01789	Campesterol	https://www.genome.jp/kegg-bin/show_pathway?hsa00100/C01789%09red
hsa00061	Fatty acid biosynthesis	58	1	1	0	0.935761	0.0288352709553408	0.982549	0.0003	C00712	Oleic acid	https://www.genome.jp/kegg-bin/show_pathway?hsa00061/C00712%09red
hsa00983	Drug metabolism - other enzymes	63	1	0	1	0.949409	0.0225466857536937	0.987009	0.0055	C16614	6-Methylmercaptopurine	https://www.genome.jp/kegg-bin/show_pathway?hsa00983/C16614%09blue
hsa00524	Neomycin, kanamycin and gentamicin biosynthesis	81	1	1	0	0.978651	0.00937223758583638	0.996913	0.0123	C00029	Uridine diphosphate glucose	https://www.genome.jp/kegg-bin/show_pathway?hsa00524/C00029%09red
hsa04976	Bile secretion	174	3	1	2	0.988935	0.00483214846598373	0.996913	0.0172	C00026; C00366; C04555	Oxoglutaric acid; Uric acid; Dehydroepiandrosterone sulfate	https://www.genome.jp/kegg-bin/show_pathway?hsa04976/C00026%09blue/C00366%09red/C04555%09blue
hsa00860	Porphyrin metabolism	148	2	1	1	0.993033	0.00303640289306452	0.996913	0.0253	C00430; C03373	5-Aminolevulinic acid; 5-Aminoimidazole ribonucleotide	https://www.genome.jp/kegg-bin/show_pathway?hsa00860/C00430%09red/C03373%09blue
hsa00980	Metabolism of xenobiotics by cytochrome P450	121	1	0	1	0.996913	0.00134267558590757	0.996913	0.0032	C19585	Aflatoxin Q1	https://www.genome.jp/kegg-bin/show_pathway?hsa00980/C19585%09blue
