# Supplementary material for: Multi-omics analysis reveals the alterations in the tumor microbiome and metabolome associated with cervical cancer lymph node metastasis
Source: Microbiol Spectr. 2026 Apr 30;14(6):e02247-25. doi: 10.1128/spectrum.02247-25 (PMC13228043; doi:10.1128/spectrum.02247-25)
Supplement: Table S4 — The differential metabolites between the CC with and without LNM groups identified through high-resolution spatial metabolomics. [file spectrum.02247-25-s0006.xlsx]

## Sheet: Sheet1
name	M_Mean	M_Median	M_RSD	C_Mean	C_Median	C_RSD	FC	log2FC	P.value	-log10(P.value)	FDR	VIP	KEGG	Regulation
331.8470	0.02	0.02	0.85	0	0	0.92	34.74	5.12	2.65374e-292	291.58	2.44941e-289	1.02032		Up
165.9354	0.02	0.02	0.85	0	0	0.69	20.8	4.38	5.41955e-291	290.27	2.50112e-288	1.02031		Up
303.9459	0.47	0.47	0.41	0.15	0.15	0.43	3.15	1.66	2.34109e-271	270.63	7.20275e-269	1.0203		Up
thiram	0.24	0.24	0.44	0.07	0.07	0.51	3.19	1.67	7.22402e-265	264.14	1.66694e-262	1.02029	C11160	Up
156.8916	0.04	0.04	0.41	0.01	0.01	0.44	2.75	1.46	5.10725e-264	263.29	9.42798e-262	1.02029		Up
PE(20:3(8Z,11Z,14Z)/22:6(4Z,7Z,10Z,13Z,16Z,19Z))	0.01	0.01	1.44	0	0	1.31	25.3	4.66	4.2611e-263	262.37	6.55499e-261	1.02029		Up
720.7804	0.11	0.11	0.88	0.02	0.02	0.7	6.39	2.68	6.86857e-263	262.16	9.0567e-261	1.02029		Up
Diadenosine triphosphate	0.02	0.02	1.18	0	0	0.97	10.62	3.41	3.37632e-259	258.47	3.89543e-257	1.02029	C06197	Up
2-Hydroxy-4,6-dimethoxy-3-methyldihydrochalcone	0.01	0.01	0.48	0	0	0.48	2.82	1.5	6.98334e-259	258.16	7.1618e-257	1.02028		Up
673.9818	0.02	0.02	1.03	0	0	0.88	7.29	2.87	4.52111e-256	255.34	4.17298e-254	1.02028		Up
Hydrochlorothiazide	0	0	0.87	0	0	0.93	6.17	2.62	5.24993e-255	254.28	4.21913e-253	1.02028	C07041	Up
321.8417	0.01	0.01	0.6	0	0	0.48	3.02	1.6	5.48532e-255	254.26	4.21913e-253	1.02028		Up
Mercury	0.02	0.02	0.48	0.01	0.01	0.47	2.63	1.39	8.87019e-255	254.05	6.29784e-253	1.02028		Up
355.8468	0.01	0.01	0.56	0	0	0.49	2.84	1.51	2.54762e-254	253.59	1.67961e-252	1.02028		Up
Erythrityl Tetranitrate	0.04	0.04	0.44	0.01	0.01	0.53	2.6	1.38	2.78011e-253	252.56	1.71069e-251	1.02028		Up
Tryptophol	0.02	0.02	0.97	0	0	1.06	7.31	2.87	3.27713e-253	252.48	1.89049e-251	1.02028	C00955	Up
380.7104	0.03	0.03	0.41	0.01	0.01	0.46	2.3	1.2	2.99965e-252	251.52	1.62863e-250	1.02027		Up
248.8058	0.24	0.24	0.39	0.11	0.11	0.45	2.24	1.16	4.18709e-252	251.38	2.14705e-250	1.02027		Up
Pipobroman	0.16	0.16	0.46	0.07	0.07	0.47	2.45	1.29	4.83651e-252	251.32	2.34952e-250	1.02027	C07362	Up
Methyl parathion	0.03	0.03	0.45	0.01	0.01	0.46	2.4	1.26	6.43267e-252	251.19	2.96868e-250	1.02027	C14228	Up
3,5-Diiodosalicylic acid	0.03	0.03	0.46	0.01	0.01	0.47	2.41	1.27	8.17567e-252	251.09	3.5934e-250	1.02027		Up
Iridium	0.01	0.01	0.49	0	0	0.48	2.52	1.33	1.10291e-251	250.96	4.62722e-250	1.02027		Up
6-Methylthioguanosine monophosphate	0.02	0.02	0.47	0.01	0.01	0.44	2.36	1.24	3.63492e-251	250.44	1.45871e-249	1.02027	C16620	Up
718.9742	0.03	0.03	1.01	0	0	0.85	5.81	2.54	4.02199e-251	250.4	1.54679e-249	1.02027		Up
546.6239	0.01	0.01	0.42	0	0	0.46	2.28	1.19	7.25905e-251	250.14	2.68004e-249	1.02027		Up
PC(16:0/16:1(9Z))	0	0	1.72	0	0	1.46	19.35	4.27	3.9932e-250	249.4	1.41759e-248	1.02027		Up
173.9405	0.06	0.06	0.48	0.03	0.03	0.49	2.45	1.29	8.56871e-250	249.07	2.92923e-248	1.02027		Up
2-Amino-5-iodo-6-phenyl-4-pyrimidinone	0.01	0.01	0.49	0	0	0.47	2.38	1.25	4.95284e-249	248.31	1.63267e-247	1.02027		Up
326.7762	0.01	0.01	0.49	0	0	0.53	2.49	1.32	2.38651e-248	247.62	7.59568e-247	1.02027		Up
552.5791	0.01	0.01	0.45	0.01	0.01	0.49	2.32	1.22	2.86873e-248	247.54	8.82612e-247	1.02026		Up
3,4-Dichloroisocoumarin	0.01	0.01	0.53	0	0	0.53	2.58	1.37	3.21399e-248	247.49	9.56941e-247	1.02026		Up
215.9875	0.01	0.01	0.55	0	0	0.56	2.67	1.42	4.05365e-248	247.39	1.16922e-246	1.02026		Up
292.7709	0.01	0.01	0.62	0	0	0.62	3.01	1.59	8.47399e-248	247.07	2.37015e-246	1.02026		Up
414.7175	0	0	0.5	0	0	0.55	2.52	1.34	9.84707e-248	247.01	2.67319e-246	1.02026		Up
Bicarbonate phosphorus	0.02	0.02	0.45	0.01	0.01	0.45	2.21	1.15	1.32087e-247	246.88	3.48331e-246	1.02026		Up
324.7879	0.02	0.02	0.48	0.01	0.01	0.48	2.31	1.21	1.75446e-246	245.76	4.49825e-245	1.02026		Up
373.8532	0.01	0.01	0.6	0	0	0.53	2.65	1.4	5.27684e-246	245.28	1.31636e-244	1.02026		Up
THIOPHOSPHORYL CHLORIDE	0.02	0.02	0.44	0.01	0.01	0.45	2.13	1.09	7.65501e-246	245.12	1.85936e-244	1.02026		Up
438.6836	0.05	0.05	0.46	0.02	0.02	0.49	2.25	1.17	9.0548e-246	245.04	2.14297e-244	1.02026		Up
TG(22:1(13Z)/18:4(6Z,9Z,12Z,15Z)/22:5(4Z,7Z,10Z,13Z,16Z))	0.01	0.01	1.43	0	0	1.14	9.01	3.17	1.52601e-245	244.82	3.47354e-244	1.02026		Up
400.7175	0.02	0.02	0.42	0.01	0.01	0.52	2.24	1.17	1.54296e-245	244.81	3.47354e-244	1.02026		Up
2,4-Dichlorophenoxyacetic acid	0.03	0.03	0.43	0.01	0.01	0.45	2.12	1.09	1.58157e-245	244.8	3.47569e-244	1.02026	C03664	Up
234.8621	0	0	0.73	0	0	0.71	3.4	1.76	2.32736e-245	244.63	4.99571e-244	1.02026		Up
645.8437	0	0	1.34	0	0	1.1	7.98	3	2.93202e-245	244.53	6.15058e-244	1.02026		Up
793.9105	0.08	0.08	1.04	0.02	0.02	0.83	4.93	2.3	3.15669e-245	244.5	6.47472e-244	1.02026		Up
356.8095	0	0	0.57	0	0	0.59	2.68	1.42	3.40927e-245	244.47	6.84078e-244	1.02026		Up
544.6287	0.04	0.04	0.43	0.02	0.02	0.53	2.28	1.19	4.20309e-245	244.38	8.25415e-244	1.02026		Up
iodoacetamide	0.03	0.03	0.47	0.01	0.01	0.47	2.2	1.13	1.81226e-244	243.74	3.48482e-243	1.02026		Up
398.7174	0.01	0.01	0.42	0.01	0.01	0.53	2.22	1.15	2.13595e-244	243.67	4.00018e-243	1.02025		Up
2,4,6-Trichlorophenylhydrazine	0.01	0.01	0.45	0	0	0.46	2.14	1.1	2.16694e-244	243.66	4.00018e-243	1.02025		Up
644.8384	0.01	0.01	1.5	0	0	1.83	16.17	4.02	2.88919e-244	243.54	5.19512e-243	1.02026		Up
502.7159	0.01	0.01	0.53	0	0	0.64	2.66	1.41	2.92683e-244	243.53	5.19512e-243	1.02025		Up
Pentafluorobenzoyl chloride	0	0	0.7	0	0	0.73	3.28	1.71	4.32337e-244	243.36	7.52919e-243	1.02025		Up
268.8110	0.07	0.07	0.43	0.03	0.03	0.49	2.14	1.1	1.54652e-243	242.81	2.6434e-242	1.02025		Up
Coumaphos	0.01	0.01	0.94	0	0	0.66	7.94	2.99	1.98719e-243	242.7	3.33487e-242	1.0203	C11025	Up
Pentachloronitrobenzene	0.02	0.02	0.42	0.01	0.01	0.47	2.08	1.05	2.19662e-243	242.66	3.62049e-242	1.02025	C14338	Up
Nonafluorobutanesulfonyl fluoride	0.01	0.01	0.53	0	0	0.59	2.5	1.32	2.59747e-243	242.59	4.20608e-242	1.02025		Up
Trichloro[(trichloromethyl)peroxy]methane	0.05	0.05	0.44	0.02	0.02	0.49	2.13	1.09	4.61066e-243	242.34	7.33731e-242	1.02025		Up
Phlorizin	0.03	0.03	0.42	0.02	0.02	0.45	2.04	1.03	4.83891e-243	242.32	7.57002e-242	1.02025	C01604	Up
Pentachlorothiophenol	0.08	0.08	0.43	0.04	0.04	0.5	2.14	1.1	5.04494e-243	242.3	7.7608e-242	1.02025		Up
382.7071	0.02	0.02	0.41	0.01	0.01	0.48	2.06	1.04	9.02231e-243	242.04	1.36518e-241	1.02025		Up
5-(4-Hydroxyphenyl)-3H-1,2-dithiole-3-thione	0.01	0.01	0.59	0	0	0.57	2.56	1.36	1.00301e-242	242	1.49319e-241	1.02025		Up
320.8080	0.01	0.01	0.48	0.01	0.01	0.48	2.17	1.12	1.11854e-242	241.95	1.63875e-241	1.02025		Up
S-Trichlorovinyl-N-acetylcysteine	0.03	0.03	0.43	0.02	0.02	0.47	2.05	1.04	1.7529e-242	241.76	2.52802e-241	1.02025		Up
Lenthionine	0.01	0.01	0.46	0	0	0.49	2.15	1.1	1.85778e-242	241.73	2.63804e-241	1.02025	C08382	Up
Calcium phosphinate	0.16	0.16	0.44	0.08	0.08	0.49	2.12	1.08	2.75848e-242	241.56	3.85769e-241	1.02025		Up
(Z)-N-Coumaroyl-5-hydroxyanthranilic acid	0.03	0.03	0.37	0.01	0.01	0.43	1.89	0.92	4.69068e-242	241.33	6.46194e-241	1.02025	C08472	Up
440.6747	0.01	0.01	0.56	0	0	0.59	2.49	1.31	1.14733e-241	240.94	1.55734e-240	1.02025		Up
342.9051	0.02	0.02	0.89	0	0	0.62	7.02	2.81	1.98614e-241	240.7	2.65682e-240	1.0203		Up
4-Iodophenol	0.02	0.02	0.47	0.01	0.01	0.48	2.12	1.08	2.04303e-241	240.69	2.69388e-240	1.02025		Up
304.9494	0.03	0.03	0.39	0.01	0.01	0.52	2.66	1.41	2.08954e-241	240.68	2.71641e-240	1.02028		Up
Hexachlorobenzene	0.02	0.02	0.44	0.01	0.01	0.5	2.08	1.06	3.90912e-241	240.41	5.01127e-240	1.02025	C11042	Up
446.7276	0.07	0.07	0.46	0.03	0.03	0.49	2.12	1.08	4.36205e-241	240.36	5.51531e-240	1.02025		Up
1,1'-(1,4-Dihydro-4-nonyl-3,5-pyridinediyl)bis[1-decanone]	0.01	0.01	0.6	0	0	0.52	2.4	1.26	2.93157e-240	239.53	3.65654e-239	1.02024		Up
412.7221	0.23	0.23	0.46	0.11	0.11	0.52	2.14	1.1	3.27473e-240	239.48	4.0301e-239	1.02024		Up
249.9577	0	0	0.71	0	0	0.69	2.95	1.56	3.8425e-240	239.42	4.66662e-239	1.02024		Up
Cer(d18:0/16:0)	0.02	0.02	0.46	0.01	0.01	0.51	2.11	1.08	5.92096e-240	239.23	7.09746e-239	1.02024		Up
267.8121	0.01	0.01	0.44	0.01	0.01	0.49	2.04	1.03	7.29376e-240	239.14	8.63095e-239	1.02024		Up
454.7333	0.02	0.02	0.49	0.01	0.01	0.52	2.16	1.11	7.57463e-240	239.12	8.84986e-239	1.02024		Up
Fenoprop	0	0	0.94	0	0	0.76	3.69	1.88	1.306e-239	238.88	1.5068e-238	1.02024	C14532	Up
Fenitrothion	0.01	0.01	0.6	0	0	0.67	2.65	1.4	1.34363e-239	238.87	1.53108e-238	1.02024	C14442	Up
288.8205	0.03	0.03	0.5	0.02	0.02	0.51	2.14	1.1	3.07548e-239	238.51	3.46179e-238	1.02024		Up
298.8263	0.09	0.09	0.45	0.05	0.05	0.48	2.01	1.01	5.3838e-239	238.27	5.98705e-238	1.02024		Up
Cyanuric chloride	0	0	0.7	0	0	0.73	2.94	1.56	7.64325e-239	238.12	8.39848e-238	1.02024		Up
216.9352	0	0	0.47	0	0	0.49	2.06	1.04	1.04189e-238	237.98	1.13137e-237	1.02024		Up
4-(Aminosulfonyl)-7-fluoro-2,1,3-benzoxadiazole	0.01	0.01	0.74	0	0	0.86	3.33	1.74	2.15153e-238	237.67	2.30914e-237	1.02024		Up
264.8211	0.05	0.05	0.47	0.02	0.02	0.46	2	1	2.59316e-238	237.59	2.75113e-237	1.02024		Up
271.8052	0.04	0.04	0.45	0.02	0.02	0.5	2.04	1.03	3.00205e-238	237.52	3.14874e-237	1.02024		Up
462.7223	0.13	0.13	0.45	0.06	0.06	0.51	2.04	1.03	3.19442e-238	237.5	3.31287e-237	1.02024		Up
155.9299	0.08	0.08	0.7	0.02	0.02	0.5	3.75	1.91	3.45457e-238	237.46	3.54285e-237	1.02029		Up
Niobium(V) oxide	0.01	0.01	0.44	0.01	0.01	0.51	2.03	1.02	3.83564e-238	237.42	3.89044e-237	1.02024		Up
318.8310	0.01	0.01	0.52	0	0	0.5	2.12	1.09	6.38241e-238	237.2	6.40322e-237	1.02024		Up
297.8183	0.22	0.22	0.45	0.11	0.11	0.49	1.99	0.99	1.23559e-237	236.91	1.22629e-236	1.02023		Up
132.9140	0.03	0.03	0.46	0.02	0.02	0.47	1.98	0.98	1.41001e-237	236.85	1.38451e-236	1.02023		Up
Hexachloronaphthalene	0.09	0.09	0.44	0.05	0.05	0.49	1.99	0.99	1.5447e-237	236.81	1.5008e-236	1.02023		Up
Iodoacetic acid	0	0	0.59	0	0	0.61	2.4	1.26	1.56523e-237	236.81	1.5049e-236	1.02023		Up
568.9007	0.02	0.02	1.1	0	0	0.85	6.42	2.68	1.81188e-237	236.74	1.72408e-236	1.02027		Up
Sulfathiazole	0	0	0.68	0	0	0.75	2.86	1.51	4.09086e-237	236.39	3.85293e-236	1.02023	C11169	Up
183.9612	0.02	0.02	0.63	0.01	0.01	0.56	2.38	1.25	6.22704e-237	236.21	5.80562e-236	1.02023		Up
410.7224	0.02	0.02	0.45	0.01	0.01	0.51	2	1	1.26246e-236	235.9	1.16525e-235	1.02023		Up
378.7111	0	0	0.52	0	0	0.54	2.16	1.11	1.44517e-236	235.84	1.32069e-235	1.02023		Up
225.9466	0	0	0.78	0	0	0.93	3.44	1.78	2.17999e-236	235.66	1.97268e-235	1.02023		Up
272.8144	0.01	0.01	0.45	0	0	0.49	1.96	0.97	2.34116e-236	235.63	2.09796e-235	1.02023		Up
207.9461	0.01	0.01	0.68	0	0	0.46	4.14	2.05	4.48515e-236	235.35	3.98057e-235	1.02029		Up
305.8469	0	0	0.79	0	0	0.94	3.47	1.79	7.0462e-236	235.15	6.19394e-235	1.02023		Up
490.6979	0	0	0.66	0	0	0.58	2.41	1.27	1.15651e-235	234.94	1.00704e-234	1.02023		Up
Selenocystathionine	0	0	0.5	0	0	0.53	2.07	1.05	1.9398e-235	234.71	1.67331e-234	1.02023	C05699	Up
Dipotassium phosphate	0	0	0.59	0	0	0.46	2.56	1.36	2.06208e-235	234.69	1.76231e-234	1.02026	C13197	Up
430.7324	0.01	0.01	0.48	0.01	0.01	0.5	1.99	1	2.33202e-235	234.63	1.97473e-234	1.02023		Up
PC(18:2(9Z,12Z)/16:0)	0	0	1.34	0	0	0.94	12.82	3.68	3.23192e-235	234.49	2.71187e-234	1.02029		Up
1,2-Ethanediyldicarbamodithioic acid	0.01	0.01	0.49	0.01	0.01	0.46	1.95	0.97	4.40945e-235	234.36	3.6666e-234	1.02023		Up
341.9018	0.38	0.38	0.79	0.06	0.06	0.5	6.88	2.78	5.51165e-235	234.26	4.54219e-234	1.0203		Up
Dithianon	0.01	0.01	0.5	0	0	0.49	2	1	6.02466e-235	234.22	4.92103e-234	1.02022	C18574	Up
6-Phosphogluconic acid	0.01	0.01	0.43	0.01	0.01	0.48	1.89	0.92	6.2086e-235	234.21	5.02679e-234	1.02022	C00345	Up
322.8255	0.01	0.01	0.47	0.01	0.01	0.48	1.95	0.96	8.32826e-235	234.08	6.68433e-234	1.02022		Up
612.6383	0.01	0.01	0.45	0.01	0.01	0.5	1.95	0.96	1.36339e-234	233.87	1.08483e-233	1.02022		Up
Raffinose	0	0	0.59	0	0	0.59	2.27	1.19	2.08072e-234	233.68	1.64146e-233	1.02022	C00492	Up
765.1016	0	0	1.55	0	0	1.59	8.6	3.1	1.04001e-233	232.98	8.13496e-233	1.02022		Up
Cer(d18:1/25:0)	0.07	0.07	0.46	0.03	0.03	0.55	2	1	1.18169e-233	232.93	9.16552e-233	1.02022		Up
928.9904	0	0	1.8	0	0	1.45	9.32	3.22	1.9336e-233	232.71	1.48726e-232	1.02022		Up
417.8419	0.43	0.43	0.68	0.09	0.09	0.43	4.53	2.18	4.47836e-233	232.35	3.41614e-232	1.0203		Up
261.9721	0.02	0.02	0.46	0.01	0.01	0.43	1.82	0.86	8.80025e-233	232.06	6.6579e-232	1.02022		Up
295.8185	0.01	0.01	0.46	0.01	0.01	0.47	1.86	0.9	9.55648e-233	232.02	7.17125e-232	1.02022		Up
280.8154	0.1	0.1	0.44	0.05	0.05	0.49	1.88	0.91	1.47373e-232	231.83	1.09698e-231	1.02022		Up
Imidazoleacetic acid ribotide	0.01	0.01	0.53	0	0	0.51	2.01	1.01	2.52828e-232	231.6	1.86688e-231	1.02021	C04437	Up
alpha-Trichloromethylbenzyl acetate	0.01	0.01	0.46	0	0	0.46	1.85	0.89	4.29123e-232	231.37	3.1435e-231	1.02021		Up
504.7353	0.01	0.01	0.48	0.01	0.01	0.51	1.94	0.95	6.39335e-232	231.19	4.6465e-231	1.02021		Up
Uridine 5'-diphosphate	0.02	0.02	0.63	0	0	0.42	3.55	1.83	8.22955e-232	231.08	5.93428e-231	1.02029	C00015	Up
N-Cyclohexylformamide	0	0	1.13	0	0	1.11	4.39	2.14	1.21584e-231	230.92	8.69937e-231	1.02021	C11519	Up
Bicarbonate carbon	0	0	0.69	0	0	0.69	2.48	1.31	2.20764e-231	230.66	1.56743e-230	1.02021		Up
1,1-Dibromo-1-chloro-2-propanone	0.01	0.01	0.47	0	0	0.51	1.9	0.93	2.46999e-231	230.61	1.74031e-230	1.02021		Up
261.7971	0.04	0.04	0.48	0.02	0.02	0.49	1.88	0.91	3.21842e-231	230.49	2.25045e-230	1.02021		Up
288.9925	0.01	0.01	0.44	0	0	0.54	1.89	0.92	6.1676e-231	230.21	4.28023e-230	1.02021		Up
DG(14:0/PGF1alpha/0:0)	0.01	0.01	0.46	0.01	0.01	0.58	1.98	0.98	1.06102e-230	229.97	7.28065e-230	1.02021		Up
Bithionol	0.01	0.01	0.4	0	0	0.58	2.73	1.45	1.06488e-230	229.97	7.28065e-230	1.02028	C77336	Up
966.0840	0.01	0.01	1.43	0	0	1.04	10.17	3.35	1.44917e-230	229.84	9.83518e-230	1.02027		Up
343.9001	0.01	0.01	1.09	0	0	0.75	6.76	2.76	1.5138e-230	229.82	1.01988e-229	1.02028		Up
PYROMELLITIC ACID	0	0	0.62	0	0	0.76	2.44	1.29	1.91601e-230	229.72	1.28151e-229	1.02021		Up
Dimethyl dialkyl ammonium chloride	0.01	0.01	0.45	0.01	0.01	0.55	1.91	0.93	2.5656e-230	229.59	1.70363e-229	1.02021		Up
LysoPC(0:0/16:0)	0	0	1.44	0	0	1.64	7.13	2.83	1.30968e-229	228.88	8.63451e-229	1.02021		Up
325.9278	0.09	0.09	0.72	0.02	0.02	0.48	3.7	1.89	1.66696e-229	228.78	1.09121e-228	1.02028		Up
3,5,6-TRICHLORO-2-PYRIDINOL	0.01	0.01	0.42	0.01	0.01	0.46	1.75	0.81	1.94472e-229	228.71	1.26407e-228	1.0202	C22282	Up
2,2,2-Trichloroethyl chloroformate	0	0	0.72	0	0	0.78	2.58	1.37	2.8614e-229	228.54	1.8469e-228	1.0202		Up
432.7238	0.01	0.01	0.45	0	0	0.54	1.88	0.91	3.52616e-229	228.45	2.26017e-228	1.0202		Up
900.9774	0	0	1.94	0	0	1.54	9.06	3.18	4.42227e-229	228.35	2.815e-228	1.0202		Up
TG(15:0/20:0/24:1(15Z))	0	0	1.66	0	0	1.52	7.42	2.89	5.74503e-229	228.24	3.63196e-228	1.0202		Up
1-Trichloromethyl-1,2,3,4-tetrahydro-beta-carboline	0	0	0.7	0	0	0.77	2.52	1.34	6.72353e-229	228.17	4.22164e-228	1.0202		Up
244.9663	0.01	0.01	0.45	0	0	0.45	1.76	0.82	8.00674e-229	228.1	4.99339e-228	1.0202		Up
Acetazolamide	0	0	0.65	0	0	0.65	2.25	1.17	1.47618e-228	227.83	9.1444e-228	1.0202	C06805	Up
583.7537	0	0	0.98	0	0	0.95	3.32	1.73	3.23356e-228	227.49	1.98972e-227	1.0202		Up
PE(DiMe(11,3)/DiMe(11,3))	0	0	1.81	0	0	1.33	15.63	3.97	5.86258e-228	227.23	3.58355e-227	1.02026		Up
Spermine	0	0	1.02	0	0	0.73	5	2.32	7.13803e-228	227.15	4.33448e-227	1.02027	C00750	Up
Dichlorvos	0.03	0.03	0.51	0.02	0.02	0.46	1.83	0.87	9.48936e-228	227.02	5.72463e-227	1.02019	C14430	Up
644.8405	0.06	0.06	1.19	0.01	0.01	0.81	7.25	2.86	1.19984e-226	225.92	7.19123e-226	1.02028		Up
460.7212	0.01	0.01	0.44	0.01	0.01	0.5	1.77	0.82	1.21975e-226	225.91	7.2634e-226	1.02019		Up
6-o-acetylgenistin	0	0	0.71	0	0	0.76	2.41	1.27	2.55145e-226	225.59	1.50961e-225	1.02019		Up
418.8454	0.02	0.02	0.71	0.01	0.01	0.46	3.84	1.94	2.59564e-226	225.59	1.52597e-225	1.02029		Up
Uridine 5'-monophosphate	0	0	0.52	0	0	0.53	1.87	0.9	9.7919e-226	225.01	5.72021e-225	1.02018	C00105	Up
Guanosine monophosphate	0	0	0.54	0	0	0.55	1.91	0.93	1.62958e-225	224.79	9.45974e-225	1.02018	C00144	Up
717.9706	0.12	0.12	1	0.02	0.02	0.67	5.47	2.45	2.31474e-225	224.64	1.33532e-224	1.02028		Up
415.8423	0.02	0.02	0.76	0	0	0.5	3.8	1.93	3.16108e-225	224.5	1.81222e-224	1.02028		Up
480.7324	0.01	0.01	0.42	0.01	0.01	0.5	1.71	0.78	4.35718e-225	224.36	2.48252e-224	1.02018		Up
396.7273	0.01	0.01	0.49	0.01	0.01	0.52	1.81	0.85	5.00734e-225	224.3	2.83545e-224	1.02018		Up
(Z)-6,7-Dichloro-3-(hydroxyimino)indolin-2-one	0	0	0.66	0	0	0.71	2.23	1.16	5.42476e-225	224.27	3.05308e-224	1.02018		Up
434.7249	0.01	0.01	0.49	0	0	0.57	1.85	0.89	1.92435e-224	223.72	1.07647e-223	1.02018		Up
189.9354	0.01	0.01	0.6	0	0	0.45	2.27	1.18	2.09979e-224	223.68	1.16754e-223	1.02024		Up
Ara-C triphosphate	0	0	0.56	0	0	0.52	0.54	-0.9	3.09122e-224	223.51	1.7085e-223	1.02018		Down
562.6356	0	0	0.52	0	0	0.61	1.93	0.95	3.60176e-224	223.44	1.97882e-223	1.02018		Up
924.0373	0.01	0.01	1.6	0	0	1.26	5.19	2.37	8.21369e-224	223.09	4.48594e-223	1.02018		Up
510.6208	0.01	0.01	0.48	0.01	0.01	0.59	1.85	0.88	1.28642e-223	222.89	6.98451e-223	1.02017		Up
250.8004	0.01	0.01	0.41	0.01	0.01	0.46	1.64	0.71	6.82488e-223	222.17	3.68384e-222	1.02017		Up
505.7612	0	0	0.51	0	0	0.61	1.88	0.91	1.11865e-222	221.95	6.00298e-222	1.02017		Up
2,4-Dichlorophenyl-p-nitrophenyl ether	0.03	0.03	1	0	0	0.64	5.65	2.5	7.05057e-222	221.15	3.76166e-221	1.02028		Up
360.7060	0.09	0.09	0.5	0.05	0.05	0.54	1.77	0.83	2.23185e-221	220.65	1.1839e-220	1.02016		Up
172.8655	0.03	0.03	0.42	0.02	0.02	0.45	1.6	0.68	8.67822e-221	220.06	4.57714e-220	1.02016		Up
Pyridoxine hydrochloride	0	0	1.2	0	0	1.6	7.3	2.87	4.87788e-220	219.31	2.55811e-219	1.02023		Up
PC(15:0/18:1(9Z))	0.01	0.01	0.52	0.01	0.01	0.6	1.81	0.86	1.12112e-219	218.95	5.84631e-219	1.02015		Up
Methylselenopyruvate	0.02	0.02	0.51	0.01	0.01	0.48	1.69	0.76	1.40473e-219	218.85	7.28409e-219	1.02015	C18904	Up
154.8960	0.01	0.01	0.52	0	0	0.53	1.74	0.8	1.73526e-219	218.76	8.94773e-219	1.02015		Up
450.7179	0.01	0.01	0.5	0	0	0.54	1.72	0.78	1.28238e-218	217.89	6.57574e-218	1.02014		Up
697.0417	0.08	0.08	1.05	0.02	0.02	0.74	4.15	2.05	1.57062e-218	217.8	8.00931e-218	1.02025		Up
871.8378	0	0	2.17	0	0	1.83	8.02	3	1.98881e-218	217.7	1.00861e-217	1.02014		Up
4-Hydroxy-2,3,3',4',5-pentachlorobiphenyl	0	0	1.52	0	0	1.11	6.78	2.76	2.79599e-218	217.55	1.41022e-217	1.02023	C14381	Up
CE(17:0)	0	0	0.85	0	0	1.09	3.5	1.81	3.65828e-218	217.44	1.83511e-217	1.0202		Up
436.6828	0	0	0.59	0	0	0.63	1.88	0.91	3.88816e-218	217.41	1.93988e-217	1.02014		Up
424.6774	0	0	0.82	0	0	1.15	4.35	2.12	6.14083e-218	217.21	3.0473e-217	1.02024		Up
749.9212	0.02	0.02	1.26	0	0	0.91	4.94	2.3	1.21207e-217	216.92	5.98258e-217	1.02023		Up
512.6136	0.01	0.01	0.44	0.01	0.01	0.58	1.98	0.99	1.65716e-217	216.78	8.13594e-217	1.02021		Up
1,1,2-Trichloropropene	0.06	0.06	0.5	0.03	0.03	0.47	1.64	0.71	2.67923e-217	216.57	1.30843e-216	1.02013		Up
338.8440	0	0	0.91	0	0	1.63	32.67	5.03	4.98374e-217	216.3	2.42105e-216	1.0203		Up
514.6137	0.01	0.01	0.43	0.01	0.01	0.59	2.02	1.01	5.4727e-217	216.26	2.64466e-216	1.02022		Up
Armillaramide	0	0	0.5	0	0	0.63	1.77	0.82	1.01389e-216	215.99	4.87407e-216	1.02013		Up
488.7400	0	0	0.61	0	0	0.64	1.87	0.9	1.20363e-216	215.92	5.7562e-216	1.02013		Up
448.7171	0	0	0.48	0	0	0.55	1.68	0.75	1.83129e-216	215.74	8.71277e-216	1.02013		Up
197.9406	0	0	0.7	0	0	0.77	2.08	1.06	6.04581e-216	215.22	2.86168e-215	1.02012		Up
265.9505	0	0	1.13	0	0	1.3	3.34	1.74	7.9152e-216	215.1	3.72741e-215	1.02012		Up
Cytidine 2',3'-cyclic phosphate	0	0	0.59	0	0	0.7	1.89	0.92	1.15275e-215	214.94	5.40095e-215	1.02012	C02354	Up
564.6296	0.01	0.01	0.46	0	0	0.6	1.94	0.96	2.69584e-215	214.57	1.2567e-214	1.02019		Up
924.0410	0.01	0.01	1.28	0	0	0.95	4.34	2.12	5.19482e-215	214.28	2.40946e-214	1.02021		Up
383.8787	0	0	0.67	0	0	0.81	2.06	1.04	7.6193e-215	214.12	3.51631e-214	1.02011		Up
626.6346	0.01	0.01	0.47	0	0	0.57	1.65	0.72	2.74283e-214	213.56	1.25952e-213	1.02011		Up
710.5376	0	0	1.87	0	0	1.8	5.85	2.55	4.00037e-214	213.4	1.82789e-213	1.02011		Up
PG(a-13:0/a-15:0)	0	0	0.56	0	0	0.7	1.83	0.87	7.59908e-214	213.12	3.45515e-213	1.02011		Up
PC(18:0/18:2(9Z,12Z))	0	0	1.36	0	0	0.87	7.22	2.85	1.0274e-213	212.99	4.64849e-213	1.02026		Up
721.7837	0.01	0.01	1.4	0	0	1.01	4.96	2.31	2.02597e-213	212.69	9.1218e-213	1.02021		Up
326.8207	0	0	1.25	0	0	1.53	3.74	1.9	2.91097e-213	212.54	1.30428e-212	1.0201		Up
3-Chloro-4-(dichloromethylene)-2,5-pyrrolidinedione	0	0	0.55	0	0	0.64	1.76	0.82	2.99019e-213	212.52	1.33331e-212	1.0201		Up
492.6109	0	0	0.51	0	0	0.64	1.71	0.78	1.5928e-212	211.8	7.06804e-212	1.0201		Up
628.8666	0.02	0.02	0.98	0.01	0.01	0.64	3.7	1.89	5.94307e-212	211.23	2.62462e-211	1.02025		Up
312.8210	0.01	0.01	0.45	0.01	0.01	0.5	1.55	0.63	8.18945e-212	211.09	3.59946e-211	1.02009		Up
Fenson	0	0	0.52	0	0	0.5	1.6	0.68	9.4542e-212	211.02	4.13565e-211	1.02009	C19030	Up
348.7582	0	0	1.45	0	0	1.44	3.74	1.9	2.20821e-211	210.66	9.61403e-211	1.02009		Up
Ribose-1-arsenate	0.06	0.06	0.43	0.03	0.03	0.58	1.86	0.9	6.06493e-211	210.22	2.62813e-210	1.02019		Up
3-Iodopropanoic acid	0	0	0.45	0	0	0.51	1.54	0.63	6.32301e-211	210.2	2.72717e-210	1.02008		Up
794.9140	0.01	0.01	1.31	0	0	0.97	3.9	1.96	1.24516e-210	209.9	5.34549e-210	1.02018		Up
Iodoform	0.01	0.01	0.53	0	0	0.55	1.62	0.7	1.27037e-210	209.9	5.4285e-210	1.02008	C13383	Up
944.9667	0.01	0.01	1.58	0	0	1	9.07	3.18	7.91978e-210	209.1	3.36864e-209	1.02026		Up
494.6048	0	0	0.45	0	0	0.6	1.82	0.87	1.03276e-209	208.99	4.37264e-209	1.02017		Up
566.6302	0	0	0.57	0	0	0.67	1.73	0.79	2.05127e-209	208.69	8.6453e-209	1.02007		Up
531.7389	0.01	0.01	0.54	0	0	0.75	2.24	1.16	3.8121e-209	208.42	1.59935e-208	1.02019		Up
740.0906	0	0	1.44	0	0	0.88	7.7	2.95	8.55834e-209	208.07	3.57436e-208	1.02026		Up
554.5681	0	0	1.59	0	0	1.7	4.18	2.06	1.02384e-208	207.99	4.25679e-208	1.02006		Up
beta-Chlordane	0.02	0.02	0.43	0.02	0.02	0.45	1.47	0.55	1.27933e-208	207.89	5.29518e-208	1.02006	C14176	Up
422.6893	0	0	0.74	0	0	0.81	1.95	0.97	2.69379e-208	207.57	1.10999e-207	1.02006		Up
150.9245	0.01	0.01	0.57	0.01	0.01	0.49	1.57	0.65	1.23848e-207	206.91	5.08053e-207	1.02005		Up
5-Chloro-4-(2-imidazolin-4-on-2-ylamino)-2,1,3-benzothiazdiazole	0.02	0.02	0.5	0.03	0.03	0.5	0.65	-0.61	2.85967e-207	206.54	1.16791e-206	1.02005		Down
194.9144	0	0	0.9	0	0	1.07	2.3	1.2	4.96087e-207	206.3	2.01713e-206	1.02004		Up
(-)-Dioxibrassinin	0	0	0.79	0	0	0.54	0.42	-1.25	5.58081e-207	206.25	2.25925e-206	1.02021		Down
342.8148	0	0	0.7	0	0	0.62	1.74	0.8	6.22191e-207	206.21	2.50778e-206	1.02004		Up
Chloramben	0	0	0.55	0	0	0.75	2.09	1.06	1.14785e-206	205.94	4.60637e-206	1.02017	C19056	Up
552.9248	0	0	2.06	0	0	1.63	4.71	2.24	2.09134e-206	205.68	8.35632e-206	1.02004		Up
5-Sulfo-1,3-benzenedicarboxylic acid	0	0	1.03	0	0	1.22	2.56	1.36	2.19032e-206	205.66	8.71406e-206	1.02004		Up
604.5940	0	0	0.73	0	0	0.82	1.91	0.94	2.32122e-206	205.63	9.19523e-206	1.02004		Up
614.6306	0	0	0.53	0	0	0.63	1.62	0.69	6.06586e-206	205.22	2.39264e-205	1.02003		Up
Sulfanegen	0	0	0.93	0	0	1.16	2.37	1.24	1.94229e-205	204.71	7.62865e-205	1.02003		Up
532.6239	0	0	0.53	0	0	0.7	1.91	0.93	2.01444e-205	204.7	7.8785e-205	1.02014		Up
Selenocysteine	0	0	0.98	0	0	1.37	3.86	1.95	6.5498e-205	204.18	2.55083e-204	1.02017	C05688	Up
462.6547	0	0	1.13	0	0	1.54	4.28	2.1	1.06874e-204	203.97	4.14474e-204	1.02015		Up
Benazolin	0	0	1.01	0	0	1.21	2.44	1.29	2.74352e-204	203.56	1.05953e-203	1.02001	C18775	Up
PA(2:0/20:3(5Z,8Z,11Z)-O(14R,15S))	0	0	1.8	0	0	1.29	5.71	2.51	3.64008e-204	203.44	1.39991e-203	1.02017		Up
Hydroxy-2-naphthalenylmethylphosphonic acid tris-acetoxymethyl ester	0	0	0.71	0	0	0.87	1.88	0.91	5.82486e-204	203.23	2.23085e-203	1.02001		Up
907.0136	0.01	0.01	1.56	0	0	1.16	4.12	2.04	1.08163e-203	202.97	4.12538e-203	1.02014		Up
299.8366	0	0	1.15	0	0	1.74	6.8	2.77	2.36313e-203	202.63	8.97601e-203	1.02021		Up
5-(4-Chloro-3-hydroxy-1-butynyl)-2,2'-bithiophene	0.01	0.01	0.52	0.01	0.01	0.61	1.56	0.64	2.60916e-203	202.58	9.86991e-203	1.02		Up
Copper sulfate	0	0	0.89	0	0	1.13	2.22	1.15	3.05136e-203	202.52	1.14955e-202	1.02	C18713	Up
Hexafluoroacetylacetone	0.01	0.01	0.44	0.01	0.01	0.49	1.44	0.52	6.16906e-203	202.21	2.31465e-202	1.02		Up
304.8517	0	0	1.45	0	0	1.19	0.36	-1.49	1.49512e-202	201.83	5.58704e-202	1.02		Down
176.8969	0	0	0.67	0	0	0.86	2.03	1.02	1.02137e-201	200.99	3.8013e-201	1.02009		Up
3-(1-Adamantyl)-6,7,8,9-tetrahydro-5H-[1,2,4]triazolo[4,3-a]azepine	0	0	1.59	0	0	1.67	3.47	1.8	1.2517e-201	200.9	4.63985e-201	1.01999		Up
Europium	0	0	1.08	0	0	2.03	30.94	4.95	2.57448e-201	200.59	9.505e-201	1.02028		Up
739.0919	0.01	0.01	1.83	0	0	1.21	6.67	2.74	3.19568e-201	200.5	1.17514e-200	1.02019		Up
330.8311	0	0	0.51	0	0	0.57	1.5	0.58	1.87286e-200	199.73	6.85973e-200	1.01997		Up
329.8470	0	0	0.87	0	0	1.69	18.48	4.21	2.22853e-200	199.65	8.13017e-200	1.02028		Up
606.8835	0.01	0.01	1.25	0	0	0.86	3.39	1.76	2.25987e-200	199.65	8.21203e-200	1.02017		Up
Cysteine-S-sulfate	0	0	1.1	0	0	1.33	2.48	1.31	3.2691e-200	199.49	1.18328e-199	1.01996	C05824	Up
Chlorpromazine	0	0	0.61	0	0	0.5	1.51	0.6	4.46676e-200	199.35	1.61047e-199	1.01996	C06906	Up
568.8989	0	0	1.96	0	0	1.24	9.08	3.18	4.62907e-200	199.33	1.6625e-199	1.02022		Up
363.8524	0	0	1.19	0	0	1.68	4.67	2.22	4.78743e-200	199.32	1.71271e-199	1.02015		Up
Cohibin C	0	0	2.26	0	0	2.79	6.59	2.72	5.74869e-200	199.24	2.04867e-199	1.01996		Up
Disodium hydrogen citrate	0	0	1.61	0	0	1.27	0.34	-1.54	7.89384e-200	199.1	2.80231e-199	1.01997		Down
Oltipraz	0.03	0.03	0.47	0.02	0.02	0.5	1.43	0.52	9.46666e-200	199.02	3.34779e-199	1.01996		Up
Cer(d16:1/18:1(12Z)-2OH(9,10))	0	0	1.64	0	0	1.86	3.64	1.86	1.15744e-199	198.94	4.07754e-199	1.01996		Up
751.0910	0	0	2.06	0	0	1.53	5.79	2.53	1.18906e-199	198.92	4.17301e-199	1.02011		Up
3-Iodo-2-propynyl butylcarbamate	0	0	1.11	0	0	1.41	2.54	1.34	2.53167e-199	198.6	8.85127e-199	1.01995		Up
Tetrachloro-m-xylene	0.09	0.09	0.46	0.06	0.06	0.48	1.41	0.5	2.67185e-199	198.57	9.30612e-199	1.01995		Up
PE(14:0/18:3(6Z,9Z,12Z))	0	0	0.95	0	0	1.37	3.51	1.81	2.691e-199	198.57	9.33758e-199	1.02015		Up
BzATP	0.01	0.01	1.31	0	0	0.87	3.69	1.88	1.16709e-198	197.93	4.03453e-198	1.02018		Up
Cer(d18:0/26:0)	0	0	1.72	0	0	1.26	4.24	2.08	1.69747e-198	197.77	5.84615e-198	1.02011		Up
466.7290	0	0	0.46	0	0	0.58	1.58	0.66	2.17407e-198	197.66	7.45971e-198	1.02006		Up
616.6286	0	0	1.22	0	0	1.34	2.45	1.29	4.39148e-197	196.36	1.50124e-196	1.01992		Up
308.8096	0	0	0.96	0	0	1.04	2.02	1.01	4.70557e-197	196.33	1.60267e-196	1.01992		Up
m-Iodohippuric acid	0	0	1.25	0	0	1.02	2.23	1.16	6.91265e-197	196.16	2.34573e-196	1.01992		Up
1,2,3,5,6,8-Hexathionane	0	0	1.34	0	0	1.3	0.4	-1.33	8.84247e-197	196.05	2.9896e-196	1.01993		Down
PGP(i-14:0/PGF1alpha)	0	0	1.82	0	0	1.18	5.88	2.56	2.05985e-196	195.69	6.93885e-196	1.02018		Up
444.7280	0	0	0.55	0	0	0.67	1.53	0.62	2.14979e-196	195.67	7.21547e-196	1.01991		Up
Vanillylmandelic acid	0	0	1.93	0	0	2.3	4.3	2.11	4.96397e-196	195.3	1.66005e-195	1.01991	C05584	Up
532.9365	0	0	1.76	0	0	1.2	4.85	2.28	5.23825e-196	195.28	1.74545e-195	1.02014		Up
Iodo-gen	0	0	0.54	0	0	0.83	2.23	1.15	8.92647e-196	195.05	2.96372e-195	1.02017		Up
1,2,3,4-Tetrachloronaphthalene	0	0	1.05	0	0	1.2	2.17	1.12	1.08281e-195	194.97	3.58219e-195	1.0199		Up
1,2-Di-O-myristoyl-3-O-(6-sulfoquinovopyranosyl)glycerol	0	0	1.77	0	0	1.05	7.61	2.93	1.36754e-195	194.86	4.50799e-195	1.02023		Up
2H-1-Benzopyran-2-one, 7-(sulfooxy)-	0	0	0.84	0	0	1.16	2.55	1.35	1.60482e-195	194.79	5.27134e-195	1.02009		Up
440.6718	0	0	1.51	0	0	1.7	2.96	1.57	5.2789e-195	194.28	1.72781e-194	1.01989		Up
530.6223	0	0	1.65	0	0	1.31	2.73	1.45	8.14967e-195	194.09	2.658e-194	1.01989		Up
333.8415	0	0	0.86	0	0	1.37	4	2	9.27408e-195	194.03	3.01408e-194	1.02019		Up
549.7490	0	0	0.88	0	0	1.21	2.58	1.37	3.18148e-194	193.5	1.03035e-193	1.02008		Up
Bergapten	0	0	0.72	0	0	0.83	1.68	0.75	3.64162e-194	193.44	1.17525e-193	1.01987	C01557	Up
674.9852	0	0	2.09	0	0	1.48	5.46	2.45	6.9609e-194	193.16	2.23865e-193	1.0201		Up
148.9088	0.02	0.02	0.47	0.02	0.02	0.46	1.36	0.44	1.71923e-193	192.76	5.5099e-193	1.01986		Up
Trisodium nitrilotriacetate	0	0	1.43	0	0	1.63	2.71	1.44	6.38279e-193	192.19	2.03852e-192	1.01985		Up
Tetraphosphorus decaoxide	0	0	0.74	0	0	0.78	1.64	0.71	1.54602e-192	191.81	4.9206e-192	1.01985		Up
231.9459	0	0	1.12	0	0	1.39	2.25	1.17	2.49077e-192	191.6	7.90029e-192	1.01984		Up
286.8213	0	0	0.6	0	0	0.75	1.55	0.64	2.49966e-192	191.6	7.90132e-192	1.01984		Up
360.8257	0	0	1.17	0	0	1.88	6.24	2.64	5.00457e-192	191.3	1.57652e-191	1.02018		Up
440.7151	0	0	0.67	0	0	0.82	1.61	0.69	1.07047e-191	190.97	3.36069e-191	1.01983		Up
Perflubutane	0	0	1.24	0	0	1.43	2.32	1.21	4.15874e-191	190.38	1.30119e-190	1.01982		Up
Eletriptan N-oxide	0	0	0.7	0	0	0.68	0.65	-0.63	4.48311e-191	190.35	1.39794e-190	1.01983		Down
526.9943	0.01	0.01	1.49	0	0	0.98	3.56	1.83	4.5329e-191	190.34	1.40871e-190	1.02013		Up
945.9731	0.02	0.02	1.15	0	0	0.63	4.13	2.05	6.48303e-191	190.19	2.008e-190	1.02024		Up
282.8316	0	0	0.61	0	0	0.74	1.53	0.61	7.05957e-191	190.15	2.17926e-190	1.01982		Up
3-(3,5-Diiodo-4-hydroxyphenyl)pyruvate	0	0	1.19	0	0	1.44	2.29	1.19	7.68471e-191	190.11	2.36433e-190	1.01982	C01244	Up
569.9037	0	0	2.34	0	0	1.69	5.31	2.41	3.0847e-190	189.51	9.45906e-190	1.02003		Up
2,2',3,4',5,5'-Hexachloro-4-biphenylol	0	0	0.56	0	0	0.62	1.44	0.53	5.08637e-190	189.29	1.55454e-189	1.0198	C14730	Up
534.9355	0	0	1.61	0	0	0.93	5.54	2.47	8.26082e-190	189.08	2.51641e-189	1.02021		Up
321.9566	0	0	0.85	0	0	0.93	1.72	0.79	9.5191e-190	189.02	2.88435e-189	1.0198		Up
Sulprofos	0	0	0.64	0	0	0.82	1.57	0.65	9.53118e-190	189.02	2.88435e-189	1.0198	C19016	Up
723.0575	0.01	0.01	1.37	0	0	0.86	3.36	1.75	1.94365e-189	188.71	5.8627e-189	1.02015		Up
402.7149	0	0	0.7	0	0	0.91	1.82	0.87	3.20729e-189	188.49	9.64276e-189	1.01996		Up
Potassium hypophosphate	0	0	0.81	0	0	1	1.73	0.79	1.32124e-188	187.88	3.95943e-188	1.01977		Up
Creatine	0	0	1.65	0	0	1.27	2.92	1.55	1.87179e-188	187.73	5.59115e-188	1.01995	C00300	Up
566.6278	0	0	1.49	0	0	1.15	2.62	1.39	2.60716e-188	187.58	7.76261e-188	1.01994		Up
5,6-Dichloro-1H-benzimidazole	0	0	1.07	0	0	1.5	2.92	1.55	4.40382e-188	187.36	1.30699e-187	1.02003		Up
Cortisone	0	0	0.55	0	0	0.49	1.36	0.45	5.02098e-188	187.3	1.48537e-187	1.01976	C00762	Up
4-Bromo-3,5-cyclohexadiene-1,2-dione	0	0	0.71	0	0	0.67	1.51	0.59	6.17427e-188	187.21	1.82072e-187	1.01976	C14846	Up
188.9514	0	0	1.38	0	0	1.39	2.27	1.19	6.75834e-188	187.17	1.98661e-187	1.01976		Up
297.8425	0.02	0.02	0.88	0	0	2.28	198.2	7.63	8.89898e-188	187.05	2.60754e-187	1.02031		Up
193.9305	0	0	0.89	0	0	1.28	2.55	1.35	9.41197e-188	187.03	2.74913e-187	1.02005		Up
300.8164	0	0	0.51	0	0	0.6	1.39	0.47	1.41519e-187	186.85	4.12056e-187	1.01975		Up
D-Glucuronic acid	0	0	1.72	0	0	1.88	2.87	1.52	5.23304e-187	186.28	1.5189e-186	1.01974	C00191	Up
3,3'-Diiodothyronine-4-sulfate	0	0	1.7	0	0	0.99	5.16	2.37	8.32511e-187	186.08	2.4088e-186	1.02018		Up
938.9627	0	0	2.03	0	0	1.63	2.91	1.54	1.28821e-186	185.89	3.71569e-186	1.01973		Up
946.9777	0	0	1.86	0	0	1.18	4.64	2.21	1.77549e-186	185.75	5.10523e-186	1.02012		Up
1,1'-Oxybis[2,4-dibromobenzene]	0	0	0.91	0	0	0.78	1.63	0.71	1.83342e-186	185.74	5.25543e-186	1.01973	C18205	Up
490.7182	0	0	1.04	0	0	1.73	4.88	2.29	2.72362e-186	185.56	7.78299e-186	1.02016		Up
Bmt-ttp	0	0	0.79	0	0	0.77	1.57	0.65	3.63747e-186	185.44	1.03623e-185	1.01972		Up
Spermidine	0	0	2.04	0	0	2.09	3.23	1.69	1.21745e-185	184.91	3.4484e-185	1.01971	C00315	Up
Clofentezine	0	0	0.94	0	0	1.25	2.21	1.15	1.21796e-185	184.91	3.4484e-185	1.01994	C18576	Up
Dihydroisodrin	0	0	0.79	0	0	1.02	1.87	0.9	1.5237e-185	184.82	4.30083e-185	1.0199		Up
278.8154	0	0	0.52	0	0	0.57	1.36	0.45	1.54603e-185	184.81	4.35055e-185	1.01971		Up
Griseofulvin	0	0	0.83	0	0	0.97	1.67	0.74	2.59988e-185	184.59	7.29388e-185	1.0197	C06686	Up
2-(Chloromethyl)-4-(4-nitrophenyl)-1,3-thiazole	0	0	1.24	0	0	1.31	2.06	1.04	3.19053e-185	184.5	8.92382e-185	1.0197		Up
540.6998	0	0	0.61	0	0	0.67	1.43	0.52	6.3387e-185	184.2	1.76756e-184	1.01969		Up
Iodoquinol	0	0	1.9	0	0	1.86	2.88	1.53	8.55771e-185	184.07	2.37915e-184	1.01969	C07636	Up
Picric acid	0.01	0.01	0.68	0.01	0.01	0.41	1.81	0.85	1.29405e-184	183.89	3.58682e-184	1.02015		Up
Eberconazole	0	0	0.83	0	0	0.58	0.57	-0.82	1.37567e-184	183.86	3.80163e-184	1.02001		Down
518.6887	0.01	0.01	0.47	0	0	0.48	1.3	0.38	2.55411e-184	183.59	7.03715e-184	1.01968		Up
tellimagrandin I	0	0	1.53	0	0	0.84	4.85	2.28	4.7146e-184	183.33	1.29511e-183	1.02021	C10241	Up
4-Hydroxy-2,2',3,4',5,5',6-heptachlorobiphenyl	0	0	0.51	0	0	0.49	1.32	0.4	6.11281e-184	183.21	1.67422e-183	1.01967	C14382	Up
(4-Sulfamoylphenyl) 4-(diaminomethylideneamino)benzoate	0.01	0.01	0.5	0	0	0.51	1.32	0.4	9.1382e-184	183.04	2.49543e-183	1.01967		Up
490.7531	0	0	2.74	0	0	1.72	0.12	-3.11	1.00512e-183	183	2.73665e-183	1.0201		Down
604.5928	0	0	1.12	0	0	1.53	2.63	1.39	1.03214e-183	182.99	2.80196e-183	1.01994		Up
Carboxyphosphamide	0	0	0.5	0	0	0.5	1.32	0.4	1.30525e-183	182.88	3.53297e-183	1.01966	C07646	Up
765.1067	0	0	2.22	0	0	1.39	5.94	2.57	1.41317e-183	182.85	3.81391e-183	1.02011		Up
2,6-Dichloro-4-nitroaniline	0	0	0.79	0	0	0.98	1.63	0.71	2.41341e-183	182.62	6.49441e-183	1.01965	C11000	Up
Benzylamine	0	0	2.08	0	0	1.44	3.94	1.98	1.29157e-182	181.89	3.46545e-182	1.01999	C15562	Up
503.7501	0	0	0.97	0	0	1.32	2.2	1.14	1.26503e-181	180.9	3.38442e-181	1.01989		Up
L-Histidine	0	0	1.15	0	0	0.84	0.5	-1	1.84564e-181	180.73	4.92348e-181	1.01991	C00135	Down
945.9672	0	0	2.13	0	0	1.23	6.28	2.65	1.93373e-181	180.71	5.14361e-181	1.02015		Up
907.0079	0	0	2.28	0	0	1.47	5.11	2.35	2.43444e-181	180.61	6.45685e-181	1.02005		Up
510.6186	0	0	1.51	0	0	1.54	2.23	1.16	3.57818e-181	180.45	9.46321e-181	1.0196		Up
Potassium phosphate (K(H2PO4))	0	0	2.2	0	0	1.76	2.86	1.51	4.00308e-181	180.4	1.05567e-180	1.0196		Up
Perflexane	0	0	0.81	0	0	1.01	1.62	0.69	4.72829e-181	180.33	1.24337e-180	1.0196		Up
Azithromycin	0	0	2.23	0	0	1.41	5.03	2.33	1.03624e-180	179.98	2.71718e-180	1.02006	C06838	Up
Quinmerac	0	0	1.16	0	0	0.72	2.36	1.24	3.54473e-180	179.45	9.26852e-180	1.02008	C18891	Up
Fosphenytoin	0.01	0.01	1.1	0	0	0.6	2.79	1.48	5.71405e-180	179.24	1.48985e-179	1.02018	C07840	Up
302.8357	0	0	1.06	0	0	0.62	0.42	-1.24	5.93567e-180	179.23	1.54327e-179	1.02013		Down
Pentabromodiphenyl ethers	0	0	0.59	0	0	0.8	1.59	0.67	7.6091e-180	179.12	1.97281e-179	1.01987	C18203	Up
Theasaponin F1	0	0	0.72	0	0	0.81	1.48	0.56	1.3406e-179	178.87	3.46604e-179	1.01956	C12367	Up
2-(Thiocyanomethylthio)benzothiazole	0	0	0.92	0	0	1.44	2.78	1.47	1.5037e-179	178.82	3.87686e-179	1.02005		Up
N-Acetylhistidine	0	0	1.52	0	0	2.79	14.02	3.81	1.58005e-179	178.8	4.06237e-179	1.02018	C02997	Up
L-Carnitine	0	0	1.27	0	0	2.05	4.47	2.16	1.88672e-179	178.72	4.83733e-179	1.02007	C00318	Up
Lodoxamide	0	0	0.97	0	0	1.21	0.57	-0.81	1.90335e-179	178.72	4.86646e-179	1.01957		Down
Iophenoxic acid	0	0	1.71	0	0	1.02	3.8	1.92	2.19099e-179	178.66	5.58642e-179	1.02011		Up
468.7281	0	0	0.53	0	0	0.72	1.51	0.6	3.29422e-179	178.48	8.37621e-179	1.01986		Up
296.8262	0	0	0.58	0	0	0.62	1.35	0.44	7.1515e-179	178.15	1.81342e-178	1.01954		Up
484.7793	0	0	0.82	0	0	1.3	2.51	1.33	1.7687e-178	177.75	4.47263e-178	1.02005		Up
726.5328	0	0	1.45	0	0	1.65	2.17	1.12	2.37998e-178	177.62	6.00198e-178	1.01952		Up
Isofenchlorfos	0	0	1.05	0	0	1.19	1.75	0.81	2.4343e-178	177.61	6.12224e-178	1.01952		Up
241.9667	0	0	1.13	0	0	1.33	1.84	0.88	6.6188e-178	177.18	1.6601e-177	1.01951		Up
568.6294	0	0	0.77	0	0	0.96	1.54	0.62	1.01471e-177	176.99	2.53814e-177	1.0195		Up
L-Arginine	0	0	1.87	0	0	1.64	2.37	1.25	2.42162e-177	176.62	6.04095e-177	1.0195	C00062	Up
278.8365	0	0	1.2	0	0	1.77	2.9	1.54	3.88563e-177	176.41	9.66696e-177	1.01993		Up
364.8363	0	0	1.76	0	0	2.52	4.32	2.11	5.57628e-177	176.25	1.38358e-176	1.01989		Up
680.0157	0.01	0.01	1.68	0	0	1.15	2.71	1.44	1.4282e-176	175.85	3.53413e-176	1.01991		Up
(alpha-D-mannosyl)7-beta-D-mannosyl-diacetylchitobiosyl-L-asparagine, isoform B (protein)	0	0	0.58	0	0	0.55	1.31	0.39	5.09143e-176	175.29	1.25652e-175	1.01945		Up
336.7821	0.01	0.01	0.5	0.01	0.01	0.47	1.26	0.33	6.14858e-176	175.21	1.51337e-175	1.01945		Up
749.0731	0.01	0.01	1.26	0	0	0.73	2.63	1.4	1.60409e-175	174.79	3.9377e-175	1.0201		Up
Histidylglutamic acid	0	0	1.41	0	0	1.77	2.14	1.09	1.80692e-175	174.74	4.42384e-175	1.01943		Up
562.6388	0	0	1.57	0	0	1.36	2	1	2.23924e-175	174.65	5.46776e-175	1.01943		Up
1,2-Di-O-palmitoyl-3-O-(6-sulfoquinovopyranosyl)glycerol	0	0	0.62	0	0	0.64	1.34	0.43	5.11144e-175	174.29	1.24482e-174	1.01942		Up
Phenol, 4-[bis(2-iodoethyl)amino]-	0	0	1.48	0	0	1.95	2.67	1.41	5.28105e-175	174.28	1.28274e-174	1.0197		Up
Pentafluorobenzenesulfonyl chloride	0	0	1.38	0	0	1.36	1.89	0.92	1.37765e-174	173.86	3.33745e-174	1.0194		Up
Thiomedon	0	0	1.86	0	0	1.78	2.33	1.22	2.11605e-174	173.67	5.11285e-174	1.0194	C02712	Up
474.7218	0	0	1.24	0	0	1.47	1.88	0.91	3.26686e-174	173.49	7.87288e-174	1.01939		Up
Isazofos	0.04	0.04	0.44	0.03	0.03	0.49	1.24	0.31	4.532e-174	173.34	1.08933e-173	1.01938	C19001	Up
PE(20:2(11Z,14Z)/22:6(4Z,7Z,10Z,13Z,16Z,19Z))	0.02	0.02	1.32	0	0	0.61	4.48	2.16	7.14491e-174	173.15	1.71292e-173	1.02023		Up
Vanillic acid	0	0	2.03	0	0	1.62	0.43	-1.21	8.28592e-174	173.08	1.98132e-173	1.01938	C06672	Down
1,1,1-Trifluoro-N-((trifluoromethyl)sulfonyl)methanesulfonamide	0	0	0.75	0	0	1.01	1.67	0.74	1.05253e-173	172.98	2.51031e-173	1.01973		Up
946.9713	0.01	0.01	1.34	0	0	0.66	3.74	1.9	6.37704e-173	172.2	1.51701e-172	1.0202		Up
329.8084	0	0	1.47	0	0	1.6	2	1	8.96898e-173	172.05	2.12812e-172	1.01934		Up
Aflatoxin M1	0.05	0.05	0.93	0.02	0.02	0.47	2.33	1.22	1.06121e-172	171.97	2.51152e-172	1.02018	C16755	Up
PC(14:0/18:2(9Z,12Z))	0	0	0.87	0	0	1.02	1.53	0.62	1.15163e-172	171.94	2.71855e-172	1.01934		Up
TG(15:0/20:0/22:4(7Z,10Z,13Z,16Z))	0	0	2.27	0	0	1.39	4.39	2.13	1.49936e-172	171.82	3.53038e-172	1.02		Up
392.7982	0	0	0.68	0	0	0.62	1.34	0.42	2.83496e-172	171.55	6.6582e-172	1.01932		Up
Picloram	0	0	0.91	0	0	0.65	0.63	-0.67	3.69421e-172	171.43	8.65419e-172	1.01975	C14310	Down
719.9739	0	0	1.86	0	0	0.99	4.5	2.17	1.03221e-171	170.99	2.41197e-171	1.02013		Up
451.8477	0	0	2.03	0	0	1.55	2.57	1.36	4.87468e-171	170.31	1.13619e-170	1.0196		Up
719.9660	0	0	2.2	0	0	1.29	4.36	2.12	4.94406e-171	170.31	1.14946e-170	1.02003		Up
Sodium triphosphate (Na5(P3O10))	0	0	0.68	0	0	0.91	1.54	0.62	5.13387e-171	170.29	1.19059e-170	1.01962		Up
313.8138	0	0	1.51	0	0	1.47	1.91	0.94	5.70193e-171	170.24	1.31902e-170	1.01927		Up
Endothion	0	0	0.62	0	0	0.56	0.77	-0.37	5.85533e-171	170.23	1.35112e-170	1.01929	C18982	Down
339.8430	0	0	1.97	0	0	2.04	2.4	1.26	6.2915e-171	170.2	1.44814e-170	1.01927		Up
530.6236	0	0	0.72	0	0	0.93	1.54	0.62	9.53814e-171	170.02	2.18998e-170	1.01958		Up
263.8125	0	0	0.94	0	0	1.16	1.58	0.66	1.23288e-170	169.91	2.8237e-170	1.01926		Up
670.6429	0	0	1.68	0	0	1.23	2.25	1.17	1.24519e-170	169.9	2.84483e-170	1.01967		Up
201.9351	0	0	1.25	0	0	0.72	2.32	1.22	1.89714e-170	169.72	4.3236e-170	1.02003		Up
379.8087	0	0	1.65	0	0	2.03	2.23	1.16	2.35006e-170	169.63	5.34263e-170	1.01925		Up
Perfluorodecalin	0	0	1.55	0	0	0.95	0.38	-1.38	2.50983e-170	169.6	5.69183e-170	1.01997		Down
944.9699	0.05	0.05	1.21	0.02	0.02	0.56	3.46	1.79	2.94034e-170	169.53	6.6518e-170	1.02021		Up
Erbon	0	0	1.65	0	0	0.8	4.56	2.19	3.51539e-170	169.45	7.93326e-170	1.02018	C19072	Up
Pyrene	0	0	1.79	0	0	3.37	13.37	3.74	5.73125e-170	169.24	1.29023e-169	1.02011	C14335	Up
Perfluorododecanoic acid	0	0	1.9	0	0	1.23	2.85	1.51	9.23968e-170	169.03	2.07499e-169	1.01986		Up
PC(16:0/18:1(9Z))	0.02	0.02	1.08	0.01	0.01	0.48	3.29	1.72	2.18397e-169	168.66	4.89272e-169	1.02023	C13875	Up
PC(14:1(9Z)/22:2(13Z,16Z))	0	0	2.38	0	0	1.27	6.09	2.61	8.06085e-169	168.09	1.80149e-168	1.0201		Up
Dihydroasparagusic acid	0	0	3.05	0	0	1.89	6.02	2.59	2.95405e-168	167.53	6.58596e-168	1.01992	C04371	Up
Adenine	0	0	1.23	0	0	0.66	2.48	1.31	2.96537e-168	167.53	6.59527e-168	1.0201	C00147	Up
Asymmetric dimethylarginine	0	0	1.56	0	0	1.17	2	1	4.76943e-168	167.32	1.05822e-167	1.01953	C03626	Up
503.8636	0	0	1.45	0	0	0.77	2.97	1.57	6.44171e-168	167.19	1.42583e-167	1.0201		Up
PG(16:0/22:4(7Z,10Z,13Z,16Z))	0	0	1.71	0	0	0.85	4.22	2.08	1.06725e-167	166.97	2.35664e-167	1.02015		Up
464.7323	0	0	0.83	0	0	0.88	1.42	0.5	1.15636e-167	166.94	2.54729e-167	1.01914		Up
Endosulfan-ether	0	0	1.45	0	0	2.07	2.7	1.43	1.34509e-167	166.87	2.95599e-167	1.01967		Up
308.7922	0	0	1.28	0	0	1.32	1.69	0.76	7.39283e-167	166.13	1.6208e-166	1.0191		Up
701.9933	0	0	2.36	0	0	1.48	3.58	1.84	9.52621e-167	166.02	2.08358e-166	1.01985		Up
388.8391	0	0	1.19	0	0	2.03	3.53	1.82	1.25505e-166	165.9	2.73856e-166	1.01998		Up
2,2,2-Trichloroethanol	0	0	0.94	0	0	3.15	353.15	8.46	2.18991e-166	165.66	4.7672e-166	1.0203	C07490	Up
1-((4-Methylsulfonyl)phenyl)-3-trifluoromethyl-5-(4-fluorophenyl)pyrazole	0	0	0.82	0	0	1.05	1.55	0.64	3.07854e-166	165.51	6.68586e-166	1.01941	C11705	Up
Risedronate	0	0	1.61	0	0	0.79	0.27	-1.91	5.24887e-166	165.28	1.13725e-165	1.02015	C08233	Down
260.8417	0	0	1.02	0	0	0.63	0.57	-0.81	6.96393e-166	165.16	1.50532e-165	1.01987		Down
210.9247	0	0	1.35	0	0	1.19	0.6	-0.73	1.00008e-165	165	2.15672e-165	1.01907		Down
PG(16:0/22:5(7Z,10Z,13Z,16Z,19Z))	0	0	1.33	0	0	1.3	1.68	0.75	1.06339e-165	164.97	2.28791e-165	1.01905		Up
534.6224	0	0	1.16	0	0	1.44	1.68	0.75	1.17138e-165	164.93	2.51439e-165	1.01905		Up
Bisphenol AF	0	0	0.89	0	0	0.79	1.39	0.48	1.582e-165	164.8	3.38791e-165	1.01904	C14350	Up
355.9617	0	0	1.18	0	0	0.63	2.27	1.18	2.31329e-165	164.64	4.94251e-165	1.02006		Up
5-O-Methylembelin	0	0	0.8	0	0	0.99	1.43	0.51	2.76935e-165	164.56	5.90325e-165	1.01903	C10373	Up
PE(18:0/18:2(9Z,12Z))	0	0	1.22	0	0	0.59	2.74	1.46	1.11064e-164	163.95	2.36203e-164	1.02015		Up
Hexose monophosphate	0	0	0.88	0	0	0.88	1.41	0.49	2.19727e-164	163.66	4.66226e-164	1.01899		Up
Trimesic acid	0	0	2.63	0	0	1.77	3.41	1.77	2.24523e-164	163.65	4.7531e-164	1.01966		Up
405.7278	0	0	1.43	0	0	1.86	2.12	1.08	2.71335e-164	163.57	5.73094e-164	1.01935		Up
580.6271	0	0	0.82	0	0	1.08	1.57	0.65	3.3382e-164	163.48	7.03461e-164	1.01941		Up
297.9122	0	0	0.56	0	0	0.51	1.23	0.3	5.88671e-164	163.23	1.23768e-163	1.01896		Up
4,6-Dinitro-O-cresol	0	0	0.63	0	0	0.61	1.27	0.34	8.91146e-164	163.05	1.86938e-163	1.01895	C18653	Up
399.7184	0	0	0.86	0	0	1.04	1.44	0.52	2.19752e-163	162.66	4.59935e-163	1.01894		Up
4-Hydroxy-5-(2,3,4,5,6-pentafluorophenyl)-1,3-dihydroimidazole-2-thione	0	0	1.33	0	0	1.53	1.72	0.78	2.68862e-163	162.57	5.61447e-163	1.01893		Up
966.0770	0	0	2.06	0	0	1.06	4.39	2.14	2.98466e-163	162.53	6.21861e-163	1.02008		Up
Dichlorodiphenylchloroethane	0	0	1.03	0	0	1.14	1.51	0.59	4.19744e-163	162.38	8.72576e-163	1.01892		Up
2,3-Bis-[2-methoxy-4-nitro-5-sulfophenyl]-2h-tetrazole-5-carboxanilide	0	0	2.47	0	0	1.25	6.25	2.64	5.09325e-163	162.29	1.05642e-162	1.0201		Up
Milrinone	0	0	1.96	0	0	2.42	2.29	1.19	6.67665e-163	162.18	1.38174e-162	1.01891	C07224	Up
608.8751	0	0	2.16	0	0	1.25	3.36	1.75	7.3656e-163	162.13	1.52091e-162	1.0199		Up
PA(18:3(9Z,12Z,15Z)/20:4(5Z,8Z,11Z,14Z))	0	0	1.31	0	0	1.42	1.67	0.74	1.41028e-162	161.85	2.90555e-162	1.0189		Up
Caffeic acid sulfate	0	0	1.67	0	0	1.52	1.82	0.86	2.36907e-162	161.63	4.87004e-162	1.01888		Up
Potassium sulfate (K2SO4)	0	0	0.49	0.01	0.01	0.48	0.84	-0.26	7.97068e-162	161.1	1.63488e-161	1.01887	C13192	Down
469.8582	0	0	1.56	0	0	0.82	2.81	1.49	8.12415e-162	161.09	1.66266e-161	1.02003		Up
Midodrine	0	0	0.66	0	0	0.51	0.78	-0.36	1.13314e-161	160.95	2.31391e-161	1.01925	C07890	Down
Diguanosine tetraphosphate	0	0	1.82	0	0	1.02	2.85	1.51	2.06485e-161	160.69	4.20719e-161	1.01993	C01261	Up
Diacetyldichlorofluorescein	0	0	1.7	0	0	0.92	2.83	1.5	9.69065e-161	160.01	1.97015e-160	1.01998		Up
Diloxanide	0	0	1.2	0	0	1.44	1.61	0.69	9.86305e-161	160.01	2.00079e-160	1.01879	C07637	Up
Deoxyadenosine monophosphate	0	0	0.73	0	0	0.55	0.76	-0.4	1.55945e-160	159.81	3.15653e-160	1.01927	C00360	Down
763.0880	0	0	2.2	0	0	1.15	4.05	2.02	2.58319e-160	159.59	5.21726e-160	1.02001		Up
338.8191	0	0	0.75	0	0	0.94	1.35	0.44	3.54506e-160	159.45	7.1443e-160	1.01877		Up
Cysteineglutathione disulfide	0	0	1.28	0	0	1.42	1.62	0.7	3.76991e-160	159.42	7.58088e-160	1.01876	C05526	Up
Chlorotrianisene	0	0	1	0	0	0.67	0.65	-0.61	6.94136e-160	159.16	1.3928e-159	1.01952	C75668	Down
Cer(d20:1/20:3(5Z,8Z,11Z)-O(14R,15S))	0	0	1.66	0	0	1.42	1.73	0.79	1.03686e-159	158.98	2.07596e-159	1.01873		Up
550.5797	0	0	1.41	0	0	1.48	1.67	0.74	2.08116e-159	158.68	4.15782e-159	1.01872		Up
Bis(methylsulfonylmethyl) disulfide	0	0	1.64	0	0	1.25	0.54	-0.88	2.32514e-159	158.63	4.63521e-159	1.01918		Down
3,4-Dihydroxyhydrocinnamic acid	0	0	0.48	0	0	0.78	1.45	0.54	5.923e-159	158.23	1.17822e-158	1.01972	C10447	Up
N-(3,5-Dichlorophenyl)succinimide	0	0	0.51	0	0	0.5	1.19	0.25	7.96037e-159	158.1	1.58009e-158	1.01869	C10987	Up
617.7591	0	0	2.27	0	0	1.52	2.56	1.36	9.81082e-159	158.01	1.94322e-158	1.01948		Up
452.7340	0	0	1.63	0	0	1.95	1.87	0.91	1.05761e-158	157.98	2.09031e-158	1.01868		Up
171.9407	0	0	1.55	0	0	1.74	1.77	0.82	2.89803e-158	157.54	5.71555e-158	1.01865		Up
353.8678	0	0	0.91	0	0	0.9	1.37	0.45	4.13502e-158	157.38	8.1378e-158	1.01864		Up
450.6789	0	0	1.53	0	0	0.85	0.43	-1.21	8.02639e-158	157.1	1.57625e-157	1.01989		Down
Cefdinir	0	0	1.24	0	0	1.39	1.57	0.65	1.19402e-157	156.92	2.33988e-157	1.01861	C08110	Up
404.7202	0	0	2.16	0	0	2.61	2.25	1.17	2.55138e-157	156.59	4.98925e-157	1.01859		Up
925.0418	0	0	2.02	0	0	1.06	3.25	1.7	3.12705e-157	156.5	6.10205e-157	1.01995		Up
Cer(d20:1/20:5(7Z,9Z,11E,13E,17Z)-3OH(5,6,15))	0	0	0.89	0	0	1.23	1.58	0.66	7.83289e-157	156.11	1.52526e-156	1.01923		Up
486.9541	0	0	2.33	0	0	1.33	3.31	1.73	9.69598e-157	156.01	1.88408e-156	1.01982		Up
Iron(II) fumarate	0	0	2.29	0	0	1.28	0.31	-1.7	1.61244e-156	155.79	3.12663e-156	1.01984		Down
534.7805	0	0	0.96	0	0	1.83	2.94	1.55	1.8577e-156	155.73	3.59467e-156	1.01996		Up
Quinolinic acid	0	0	1.9	0	0	0.96	3.25	1.7	1.95376e-156	155.71	3.77264e-156	1.02	C03722	Up
636.0255	0	0	2.43	0	0	1.49	3.04	1.61	2.13572e-156	155.67	4.11538e-156	1.01967		Up
149.9404	0	0	1.07	0	0	3.75	211.89	7.73	3.57906e-156	155.45	6.88223e-156	1.02027		Up
Xanthine	0	0	2.1	0	0	1.41	2.29	1.19	4.05398e-156	155.39	7.77926e-156	1.01939	C00385	Up
287.8365	0	0	1.46	0	0	1.5	1.63	0.71	7.16956e-156	155.14	1.37293e-155	1.0185		Up
354.7923	0	0	1.16	0	0	0.72	0.61	-0.71	3.76852e-155	154.42	7.20155e-155	1.01957		Down
496.6033	0	0	0.62	0	0	0.8	1.31	0.39	8.61506e-155	154.06	1.64291e-154	1.01894		Up
Phosphoribosyl-ATP	0.02	0.02	1.4	0.01	0.01	0.72	2.23	1.16	1.71542e-154	153.77	3.26461e-154	1.01994	C02739	Up
PE(P-18:1(11Z)/PGE1)	0	0	2.68	0	0	1.41	4.31	2.11	8.02703e-154	153.1	1.52322e-153	1.0199		Up
334.8622	0	0	1.55	0	0	2.03	1.97	0.98	8.0369e-154	153.09	1.52322e-153	1.01889		Up
227.9510	0	0	1.01	0	0	1.31	1.54	0.63	1.00703e-153	153	1.90469e-153	1.01887		Up
THIURAM DISULFIDE	0	0	0.9	0	0	3.83	466.71	8.87	2.53746e-153	152.6	4.78952e-153	1.02029		Up
324.9712	0	0	1.1	0	0	1.49	1.66	0.73	2.75189e-153	152.56	5.18366e-153	1.019		Up
552.9268	0.01	0.01	1.54	0	0	0.77	2.43	1.28	2.7911e-153	152.55	5.2468e-153	1.01995		Up
708.5374	0	0	1.89	0	0	2.02	1.85	0.89	3.00111e-153	152.52	5.63014e-153	1.01831		Up
216.9460	0	0	1.42	0	0	1.9	1.9	0.92	3.45891e-153	152.46	6.4758e-153	1.01895		Up
630.6305	0	0	1.98	0	0	1.48	1.92	0.94	3.96265e-153	152.4	7.40391e-153	1.0189		Up
674.8954	0	0	2.47	0	0	1.39	3.27	1.71	5.37543e-153	152.27	1.00233e-152	1.01975		Up
Ferrocyanide salts	0	0	3.89	0	0	1.67	0.06	-4.13	1.01575e-152	151.99	1.89019e-152	1.02011		Down
341.8315	0	0	0.64	0	0	0.68	1.23	0.29	2.92221e-152	151.53	5.42696e-152	1.01825		Up
999.9779	0	0	2.49	0	0	1.46	2.98	1.57	3.11464e-152	151.51	5.77272e-152	1.01963		Up
903.1093	0	0	1.85	0	0	0.98	2.64	1.4	5.48836e-152	151.26	1.01518e-151	1.01986		Up
Calcium aluminosilicate	0	0	1.52	0	0	1.47	1.58	0.66	8.18138e-152	151.09	1.51028e-151	1.0182		Up
226.9559	0	0	1.17	0	0	0.96	0.72	-0.47	8.36663e-152	151.08	1.5414e-151	1.01822		Down
Diuron	0	0	0.7	0	0	0.54	1.25	0.32	3.28113e-151	150.48	6.03283e-151	1.01871	C18428	Up
heptanoate	0	0	1.9	0	0	1.4	1.85	0.89	6.95832e-151	150.16	1.27685e-150	1.01886		Up
350.8400	0	0	0.61	0	0	0.65	1.21	0.27	8.63284e-151	150.06	1.58097e-150	1.01813		Up
1-(3,4-Dichlorophenyl)urea	0	0	1.06	0	0	3.19	25.34	4.66	9.72999e-151	150.01	1.77837e-150	1.02022		Up
472.7415	0	0	1.56	0	0	2.01	1.86	0.89	1.04941e-150	149.98	1.91425e-150	1.01864		Up
669.6608	0	0	1.39	0	0	2.29	2.49	1.32	3.16932e-150	149.5	5.76979e-150	1.01946		Up
1,1,1-Trichloroacetone	0	0	0.5	0	0	0.52	1.16	0.22	9.13386e-150	149.04	1.65956e-149	1.01804		Up
186.9609	0	0	2.51	0	0	0.99	0.15	-2.73	4.73368e-149	148.32	8.58386e-149	1.02013		Down
903.1143	0	0	2.39	0	0	1.36	2.73	1.45	1.92859e-148	147.71	3.49037e-148	1.01958		Up
CE(18:1(9Z))	0	0	1.07	0	0	1.36	1.42	0.51	2.69122e-148	147.57	4.86104e-148	1.01792	C14641	Up
620.6420	0	0	1.13	0	0	1.15	1.39	0.47	2.89461e-148	147.54	5.21821e-148	1.01792		Up
136.9044	0	0	1.55	0	0	1.05	1.67	0.74	3.31478e-148	147.48	5.96402e-148	1.019		Up
712.5304	0	0	1.8	0	0	2.01	1.72	0.78	1.50219e-147	146.82	2.69751e-147	1.01784		Up
252.9711	0	0	2.73	0	0	1.07	0.13	-2.9	2.31819e-147	146.63	4.15473e-147	1.02012		Down
Nitrofen	0	0	2.48	0	0	1.1	4.36	2.13	3.29178e-147	146.48	5.8882e-147	1.01999	C11065	Up
370.8469	0	0	1.6	0	0	0.85	0.49	-1.03	3.79135e-147	146.42	6.7687e-147	1.01969		Down
Iodinated glycerol	0	0	1.25	0	0	0.97	0.73	-0.45	5.74094e-147	146.24	1.02295e-146	1.01782		Down
455.7976	0	0	0.89	0	0	0.74	1.26	0.33	7.82617e-147	146.11	1.39182e-146	1.01777		Up
436.7208	0	0	2.22	0	0	2.44	1.92	0.94	8.0043e-147	146.1	1.42076e-146	1.01778		Up
439.6834	0	0	1.77	0	0	1.65	1.62	0.69	1.13713e-146	145.94	2.01454e-146	1.01776		Up
486.7181	0	0	0.98	0	0	1.26	1.44	0.52	1.16513e-146	145.93	2.06018e-146	1.01838		Up
Sodium tartrate	0	0	0.72	0	0	0.72	1.22	0.29	1.36854e-146	145.86	2.41523e-146	1.01777		Up
Telmisartan	0	0	2.78	0	0	1.5	3.29	1.72	3.5473e-146	145.45	6.2484e-146	1.01963	C07710	Up
Pydrin	0	0	0.61	0	0	0.79	1.25	0.32	4.39445e-146	145.36	7.72586e-146	1.01833	C10988	Up
PE(15:0/18:1(12Z)-O(9S,10R))	0	0	1.31	0	0	1.39	1.45	0.53	6.58151e-146	145.18	1.15489e-145	1.01768		Up
791.9069	0	0	2.43	0	0	1.22	3.22	1.69	9.29445e-146	145.03	1.62785e-145	1.01978		Up
468.6884	0	0	1.5	0	0	0.87	0.57	-0.82	1.38037e-145	144.86	2.41303e-145	1.01941		Down
345.9280	0	0	2.47	0	0	1.12	3.98	1.99	2.01122e-145	144.7	3.50918e-145	1.01994		Up
6-Mercaptopurine ribonucleoside triphosphate	0	0	1.29	0	0	1.87	1.77	0.83	2.06439e-144	143.69	3.59516e-144	1.01874	C16617	Up
633.7540	0	0	2.3	0	0	1.21	2.72	1.44	2.41781e-144	143.62	4.20271e-144	1.01965		Up
381.8624	0	0	1.85	0	0	1.78	1.62	0.7	2.74744e-144	143.56	4.7667e-144	1.01753		Up
249.8015	0	0	1.26	0	0	0.95	0.71	-0.5	2.87851e-144	143.54	4.98474e-144	1.01828		Down
Benzoic acid, 2-[[3-(2-quinolinylmethoxy)phenyl]amino]-	0	0	2.91	0	0	1.72	0.35	-1.5	2.21437e-143	142.65	3.82745e-143	1.01927		Down
Pyrido(3,4-d)pyridazine-1,4-dione, 8-amino-5-chloro-2,3-dihydro-7-phenyl-	0	0	0.98	0	0	1.35	1.46	0.54	4.23405e-143	142.37	7.30473e-143	1.01837		Up
TG(24:0/20:3(5Z,8Z,11Z)/O-18:0)	0	0	2.77	0	0	1.79	2.39	1.26	7.14926e-143	142.15	1.23111e-142	1.01889		Up
Homo-L-arginine	0	0	1.9	0	0	1.64	1.58	0.66	2.17993e-142	141.66	3.74688e-142	1.01732	C01924	Up
Chikusetsusaponin Ia	0	0	2.16	0	0	0.87	3.74	1.9	2.21299e-142	141.66	3.79664e-142	1.02001	C17544	Up
586.6369	0	0	1.63	0	0	1.95	1.59	0.67	3.04279e-142	141.52	5.21057e-142	1.01731		Up
630.6332	0	0	1.04	0	0	0.92	1.28	0.36	8.35747e-142	141.08	1.42851e-141	1.01727		Up
Propanamide, 2-hydroxy-2-methyl-N-(3,4,5-trichlorophenyl)-	0	0	1.68	0	0	1.68	1.53	0.62	1.05087e-141	140.98	1.7929e-141	1.01725		Up
737.0737	0	0	2.69	0	0	1.37	3.15	1.66	1.37535e-141	140.86	2.34215e-141	1.01963		Up
233.9617	0	0	2.25	0	0	2.01	1.72	0.78	2.02545e-141	140.69	3.44289e-141	1.01721		Up
TG(15:0/22:2(13Z,16Z)/O-18:0)	0	0	2.48	0	0	1.32	2.59	1.37	5.90301e-141	140.23	1.00156e-140	1.01946		Up
928.9957	0.03	0.03	1.09	0.02	0.02	0.46	1.82	0.86	6.98326e-141	140.16	1.18267e-140	1.01994		Up
Fenclofenac	0	0	1.06	0	0	1.41	1.45	0.53	7.65972e-141	140.12	1.29486e-140	1.01805		Up
3,5-Dichloro-2,6-dihydroxybenzoic acid	0	0	2.17	0	0	0.88	3.48	1.8	4.33971e-140	139.36	7.32276e-140	1.01997		Up
Dodecafluoropentane	0	0	1.85	0	0	1.62	0.65	-0.62	5.50471e-140	139.26	9.27162e-140	1.01706		Down
464.7374	0	0	1.2	0	0	1.22	1.35	0.43	7.86164e-140	139.1	1.32173e-139	1.01703		Up
978.0842	0	0	2.5	0	0	1.22	2.94	1.56	9.57841e-140	139.02	1.60743e-139	1.01966		Up
Perfluorocapric acid	0.01	0.01	1.4	0	0	0.62	1.98	0.99	1.37837e-139	138.86	2.30895e-139	1.01982		Up
Tungsten	0	0	1.18	0	0	1.05	0.76	-0.39	1.55834e-139	138.81	2.6057e-139	1.01704	C00753	Down
Glycerophosphoinositol	0	0	2.03	0	0	1.56	0.61	-0.72	1.99358e-139	138.7	3.32743e-139	1.01776	C01225	Down
2,3,4-Trichlorobiphenyl	0	0	1.93	0	0	1.68	1.55	0.64	2.59002e-139	138.59	4.31514e-139	1.01696	C14357	Up
2,1,3-Benzoxadiazole-4-sulfonic acid, 7-fluoro-	0	0	2.63	0	0	1.03	0.22	-2.18	2.61257e-139	138.58	4.34486e-139	1.01998		Down
Asparagusic acid	0	0	2.5	0	0	1.08	3.63	1.86	4.80617e-139	138.32	7.97859e-139	1.01988	C01892	Up
PI(22:2(13Z,16Z)/PGE2)	0	0	2.76	0	0	1.16	4.27	2.1	5.5781e-139	138.25	9.24342e-139	1.0199		Up
myo-Inositol 1,3,4,5,6-pentakisphosphate	0	0	2.34	0	0	1.24	2.39	1.26	1.01444e-138	137.99	1.67801e-138	1.0194	C01284	Up
Diazoxide	0	0	1.14	0	0	1.42	1.36	0.45	1.53644e-138	137.81	2.53691e-138	1.01687	C06949	Up
Dichlorophen	0	0	2.62	0	0	0.61	0.09	-3.47	9.23494e-137	136.03	1.52212e-136	1.0202	C14292	Down
3-(3,5-Diiodo-4-hydroxyphenyl)lactate	0	0	1.84	0	0	1.6	1.49	0.57	3.13141e-136	135.5	5.15203e-136	1.01657	C04367	Up
D-Ribulose 5-phosphate	0	0	0.47	0	0	0.51	1.12	0.16	4.12622e-136	135.38	6.7767e-136	1.01657	C00199	Up
172.9453	0	0	3.52	0	0	1.34	0.15	-2.78	4.77721e-136	135.32	7.83191e-136	1.01995		Down
247.8011	0	0	1.43	0	0	1.02	0.71	-0.5	1.67252e-135	134.78	2.73711e-135	1.01776		Down
858.4407	0	0	1.61	0	0	1.3	1.38	0.47	4.28215e-134	133.37	6.99544e-134	1.01626		Up
559.0159	0	0	0.74	0	0	0.74	1.18	0.24	5.15931e-134	133.29	8.41351e-134	1.01627		Up
Parathion	0.01	0.01	0.64	0.01	0.01	0.59	0.87	-0.19	4.60316e-133	132.34	7.49332e-133	1.01611	C06604	Down
L-Histidinol	0	0	1.73	0	0	0.98	1.66	0.73	8.78935e-133	132.06	1.42827e-132	1.01879	C00860	Up
336.8416	0	0	1.91	0	0	1.43	0.65	-0.61	9.69924e-133	132.01	1.57336e-132	1.01718		Down
6-Thioguanosine-5'- O- triphosphate	0	0	3.58	0	0	0.62	0.03	-4.86	1.26068e-132	131.9	2.04142e-132	1.02021		Down
433.7239	0	0	1.83	0	0	1.81	1.48	0.56	1.66427e-132	131.78	2.69023e-132	1.01602		Up
319.8629	0	0	1.3	0	0	1.39	1.34	0.42	2.15584e-132	131.67	3.47874e-132	1.016		Up
Mannose 6-phosphate	0	0	0.67	0	0	0.6	1.15	0.2	3.52895e-132	131.45	5.6845e-132	1.01597	C00275	Up
938.3350	0	0	2.01	0	0	1.82	1.5	0.59	4.37238e-132	131.36	7.03084e-132	1.01595		Up
397.7183	0	0	1.1	0	0	1.14	1.27	0.34	9.24258e-132	131.03	1.48363e-131	1.01592		Up
1,3,5-Trichloro-2-methoxybenzene	0	0	1.1	0	0	1.02	1.25	0.32	1.82297e-131	130.74	2.92118e-131	1.01585	C11510	Up
Iron(III) citrate	0	0	1.82	0	0	1.03	0.59	-0.75	1.87284e-131	130.73	2.9959e-131	1.01872		Down
Dienochlor	0	0	0.7	0	0	0.87	1.18	0.24	2.01304e-131	130.7	3.21459e-131	1.01587	C18446	Up
Ac-Arg-OH	0	0	1.92	0	0	0.73	0.4	-1.31	3.13289e-131	130.5	4.99423e-131	1.01982		Down
Thiophanate-methyl	0	0	2.99	0	0	1.5	2.67	1.42	1.66346e-130	129.78	2.6472e-130	1.01917	C14432	Up
XIPAMIDE	0	0	1.35	0	0	1.52	1.34	0.43	4.08835e-130	129.39	6.49492e-130	1.01564		Up
395.7826	0	0	1.81	0	0	0.82	0.51	-0.96	1.67214e-129	128.78	2.65186e-129	1.01944		Down
929.9969	0	0	1.93	0	0	0.81	2.1	1.07	1.83232e-127	126.74	2.90092e-127	1.01952		Up
Dimethyl hexasulfide	0	0	0.75	0	0	0.65	1.15	0.2	2.78641e-127	126.55	4.40387e-127	1.01512		Up
Sedoheptulose 7-phosphate	0	0	4.21	0	0	1.46	0.14	-2.87	4.1676e-127	126.38	6.57555e-127	1.01983	C05382	Down
453.7488	0	0	1.2	0	0	1.45	1.3	0.37	4.63771e-127	126.33	7.3048e-127	1.01509		Up
PC 32:0	0	0	1.66	0	0	0.49	2.5	1.32	9.47323e-127	126.02	1.48957e-126	1.01997		Up
491.7123	0	0	3.63	0	0	1.33	0.21	-2.26	1.3889e-126	125.86	2.1802e-126	1.01973		Down
dieldrin	0	0	5.41	0	0	1.57	0.05	-4.32	1.23991e-125	124.91	1.94302e-125	1.01997	C13718	Down
277.9666	0	0	1.08	0	0	0.96	0.82	-0.28	2.13713e-125	124.67	3.34335e-125	1.01478		Down
CerP(d18:1/18:0)	0	0	1.55	0	0	0.94	0.71	-0.5	2.71262e-124	123.57	4.23647e-124	1.01759		Down
479.7488	0.01	0.01	0.9	0	0	9.83	4063.96	11.99	2.97389e-124	123.53	4.63665e-124	1.02018		Up
Meloxicam	0	0	1.28	0	0	1.68	1.37	0.45	4.03037e-124	123.39	6.27324e-124	1.01577	C08169	Up
2,2',4,4',5,5'-Hexachlorobiphenyl	0	0	0.74	0	0	0.64	1.14	0.18	5.076e-124	123.29	7.88745e-124	1.01446	C14201	Up
Eltenac	0.26	0.26	1.27	0.14	0.14	0.42	1.78	0.83	1.06689e-123	122.97	1.65503e-123	1.01979		Up
Thonzylamine	0	0	2.76	0	0	1.23	0.42	-1.24	5.72443e-123	122.24	8.86518e-123	1.0191		Down
2,6-DICHLOROINDOPHENOL	0	0	1	0	0	1.26	1.23	0.29	9.98978e-123	122	1.54448e-122	1.01418	C00102	Up
Taurine sulfate	0	0	1.24	0	0	1.1	0.81	-0.3	1.02805e-122	121.99	1.58678e-122	1.01421		Down
Quinpirole	0	0	1.76	0	0	0.98	0.66	-0.6	4.43107e-122	121.35	6.82783e-122	1.01795		Down
Perfluorovaleric acid	0	0	0.73	0	0	0.84	1.15	0.2	5.06739e-122	121.3	7.79533e-122	1.01404		Up
518.7491	0	0	2.33	0	0	1.72	0.66	-0.6	5.69969e-122	121.24	8.75343e-122	1.01554		Down
Inositol cyclic phosphate	0	0	5.21	0	0	1.52	0.09	-3.53	1.06804e-120	119.97	1.63755e-120	1.01983	C04299	Down
4-Carbethoxyhexafluorobutyryl chloride	0	0	1.28	0	0	1.5	1.27	0.35	2.38402e-120	119.62	3.64917e-120	1.01361		Up
Cyclosquamosin F	0	0	1.73	0	0	1.8	1.35	0.44	3.4751e-120	119.46	5.31046e-120	1.01356		Up
699.0485	0	0	3.09	0	0	1.48	2.26	1.18	8.39081e-120	119.08	1.28012e-119	1.01856		Up
PC(16:0/20:4(5Z,8Z,11Z,14Z))	0	0	1.78	0	0	0.65	1.88	0.91	3.3994e-119	118.47	5.17764e-119	1.01942		Up
4,5-Dichloro-3H-1,3-dithiol-2-one	0	0	4.52	0	0	1.21	0.12	-3.02	8.24377e-119	118.08	1.25354e-118	1.01983		Down
565.6307	0	0	1.74	0	0	1.74	1.34	0.42	8.96842e-119	118.05	1.36149e-118	1.01322		Up
2,4-Dibromo-1-(4-bromophenoxy)benzene	0	0	2.51	0	0	0.88	0.41	-1.3	1.6429e-118	117.78	2.48997e-118	1.01946		Down
PC(DiMe(9,3)/DiMe(9,3))	0	0	2.21	0	0	1.65	1.45	0.53	2.68813e-118	117.57	4.06745e-118	1.0148		Up
Bis(m-methanethiolato)tetranitrosyldiiron	0	0	6.89	0	0	1.67	0.03	-4.87	7.91993e-118	117.1	1.19641e-117	1.01988		Down
749.0687	0	0	3.16	0	0	1.33	2.48	1.31	5.99107e-117	116.22	9.03555e-117	1.01889		Up
Triclosan glucuronide	0	0	1.33	0	0	6.65	30.56	4.93	1.09907e-116	115.96	1.65488e-116	1.01993		Up
SAICAR	0	0	3.26	0	0	1.49	2.33	1.22	1.39178e-116	115.86	2.09221e-116	1.01852	C04823	Up
931.8041	0	0	2.68	0	0	1.2	2.01	1	1.84692e-116	115.73	2.77188e-116	1.01856		Up
942.4485	0	0	1.18	0	0	1.3	1.22	0.29	1.92063e-116	115.72	2.87783e-116	1.01258		Up
3,5-Dinitrosalicylic acid	0.02	0.02	1.19	0.01	0.01	0.52	1.38	0.46	2.42685e-116	115.61	3.63043e-116	1.0187	C11319	Up
516.6131	0	0	1.31	0	0	1.33	1.23	0.3	3.08649e-116	115.51	4.60976e-116	1.01253		Up
250.8361	0	0	1	0	0	0.8	1.15	0.21	5.83117e-116	115.23	8.69495e-116	1.01241		Up
645.6608	0	0	1.13	0	0	12.36	1802.88	10.82	7.14234e-116	115.15	1.06329e-115	1.02005		Up
Enflurane	0	0	0.95	0	0	11.86	1212.55	10.24	9.48909e-116	115.02	1.41038e-115	1.02006	C07516	Up
257.9406	0	0	2.45	0	0	1.01	0.51	-0.96	1.52064e-114	113.82	2.25651e-114	1.01874		Down
Indole-3-carboxaldehyde	0	0	2.56	0	0	1.58	1.57	0.65	4.25627e-114	113.37	6.30583e-114	1.0159	C08493	Up
2,3-Dichloro-5,6-dicyano-1,4-benzoquinone	0	0	0.88	0	0	0.66	1.14	0.19	8.51852e-114	113.07	1.26003e-113	1.01354		Up
794.4210	0	0	1.84	0	0	1.97	1.33	0.41	1.52508e-112	111.82	2.25224e-112	1.01137		Up
Wharangin	0	0	3.53	0	0	1.52	2.39	1.26	3.58399e-112	111.45	5.28438e-112	1.01838		Up
548.6196	0	0	1.85	0	0	1.8	1.31	0.39	5.20347e-112	111.28	7.65998e-112	1.01119		Up
DG(21:0/PGE2/0:0)	0	0	3	0	0	1.11	2.33	1.22	7.09913e-112	111.15	1.04339e-111	1.01891		Up
Decarbamoylsaxitoxin	0	0	3.14	0	0	0.94	0.34	-1.54	1.0786e-111	110.97	1.58275e-111	1.01938	C20021	Down
Tetrachlorophthalic anhydride	0	0	1.36	0	0	0.79	0.79	-0.34	2.46764e-111	110.61	3.61529e-111	1.01601		Down
245.9735	0	0	2.4	0	0	1.12	1.68	0.75	8.51473e-111	110.07	1.2455e-110	1.01772		Up
PE(20:0/20:3(5Z,8Z,11Z)-O(14R,15S))	0	0	1.12	0	0	15.02	2627.04	11.36	3.80745e-110	109.42	5.56056e-110	1.01993		Up
(±)-Mephosfolan	0.01	0.01	2.28	0.03	0.03	0.62	0.46	-1.12	2.87547e-109	108.54	4.19283e-109	1.01939	C19007	Down
DG(18:0/LTE4/0:0)	0	0	2.41	0	0	1.79	1.39	0.47	7.70316e-108	107.11	1.12145e-107	1.01197		Up
Histamine	0	0	2.66	0	0	0.76	0.44	-1.2	1.21837e-107	106.91	1.77095e-107	1.01921	C00388	Down
485.0378	0	0	2.66	0	0	1.88	1.45	0.53	1.30955e-107	106.88	1.90049e-107	1.01267		Up
375.8685	0	0	0.91	0	0	1.15	1.15	0.2	1.8146e-107	106.74	2.62932e-107	1.00959		Up
4-Acetamido-4'-isothiocyanostilbene-2,2'-disulfonic acid	0.28	0.28	1.43	0.18	0.18	0.42	1.53	0.62	3.8707e-107	106.41	5.59977e-107	1.01911		Up
274.8046	0	0	1.04	0	0	1.06	1.15	0.2	5.70734e-107	106.24	8.24393e-107	1.00938		Up
1-O-Caffeoyl-(b-D-glucose 6-O-sulfate)	0.03	0.03	2.28	0.07	0.07	0.66	0.5	-1	9.49897e-107	106.02	1.36993e-106	1.01914		Down
724.0587	0	0	2.87	0	0	1.31	1.8	0.85	1.14214e-106	105.94	1.64462e-106	1.01739		Up
Pelargonidin	0	0	3.51	0	0	1.74	1.91	0.94	1.55067e-106	105.81	2.22939e-106	1.01667	C05904	Up
681.0184	0	0	3.33	0	0	1.77	1.75	0.81	4.92216e-106	105.31	7.06556e-106	1.01585		Up
3-Furanmethanol glucoside	0	0	2.63	0	0	0.65	0.43	-1.23	7.28226e-106	105.14	1.04372e-105	1.0193		Down
Bis(2,5-dioxopyrrolidin-1-yl) carbonate	0	0	9.7	0	0	1.08	0.02	-5.8	1.80076e-105	104.74	2.5769e-105	1.01972		Down
855.8639	0	0	3.68	0	0	1.46	2.26	1.18	2.07924e-105	104.68	2.97081e-105	1.01796		Up
PC(P-18:1(9Z)/14:1(9Z))	0	0	1.5	0	0	1.71	1.23	0.3	4.21962e-105	104.37	6.01965e-105	1.0086		Up
563.6304	0	0	1.91	0	0	1.78	1.27	0.34	6.15488e-105	104.21	8.76691e-105	1.00853		Up
362.7432	0	0	3.65	0	0	0.89	0.32	-1.66	7.6159e-105	104.12	1.08312e-104	1.01925		Down
Squamocin	0	0	1.96	0	0	1.4	0.78	-0.36	2.07965e-104	103.68	2.95311e-104	1.01139	C08545	Down
369.8625	0	0	1.11	0	0	1.42	1.17	0.23	1.20797e-103	102.92	1.71268e-103	1.00797		Up
Dihydroartemisinin	0	0	3.94	0	0	1.11	0.35	-1.53	1.80113e-103	102.74	2.54975e-103	1.01886		Down
Cinchophen	0	0	3.17	0	0	1.78	1.62	0.69	2.46234e-103	102.61	3.48046e-103	1.01458		Up
Cilostazol	0	0	4.04	0	0	0.96	0.3	-1.73	1.5901e-102	101.8	2.24414e-102	1.01912		Down
Quazepam	0	0	2.6	0	0	0.99	1.73	0.79	2.98805e-102	101.52	4.21064e-102	1.01774	C07336	Up
Daidzein	0	0	1.17	0	0	0.74	1.17	0.23	3.90018e-102	101.41	5.48761e-102	1.0126	C10208	Up
3',4'-Dichlorobenzamil	0	0	3.36	0	0	1.58	1.79	0.84	4.46662e-102	101.35	6.27502e-102	1.01622		Up
Oxdralazine	0	0	4.06	0	0	1.42	0.41	-1.29	9.40263e-102	101.03	1.31894e-101	1.01803		Down
Dimethyl pentasulfide	0	0	1.18	0	0	1.24	1.16	0.21	9.78878e-102	101.01	1.37102e-101	1.00706		Up
Corilagin	0	0	4.57	0.01	0.01	0.89	0.24	-2.09	1.05274e-101	100.98	1.47225e-101	1.01927	C10219	Down
672.0369	0	0	3.57	0.01	0.01	0.65	0.32	-1.65	2.8688e-101	100.54	4.00591e-101	1.0193		Down
(±)-Naled	0	0	1.82	0	0	0.82	0.73	-0.45	6.4658e-101	100.19	9.01501e-101	1.0163	C18749	Down
4-Pyridoxic acid	0	0	1.78	0	0	1.06	1.27	0.35	7.43637e-101	100.13	1.03526e-100	1.01291	C00847	Up
Cephapirin	0	0	3.27	0.01	0.01	0.73	0.39	-1.36	1.0068e-100	100	1.39951e-100	1.01905	C06896	Down
913.0217	0	0	3.94	0	0	0.7	0.3	-1.72	6.69525e-100	99.17	9.2928e-100	1.0192		Down
542.6903	0	0	2.04	0	0	1.6	1.24	0.31	3.2084e-99	98.49	4.44648e-99	1.00569		Up
682.0002	0	0	3.47	0	0	0.97	2.29	1.2	7.53575e-99	98.12	1.0428e-98	1.01845		Up
4-Ketocyclophosphamide	0	0	1.06	0	0	1.42	1.17	0.23	8.48607e-99	98.07	1.17255e-98	1.0084	C07644	Up
Sinigrin	0	0	1.8	0	0	1.5	1.21	0.28	9.84987e-99	98.01	1.35896e-98	1.00545	C08427	Up
930.0001	0	0	1.73	0	0	0.72	1.36	0.44	1.00964e-98	98	1.39089e-98	1.01649		Up
307.8259	0	0	0.71	0	0	0.7	1.08	0.12	1.3195e-98	97.88	1.81505e-98	1.00549		Up
Glutathione	0	0	2.04	0	0	0.68	1.53	0.61	6.96766e-98	97.16	9.57017e-98	1.01773	C00051	Up
PA(13:0/LTE4)	0	0	1.78	0	0	1.72	1.22	0.28	1.08407e-97	96.96	1.48677e-97	1.00489		Up
Bis(2,3,3,3-tetrachloropropyl) ether	0	0	3.54	0	0	1.07	0.46	-1.13	1.45479e-97	96.84	1.99225e-97	1.01808		Down
320.8273	0	0	0.94	0	0	1.05	1.12	0.16	2.15553e-97	96.67	2.94749e-97	1.00482		Up
378.7156	0	0	1.63	0	0	1.25	1.19	0.26	2.16626e-97	96.66	2.95777e-97	1.00717		Up
Glyphosine	0	0	2.66	0	0	1.61	0.72	-0.47	2.92367e-97	96.53	3.98604e-97	1.01129	C19132	Down
SM(d17:1/22:6(5Z,7Z,10Z,13Z,16Z,19Z)-OH(4))	0	0	2.99	0	0	0.87	1.92	0.94	5.81037e-97	96.24	7.90999e-97	1.01806		Up
Carbon tetrachloride	0	0	2.13	0	0	0.85	0.69	-0.54	7.61214e-97	96.12	1.03476e-96	1.01651	C07561	Down
296.8102	0	0	0.71	0	0	0.81	1.09	0.12	1.53235e-96	95.81	2.07994e-96	1.00433		Up
656.0625	0	0	7.4	0	0	1.28	0.13	-2.9	1.71729e-96	95.77	2.32754e-96	1.01893		Down
658.0069	0	0	2.53	0	0	0.87	1.63	0.7	1.77463e-96	95.75	2.40174e-96	1.01728		Up
cholest-5-en-3beta-yl eicosanoate	0	0	1.9	0	0	2.02	1.24	0.31	1.89592e-96	95.72	2.56214e-96	1.00412		Up
323.8576	0	0	1.38	0	0	1.47	1.17	0.23	2.14594e-96	95.67	2.89576e-96	1.00418		Up
SM(d18:0/PGJ2)	0	0	3.47	0	0	1.44	1.77	0.82	3.23689e-96	95.49	4.36153e-96	1.01597		Up
Zonisamide	0.01	0.01	2.24	0.01	0.01	0.72	0.65	-0.63	5.07977e-95	94.29	6.83473e-95	1.01738	C07504	Down
326.9313	0	0	2.06	0	0	0.76	1.42	0.51	1.21907e-94	93.91	1.63785e-94	1.01652		Up
{[5-(5-Nitro-2-furyl)-1,3,4-oxadiazol-2-YL]thio}acetic acid	0	0	1.52	0	0	1.63	1.18	0.24	1.6014e-94	93.8	2.14839e-94	1.003		Up
703.9814	0	0	4.11	0	0	1.51	2.02	1.01	1.75355e-94	93.76	2.3491e-94	1.01648		Up
673.0399	0	0	5.27	0	0	0.81	0.25	-1.98	2.46917e-94	93.61	3.30296e-94	1.01881		Down
Salubrinal	0.01	0.01	2.85	0.02	0.02	0.57	0.5	-1	3.07753e-94	93.51	4.11079e-94	1.01855		Down
Granisetron	0	0	2.42	0	0	0.9	0.67	-0.58	7.3386e-94	93.13	9.78833e-94	1.01625	C07023	Down
885.0036	0	0	3.44	0	0	1.26	1.78	0.83	2.1161e-93	92.67	2.81841e-93	1.01629		Up
Guanosine	0	0	3.44	0	0	1.26	0.56	-0.83	2.72856e-93	92.56	3.62891e-93	1.01628	C00387	Down
Leflunomide	0	0	4.8	0	0	1.1	0.35	-1.5	3.68958e-93	92.43	4.89997e-93	1.01813	C07905	Down
Ceftizoxime	0.01	0.01	3	0.02	0.02	0.76	0.53	-0.91	7.39029e-93	92.13	9.80062e-93	1.0179	C06890	Down
206.9328	0	0	1.35	0	0	1.74	1.19	0.25	2.56976e-92	91.59	3.403e-92	1.00415		Up
Phenol glucuronide	0	0	9.09	0	0	1.04	0.1	-3.34	2.9008e-92	91.54	3.83587e-92	1.01876		Down
2,3-Bis(2-methoxy-4-nitro-5-sulfophenyl)-5-((phenylamino)carbonyl)-2H-tetrazolium hydroxide	0	0	3.23	0.01	0.01	0.58	0.47	-1.08	5.90928e-92	91.23	7.80296e-92	1.01839		Down
Potassium triphosphate (K5(P3O10))	0	0	2.8	0	0	1.6	1.38	0.46	6.15267e-92	91.21	8.11274e-92	1.01014		Up
650.0549	0.02	0.02	2.81	0.04	0.04	0.57	0.54	-0.89	2.25978e-91	90.65	2.97544e-91	1.01813		Down
Luteolin	0	0	2.6	0	0	0.7	0.61	-0.72	3.6996e-91	90.43	4.86429e-91	1.01738	C01514	Down
285.8371	0	0	5.54	0	0	1.03	0.29	-1.79	4.24103e-91	90.37	5.56823e-91	1.01823		Down
N6-Carbamoyl-L-threonyladenosine	0	0	5.45	0	0	1.04	0.31	-1.69	1.02116e-90	89.99	1.33883e-90	1.01811		Down
epicatechin monogallate	0	0	9.91	0	0	1.21	0.08	-3.59	1.05351e-90	89.98	1.37928e-90	1.01856	C22594	Down
Cholesterin	0	0	2.98	0	0	1.56	1.41	0.5	3.93276e-90	89.41	5.14155e-90	1.01091	C00187	Up
492.9598	0.05	0.05	2.24	0.03	0.03	0.47	1.58	0.66	1.50923e-89	88.82	1.97032e-89	1.01777		Up
Riluzole	0	0	6.83	0	0	1.15	0.24	-2.05	4.45859e-89	88.35	5.80435e-89	1.01802	C07937	Down
meclocycline	0	0	7.05	0	0	1.12	0.22	-2.18	5.06105e-89	88.3	6.57936e-89	1.01809		Down
267.9595	0.02	0.02	1.77	0.01	0.01	0.45	1.38	0.47	7.94962e-89	88.1	1.032e-88	1.01713		Up
Aripiprazole	0	0	9.49	0	0	1.07	0.11	-3.15	8.60606e-89	88.07	1.11564e-88	1.01833	C12564	Down
2',3'-Dideoxyadenosine-5-triphosphate	0	0	4.25	0	0	1.32	2	1	1.63179e-88	87.79	2.1124e-88	1.01619		Up
Fenoldopam	0	0	7.09	0	0	1.13	0.24	-2.05	1.28393e-87	86.89	1.65744e-87	1.01785	C07693	Down
Aleglitazar	0	0	7.96	0	0	1.18	0.2	-2.35	1.70527e-87	86.77	2.19827e-87	1.01791		Down
Perfluorooctane	0.04	0.04	1.7	0.03	0.03	0.43	1.34	0.43	3.6066e-87	86.44	4.6428e-87	1.01679		Up
635.0838	0	0	7.98	0	0	1.4	0.21	-2.24	4.87332e-87	86.31	6.25601e-87	1.01763		Down
Tiazofurin adenine dinucleotide	0	0	4.57	0	0	0.8	0.41	-1.29	4.94537e-87	86.31	6.33969e-87	1.01763		Down
688.0107	0.02	0.02	2.9	0.03	0.03	0.52	0.57	-0.81	1.88755e-86	85.72	2.41303e-86	1.0175		Down
719.9593	0	0	3.3	0	0	0.67	1.84	0.88	2.07702e-86	85.68	2.65158e-86	1.01725		Up
Ticarcillin	0	0	4.28	0	0	1.01	0.47	-1.09	2.28571e-86	85.64	2.91397e-86	1.01686	C07139	Down
5-Amino-6-(5'-phosphoribitylamino)uracil	0.01	0.01	2.95	0.01	0.01	0.79	0.62	-0.7	7.51877e-86	85.12	9.57218e-86	1.01628	C04454	Down
Grepafloxacin	0	0	7.19	0	0	1.18	0.25	-1.99	1.02243e-85	84.99	1.29986e-85	1.01749	C11368	Down
899.0344	0	0	6.15	0	0	0.92	0.31	-1.69	3.97954e-85	84.4	5.04549e-85	1.01748		Down
313.8359	0	0	1.17	0	0	41.8	24537.6	14.58	1.03838e-84	83.98	1.31291e-84	1.01795		Up
914.0235	0	0	7.54	0	0	0.99	0.24	-2.06	4.16424e-84	83.38	5.25081e-84	1.01742		Down
877.0540	0	0	12.48	0	0	1.36	0.09	-3.56	9.06576e-84	83.04	1.14157e-83	1.01751		Down
720.9629	0	0	4.85	0	0	1.18	2.16	1.11	1.03868e-83	82.98	1.30613e-83	1.01607		Up
6-Chlorocatechin	0	0	2.15	0	0	1.22	1.23	0.29	1.25417e-83	82.9	1.57497e-83	1.00575		Up
Ticrynafen	0	0	3.5	0	0	1.37	1.53	0.61	1.57803e-83	82.8	1.97897e-83	1.01247	C11702	Up
Taurocyamine	0	0	2.56	0	0	0.92	0.72	-0.47	2.24878e-83	82.65	2.81631e-83	1.0133	C01959	Down
254.8035	0	0	3.28	0	0	1.46	0.7	-0.51	5.40704e-83	82.27	6.76246e-83	1.01021		Down
223.9322	0	0	2.37	0	0	1.2	1.27	0.34	6.00607e-83	82.22	7.49136e-83	1.00773		Up
Clozapine	0	0	2.74	0	0	1.12	1.37	0.46	6.54069e-83	82.18	8.14718e-83	1.01164	C06924	Up
839.0947	0	0	8.27	0	0	1.03	0.22	-2.16	6.69336e-83	82.17	8.32611e-83	1.01721		Down
689.0138	0	0	3.95	0.01	0.01	0.59	0.5	-1	1.11599e-82	81.95	1.38449e-82	1.01697		Down
690.0120	0	0	4.49	0	0	0.73	0.46	-1.11	1.60671e-82	81.79	1.99059e-82	1.0168		Down
Vanilloyl glucose	0	0	3.34	0	0	0.7	0.59	-0.77	3.63985e-82	81.44	4.48542e-82	1.01616	C20470	Down
4-Chloro-5-sulfamoylanthranilic acid	0.01	0.01	2.36	0.01	0.01	0.51	0.69	-0.54	3.87818e-82	81.41	4.77275e-82	1.01607		Down
Guanosine diphosphate mannose	0	0	4.55	0	0	0.82	0.48	-1.05	2.79328e-81	80.55	3.42846e-81	1.01628	C00096	Down
PC(16:1(9Z)/18:2(9Z,12Z))	0	0	3.89	0	0	1.14	1.7	0.76	5.17776e-81	80.29	6.3467e-81	1.01428		Up
750.0753	0	0	2.54	0	0	1	1.33	0.41	5.90494e-81	80.23	7.22846e-81	1.01115		Up
Dimethoate	0	0	2.86	0	0	0.62	0.65	-0.61	1.38109e-80	79.86	1.6884e-80	1.01558	C14326	Down
Delphinidin 3-(6'-malonyl-glucoside)	0	0	3.25	0	0	1.15	1.47	0.56	2.8836e-80	79.54	3.50206e-80	1.01223	C16301	Up
Alilusem	0	0	3.17	0	0	0.68	0.63	-0.67	5.90856e-80	79.23	7.16636e-80	1.0154		Down
Carbenicillin	0	0	3.88	0	0	1	0.59	-0.75	1.55708e-79	78.81	1.88607e-79	1.01445	C06869	Down
878.0528	0	0	10.98	0	0	1.07	0.16	-2.62	2.08451e-79	78.68	2.52163e-79	1.01654		Down
779.9241	0	0	4.61	0	0	1.3	1.8	0.84	3.36884e-79	78.47	4.06994e-79	1.01368		Up
494.9590	0.01	0.01	2.73	0	0	0.55	1.48	0.57	4.42074e-79	78.35	5.31988e-79	1.01533		Up
Pazopanib	0	0	3.09	0	0	0.77	0.66	-0.59	5.02427e-79	78.3	6.03829e-79	1.01437		Down
Glyceric acid 1,3-biphosphate	0.01	0.01	1.96	0.01	0.01	0.47	1.3	0.38	1.34867e-78	77.87	1.61875e-78	1.01449	C00236	Up
2'-Deoxyinosine triphosphate	0	0	2.75	0	0	1.09	1.33	0.41	1.43656e-78	77.84	1.722e-78	1.00974	C01345	Up
Glucocheirolin	0.03	0.03	2.13	0.03	0.03	0.52	0.75	-0.41	2.3799e-78	77.62	2.84908e-78	1.01426	C08405	Down
855.0683	0	0	4.45	0	0	0.77	0.53	-0.92	5.71136e-78	77.24	6.82847e-78	1.01532		Down
Cyclothiazide	0	0	3.5	0	0	1.13	1.5	0.58	1.01776e-77	76.99	1.21526e-77	1.01198	C12685	Up
668.0326	0	0	4.95	0	0	1.08	0.53	-0.93	3.61527e-77	76.44	4.31123e-77	1.01422		Down
beta-Alanyl-L-arginine	0	0	1.8	0	0	0.85	1.17	0.23	5.17203e-77	76.29	6.15972e-77	1.00519	C05340	Up
Tricyclazole	0	0	5.25	0	0	1.11	0.51	-0.97	1.69865e-76	75.77	2.01783e-76	1.01408	C18492	Down
Triazolo-benzophenone	0	0	7.88	0	0	1.02	0.32	-1.63	1.91877e-76	75.72	2.27638e-76	1.01534		Down
684.0027	0	0	3.54	0	0	0.87	1.54	0.63	3.95649e-76	75.4	4.68786e-76	1.01326		Up
3,4,5-trihydroxy-6-({7-oxo-7H-furo[3,2-g]chromen-4-yl}oxy)oxane-2-carboxylic acid	0	0	7.19	0	0	1.35	0.4	-1.32	1.85213e-75	74.73	2.18888e-75	1.01411		Down
6-CFDA N-succinimidyl ester	0	0	3.52	0	0	0.75	0.65	-0.63	3.10667e-75	74.51	3.66683e-75	1.01355		Down
871.0424	0	0	3.52	0	0	0.88	1.52	0.61	4.60368e-75	74.34	5.4199e-75	1.01274		Up
Uridine diphosphate glucose	0	0	3.24	0	0	0.73	0.68	-0.57	6.48212e-75	74.19	7.62166e-75	1.01315	C00029	Down
568.1084	0	0	8.8	0	0	1.4	0.31	-1.7	1.03293e-74	73.99	1.21143e-74	1.01435		Down
Galloyl glucose	0	0	3.8	0	0	1.86	1.37	0.45	1.21973e-74	73.91	1.4287e-74	1.00245	C01158	Up
493.9633	0	0	3	0	0	0.58	1.44	0.53	1.08358e-73	72.97	1.26441e-73	1.01329		Up
ADP-ribose 1'-2' cyclic phosphate	0	0	2.65	0	0	0.76	1.32	0.41	1.11864e-73	72.95	1.30366e-73	1.01082	C19851	Up
3-methoxy-4-hydroxy-5-all-trans-nonaprenylbenzoate	0	0	3.37	0	0	1.35	1.36	0.44	1.25828e-73	72.9	1.46455e-73	1.0063		Up
R-4'-phosphopantothenoyl-L-cysteine	0	0	7.43	0	0	1.32	0.41	-1.3	2.38282e-73	72.62	2.76996e-73	1.01336		Down
915.0103	0	0	5.08	0	0	0.87	0.54	-0.89	6.67834e-73	72.18	7.7536e-73	1.0133		Down
908.0646	0	0	6.45	0	0	1.4	0.49	-1.03	6.59113e-72	71.18	7.64273e-72	1.01181		Down
Selumetinib	0.03	0.03	1.93	0.02	0.02	0.44	1.23	0.3	7.55725e-72	71.12	8.752e-72	1.01155		Up
3,5-Dichloro-L-tyrosine	0	0	4.81	0	0	0.92	0.59	-0.77	2.02237e-71	70.69	2.33331e-71	1.01205		Down
(3R,4S)-2-[6-(Cyclohexylamino)purin-9-yl]-5-(hydroxymethyl)oxolane-3,4-diol	0	0	2.74	0	0	0.97	1.28	0.35	5.17153e-71	70.29	5.9592e-71	1.0063		Up
2-O-p-Coumaroylhydroxycitric acid	0	0	3.53	0	0	1.03	0.71	-0.49	2.63986e-70	69.58	3.03814e-70	1.0085		Down
Quinacridone	0.01	0.01	1.96	0.01	0.01	0.59	0.83	-0.26	6.26837e-70	69.2	7.20511e-70	1.00787		Down
861.0741	0	0	5.18	0	0	1.27	0.6	-0.75	6.33822e-70	69.2	7.27634e-70	1.0098		Down
192.8709	0	0	3.59	0	0	0.88	0.7	-0.51	9.25486e-70	69.03	1.06115e-69	1.00965		Down
5'-Carboxy meloxicam	0	0	2.73	0	0	0.82	1.28	0.36	2.66199e-69	68.57	3.04463e-69	1.00745		Up
Epinephrine	0	0	2.59	0	0	1.05	1.22	0.29	1.35866e-68	67.87	1.55203e-68	1.0014	C00788	Up
dTDP-4-acetamido-4,6-dideoxy-D-galactose	0	0	6.36	0	0	1.5	0.55	-0.87	4.53287e-68	67.34	5.16524e-68	1.00875	C06018	Down
683.0056	0	0	3.59	0	0	0.8	1.41	0.5	6.75793e-68	67.17	7.69121e-68	1.00898		Up
856.0710	0	0	6.39	0	0	1.1	0.54	-0.89	2.28329e-66	65.64	2.58904e-66	1.00928		Down
Aztreonam	0	0	3.01	0.01	0.01	0.67	0.76	-0.4	2.3184e-66	65.63	2.62562e-66	1.00792	C06840	Down
succinylsulfathiazole	0.04	0.04	1.99	0.03	0.03	0.6	1.18	0.24	5.69077e-66	65.24	6.42911e-66	1.00444	C11745	Up
644.0458	0	0	3.84	0	0	0.61	0.69	-0.53	7.29623e-66	65.14	8.22274e-66	1.00921		Down
Gonyautoxin V	0	0	7.96	0	0	1.76	0.49	-1.04	9.71897e-66	65.01	1.09398e-65	1.00745	C20018	Down
458.0061	0	0	4.11	0	0	0.84	0.69	-0.53	1.20445e-65	64.92	1.35409e-65	1.00777		Down
704.9852	0	0	4.93	0	0	1.57	1.48	0.57	1.64735e-65	64.78	1.84976e-65	1.00306		Up
601.0601	0	0	4.53	0	0	1.14	1.47	0.56	1.65182e-65	64.78	1.85252e-65	1.00598		Up
Nafcillin	0	0	7.59	0	0	1.87	0.52	-0.94	2.79803e-65	64.55	3.1342e-65	1.00606	C07250	Down
Indomethacin	0	0	6.13	0	0	1.4	0.62	-0.68	1.11647e-61	60.95	1.24456e-61	1.00299	C01926	Down
Dihydroneopterin triphosphate	0	0	3	0.01	0.01	0.53	0.81	-0.31	2.9673e-58	57.53	3.28789e-58	1.00089	C04895	Down

## Sheet: note
name	物质名称
FDR	假阳性校正后值，采用BH(Benjaminiand Hochberg)法计算，数值越大假阳性的可能越高
VIP	PLS-DA第一主成分变量重要性值投影
分型_Mean	分型中本物质平均值
分型_Median	分型中本物质中位值
分型_RSD	分型中本物质的RSD值
FC	差异倍数
log2(FC)	差异倍数的log2值
p.value	统计学p值，越小说明差异越显著
-log10(P.value)	p值的-log10转换值
FDR	假阳性校正后值，采用BH(Benjaminiand Hochberg)法计算，数值越大假阳性的可能越高
VIP	PLS-DA第一主成分变量重要性值投影
KEGG	物质的keggID
Regulation	物质上下调情况
